# Supplementary material for: Biochemical and biological characterization of exosomes containing prominin-1/CD133
Source: Mol Cancer. 2013 Jun 14;12:62. doi: 10.1186/1476-4598-12-62 (PMC3698112; doi:10.1186/1476-4598-12-62)
Supplement: Additional file 1: Table S1 — Search conditions for proteomic LC-MS/MS data sets. MS/S data was acquired during 70 min gradients run on hand-packed capillary columns as described in Materials and Methods. The effluent was interfaced to an ESI source and peptides were recorded with data-dependent scanning using a top 5 method on an LTQ/XL ion trap (Thermo). Table 1 describes data processing, search conditions common to both the MASCOT and Spectrum Mill Proteomics Workbench applied in this work as well as particular features of the SwissProt database used. [file 1476-4598-12-62-S1.xlsx]

## Sheet: Publication Report for AurelioL
AurelioLoricoh3BioMerged_huSP_sf4_f, Publication report created on 03/11/2013
Experiment: AurelioLoricoh3BioMerged_huSP_sf4_f
	Peak List Generator: Mascot Distiller
		Version: 2.4
		Charge States Calculated: True
		Deisotoped: False
		Textual Annotation: unknown
	Database Set: 1 Databases
		Database Name: SwissProt_2012_09.fasta
			Version: Nov24,2012
			Taxonomy: Homo sapiens
			Number of Proteins: 20235
		Explain Database w/ < 1000 entries:
		Does database contain common contaminants?: Yes
	Search Engine Set: 3 Search Engines
		Search Engine: Mascot
			Version: 2.4.0
			Samples: All Samples
			Fragment Tolerance: 0.40 Da (Monoisotopic)
			Parent Tolerance: 1.8 Da (Monoisotopic)
			Fixed Modifications: +57 on C (Carbamidomethyl)
			Variable Modifications: +16 on M (Oxidation), +57 on K (Carbamidomethyl)
			Database: SwissProt_2012_07.fasta (selected for Homo sapiens, July 5, 2012, 20232 entries)
			Digestion Enzyme: Trypsin
			Max Missed Cleavages: 2
			Probability Model:
				Sample: mascot_daemon_merge (F011590)
					+2 and below: Peptide Prophet
					+3 and above: Peptide Prophet
				Sample: mascot_daemon_merge (F011589)
					+2 and below: Peptide Prophet
					+3 and above: Peptide Prophet
				Sample: Mudpit_mascot_daemon_merge (F013136)
					+2 and below: Peptide Prophet
					+3 and above: Peptide Prophet
		Search Engine: Spectrum Mill
			Version: B.03
			Samples: All Samples
			Fragment Tolerance: 0.40 Da (Monoisotopic)
			Parent Tolerance: 1.8 Da (Monoisotopic)
			Fixed Modifications:
			Variable Modifications:
			Database: SwissProt_2012_09.fasta (selected for HOMO SAPIENS, Nov,24,2012, 538010 entries)
			Digestion Enzyme: Trypsin
			Max Missed Cleavages: 2
			Probability Model:
				Sample: mascot_daemon_merge (F011590)
					+0: Peptide Prophet
					+1: Peptide Prophet
					+2: Peptide Prophet
					+3: Peptide Prophet
					+4: Peptide Prophet
					+5: Peptide Prophet
					+6 and above: Peptide Prophet
				Sample: mascot_daemon_merge (F011589)
					+0: Peptide Prophet
					+1: Peptide Prophet
					+2: Peptide Prophet
					+3: Peptide Prophet
					+4: Peptide Prophet
					+5: Peptide Prophet
					+6 and above: Peptide Prophet
				Sample: Mudpit_mascot_daemon_merge (F013136)
					+0: Peptide Prophet
					+1: Peptide Prophet
					+2: Peptide Prophet
					+3: Peptide Prophet
					+4: Peptide Prophet
					+5: Peptide Prophet
					+6 and above: Peptide Prophet
		Search Engine: X! Tandem
			Version: CYCLONE (2010.12.01.1)
			Samples: All Samples
			Fragment Tolerance: 0.40 Da (Monoisotopic)
			Parent Tolerance: 1.8 Da (Monoisotopic)
			Fixed Modifications: +57 on C (Carbamidomethyl)
			Variable Modifications: +16 on M (Oxidation), +57 on K (Carbamidomethyl)
			Database: C:\Users\UNIVER~1\AppData\Local\Temp\scaffold_temp_storage\scaffold_xtandem_files\Subset_SwissProt_2012_09_202841754857444592.fasta (Sept24,2012, 1298 entries) (mascot_daemon_merge (F011590)), C:\Users\UNIVER~1\AppData\Local\Temp\scaffold_temp_storage\scaffold_xtandem_files\Subset_SwissProt_2012_09_6054552298490539883.fasta (Sept24,2012, 1612 entries) (Mudpit_mascot_daemon_merge (F01313…
			Digestion Enzyme: Trypsin
			Max Missed Cleavages: 2
			Probability Model:
				Sample: mascot_daemon_merge (F011590)
					+1: Peptide Prophet
					+2: Peptide Prophet
					+3: Peptide Prophet
					+4 and above: Peptide Prophet
				Sample: mascot_daemon_merge (F011589)
					+1: Peptide Prophet
					+2: Peptide Prophet
					+3: Peptide Prophet
					+4 and above: Peptide Prophet
				Sample: Mudpit_mascot_daemon_merge (F013136)
					+1: Peptide Prophet
					+2: Peptide Prophet
					+3: Peptide Prophet
					+4 and above: Peptide Prophet
	Scaffold: Version: Scaffold_4.0.0
		Modification Metadata Set: see above
			Comment:
		Protein Grouping Strategy: Experiment-wide grouping with binary peptide-protein weights
		Peptide Thresholds: 90.0% minimum
		Protein Thresholds: 99.0% minimum and 4 peptides minimum
		Peptide FDR: 0.0% (Decoy)
		Protein FDR: 0.0% (Decoy)
		GO Annotation Source(s): Unknown
