# Supplementary material for: Biochemical and biological characterization of exosomes containing prominin-1/CD133
Source: Mol Cancer. 2013 Jun 14;12:62. doi: 10.1186/1476-4598-12-62 (PMC3698112; doi:10.1186/1476-4598-12-62)
Supplement: Additional file 2: Table S2 — Protein assignments. Use of the Peptide and Protein Prophet algorithms to condense independent searches of the same data sets provided 282 proteins (including keratins) across a total of three biological isolations of prom1-exo with an FDR of 0.1%, a minimum of three peptides and a protein sensitivity of 99%. Additional file 2 lists proteins matching these criteria. [file 1476-4598-12-62-S2.xlsx]

## Sheet: Protein Report for AurelioLoric
AurelioLoricoh3BioMerged_huSP_sf4_f, Publication report created on 03/11/2013
Experiment: AurelioLoricoh3BioMerged_huSP_sf4_f
	Peak List Generator: Mascot Distiller
		Version: 2.4
		Charge States Calculated: True
		Deisotoped: False
		Textual Annotation: unknown
	Database Set: 1 Databases
		Database Name: SwissProt_2012_09.fasta
			Version: Nov24,2012
			Taxonomy: Homo sapiens
			Number of Proteins: 20235
		Explain Database w/ < 1000 entries:
		Does database contain common contaminants?: Yes
	Search Engine Set: 3 Search Engines
		Search Engine: Mascot
			Version: 2.4.0
			Samples: All Samples
			Fragment Tolerance: 0.40 Da (Monoisotopic)
			Parent Tolerance: 1.8 Da (Monoisotopic)
			Fixed Modifications: +57 on C (Carbamidomethyl)
			Variable Modifications: +16 on M (Oxidation), +57 on K (Carbamidomethyl)
			Database: SwissProt_2012_07.fasta (selected for Homo sapiens, July 5, 2012, 20232 entries)
			Digestion Enzyme: Trypsin
			Max Missed Cleavages: 2
			Probability Model:
				Sample: mascot_daemon_merge (F011590)
					+2 and below: Peptide Prophet
					+3 and above: Peptide Prophet
				Sample: mascot_daemon_merge (F011589)
					+2 and below: Peptide Prophet
					+3 and above: Peptide Prophet
				Sample: Mudpit_mascot_daemon_merge (F013136)
					+2 and below: Peptide Prophet
					+3 and above: Peptide Prophet
		Search Engine: Spectrum Mill
			Version: B.03
			Samples: All Samples
			Fragment Tolerance: 0.40 Da (Monoisotopic)
			Parent Tolerance: 1.8 Da (Monoisotopic)
			Fixed Modifications:
			Variable Modifications:
			Database: SwissProt_2012_09.fasta (selected for HOMO SAPIENS, Nov,24,2012, 538010 entries)
			Digestion Enzyme: Trypsin
			Max Missed Cleavages: 2
			Probability Model:
				Sample: mascot_daemon_merge (F011590)
					+0: Peptide Prophet
					+1: Peptide Prophet
					+2: Peptide Prophet
					+3: Peptide Prophet
					+4: Peptide Prophet
					+5: Peptide Prophet
					+6 and above: Peptide Prophet
				Sample: mascot_daemon_merge (F011589)
					+0: Peptide Prophet
					+1: Peptide Prophet
					+2: Peptide Prophet
					+3: Peptide Prophet
					+4: Peptide Prophet
					+5: Peptide Prophet
					+6 and above: Peptide Prophet
				Sample: Mudpit_mascot_daemon_merge (F013136)
					+0: Peptide Prophet
					+1: Peptide Prophet
					+2: Peptide Prophet
					+3: Peptide Prophet
					+4: Peptide Prophet
					+5: Peptide Prophet
					+6 and above: Peptide Prophet
		Search Engine: X! Tandem
			Version: CYCLONE (2010.12.01.1)
			Samples: All Samples
			Fragment Tolerance: 0.40 Da (Monoisotopic)
			Parent Tolerance: 1.8 Da (Monoisotopic)
			Fixed Modifications: +57 on C (Carbamidomethyl)
			Variable Modifications: +16 on M (Oxidation), +57 on K (Carbamidomethyl)
			Database: C:\Users\UNIVER~1\AppData\Local\Temp\scaffold_temp_storage\scaffold_xtandem_files\Subset_SwissProt_2012_09_202841754857444592.fasta (Sept24,2012, 1298 entries) (mascot_daemon_merge (F011590)), C:\Users\UNIVER~1\AppData\Local\Temp\scaffold_temp_storage\scaffold_xtandem_files\Subset_SwissProt_2012_09_6054552298490539883.fasta (Sept24,2012, 1612 entries) (Mudpit_mascot_daemon_merge (F01313…
			Digestion Enzyme: Trypsin
			Max Missed Cleavages: 2
			Probability Model:
				Sample: mascot_daemon_merge (F011590)
					+1: Peptide Prophet
					+2: Peptide Prophet
					+3: Peptide Prophet
					+4 and above: Peptide Prophet
				Sample: mascot_daemon_merge (F011589)
					+1: Peptide Prophet
					+2: Peptide Prophet
					+3: Peptide Prophet
					+4 and above: Peptide Prophet
				Sample: Mudpit_mascot_daemon_merge (F013136)
					+1: Peptide Prophet
					+2: Peptide Prophet
					+3: Peptide Prophet
					+4 and above: Peptide Prophet
	Scaffold: Version: Scaffold_4.0.0
		Modification Metadata Set: see above
			Comment:
		Protein Grouping Strategy: Experiment-wide grouping with binary peptide-protein weights
		Peptide Thresholds: 90.0% minimum
		Protein Thresholds: 99.0% minimum and 4 peptides minimum
		Peptide FDR: 0.0% (Decoy)
		Protein FDR: 0.0% (Decoy)
		GO Annotation Source(s): Unknown
Experiment name	Biological sample category	Biological sample name	MS/MS sample name	Protein name	Protein accession numbers	Database sources	Protein molecular weight (Da)	Protein identification probability	Number of unique peptides	Number of unique spectra	Number of total spectra	Percentage of total spectra	Percentage sequence coverage
AurelioLoricoh3Bio_huSP_sf4	1	1	mascot_daemon_merge (F011590)	Secreted frizzled-related protein 1 OS=Homo sapiens GN=SFRP1 PE=1 SV=1	Q8N474	SwissProt_2012_09.fasta	35386.3	1	4	5	5	3.7e-05	0.22
AurelioLoricoh3Bio_huSP_sf4	1	1	mascot_daemon_merge (F011590)	Pyruvate kinase isozymes M1/M2 OS=Homo sapiens GN=PKM PE=1 SV=4	P14618	SwissProt_2012_09.fasta	57937.5	1	21	30	47	0.000348	0.507
AurelioLoricoh3Bio_huSP_sf4	1	1	mascot_daemon_merge (F011590)	Tetraspanin-14 OS=Homo sapiens GN=TSPAN14 PE=2 SV=1	Q8NG11	SwissProt_2012_09.fasta	30691.4	1	6	8	22	0.000163	0.278
AurelioLoricoh3Bio_huSP_sf4	1	1	mascot_daemon_merge (F011590)	L-lactate dehydrogenase B chain OS=Homo sapiens GN=LDHB PE=1 SV=2	P07195	SwissProt_2012_09.fasta	36638.6	1	8	10	12	8.89e-05	0.383
AurelioLoricoh3Bio_huSP_sf4	1	1	mascot_daemon_merge (F011590)	Lactadherin OS=Homo sapiens GN=MFGE8 PE=1 SV=2	Q08431	SwissProt_2012_09.fasta	43122.9	1	20	32	71	0.000526	0.726
AurelioLoricoh3Bio_huSP_sf4	1	1	mascot_daemon_merge (F011590)	CD44 antigen OS=Homo sapiens GN=CD44 PE=1 SV=3	P16070	SwissProt_2012_09.fasta	81537.5	1	7	9	17	0.000126	0.093
AurelioLoricoh3Bio_huSP_sf4	1	1	mascot_daemon_merge (F011590)	Phosphoglycerate mutase 1 OS=Homo sapiens GN=PGAM1 PE=1 SV=2	P18669	SwissProt_2012_09.fasta	28804.8	1	4	4	7	5.19e-05	0.252
AurelioLoricoh3Bio_huSP_sf4	1	1	mascot_daemon_merge (F011590)	Vacuolar protein sorting-associated protein 28 homolog OS=Homo sapiens GN=VPS28 PE=1 SV=1	Q9UK41	SwissProt_2012_09.fasta	25426	1	9	10	14	0.000104	0.575
AurelioLoricoh3Bio_huSP_sf4	1	1	mascot_daemon_merge (F011590)	Chloride intracellular channel protein 1 OS=Homo sapiens GN=CLIC1 PE=1 SV=4	O00299	SwissProt_2012_09.fasta	26923.3	1	7	8	8	5.93e-05	0.357
AurelioLoricoh3Bio_huSP_sf4	1	1	mascot_daemon_merge (F011590)	Programmed cell death 6-interacting protein OS=Homo sapiens GN=PDCD6IP PE=1 SV=1	Q8WUM4	SwissProt_2012_09.fasta	96025.4	1	49	66	144	0.00107	0.667
AurelioLoricoh3Bio_huSP_sf4	1	1	mascot_daemon_merge (F011590)	Apolipoprotein E OS=Homo sapiens GN=APOE PE=1 SV=1	P02649	SwissProt_2012_09.fasta	36153.5	1	6	7	13	9.63e-05	0.221
AurelioLoricoh3Bio_huSP_sf4	1	1	mascot_daemon_merge (F011590)	Chondroitin sulfate proteoglycan 4 OS=Homo sapiens GN=CSPG4 PE=1 SV=2	Q6UVK1	SwissProt_2012_09.fasta	250534	1	17	19	27	0.0002	0.112
AurelioLoricoh3Bio_huSP_sf4	1	1	mascot_daemon_merge (F011590)	Synaptic vesicle membrane protein VAT-1 homolog OS=Homo sapiens GN=VAT1 PE=1 SV=2	Q99536	SwissProt_2012_09.fasta	41919.8	1	5	5	5	3.7e-05	0.201
AurelioLoricoh3Bio_huSP_sf4	1	1	mascot_daemon_merge (F011590)	Flotillin-2 OS=Homo sapiens GN=FLOT2 PE=1 SV=2	Q14254	SwissProt_2012_09.fasta	47063.9	1	13	13	16	0.000119	0.36
AurelioLoricoh3Bio_huSP_sf4	1	1	mascot_daemon_merge (F011590)	Plasma membrane calcium-transporting ATPase 4 OS=Homo sapiens GN=ATP2B4 PE=1 SV=2	P23634	SwissProt_2012_09.fasta	137924	1	4	5	5	3.7e-05	0.0524
AurelioLoricoh3Bio_huSP_sf4	1	1	mascot_daemon_merge (F011590)	Hornerin OS=Homo sapiens GN=HRNR PE=1 SV=2	Q86YZ3	SwissProt_2012_09.fasta	282373	1	4	5	13	9.63e-05	0.0228
AurelioLoricoh3Bio_huSP_sf4	1	1	mascot_daemon_merge (F011590)	Keratin, type I cytoskeletal 10 OS=Homo sapiens GN=KRT10 PE=1 SV=6	P13645	SwissProt_2012_09.fasta	58828.8	1	42	73	339	0.00251	0.625
AurelioLoricoh3Bio_huSP_sf4	1	1	mascot_daemon_merge (F011590)	FACT complex subunit SSRP1 OS=Homo sapiens GN=SSRP1 PE=1 SV=1	Q08945	SwissProt_2012_09.fasta	81077.6	1	4	5	6	4.44e-05	0.0818
AurelioLoricoh3Bio_huSP_sf4	1	1	mascot_daemon_merge (F011590)	Junctional adhesion molecule A OS=Homo sapiens GN=F11R PE=1 SV=1	Q9Y624	SwissProt_2012_09.fasta	32583.1	1	4	4	5	3.7e-05	0.217
AurelioLoricoh3Bio_huSP_sf4	1	1	mascot_daemon_merge (F011590)	Vacuolar protein sorting-associated protein 37B OS=Homo sapiens GN=VPS37B PE=1 SV=1	Q9H9H4	SwissProt_2012_09.fasta	31308.2	1	4	6	7	5.19e-05	0.267
AurelioLoricoh3Bio_huSP_sf4	1	1	mascot_daemon_merge (F011590)	Triosephosphate isomerase OS=Homo sapiens GN=TPI1 PE=1 SV=3	P60174	SwissProt_2012_09.fasta	30790.8	1	6	6	6	4.44e-05	0.245
AurelioLoricoh3Bio_huSP_sf4	1	1	mascot_daemon_merge (F011590)	IST1 homolog OS=Homo sapiens GN=IST1 PE=1 SV=1	P53990	SwissProt_2012_09.fasta	39752.2	1	6	7	14	0.000104	0.184
AurelioLoricoh3Bio_huSP_sf4	1	1	mascot_daemon_merge (F011590)	Integrin alpha-2 OS=Homo sapiens GN=ITGA2 PE=1 SV=1	P17301	SwissProt_2012_09.fasta	129298	1	5	5	6	4.44e-05	0.0627
AurelioLoricoh3Bio_huSP_sf4	1	1	mascot_daemon_merge (F011590)	Flotillin-1 OS=Homo sapiens GN=FLOT1 PE=1 SV=3	O75955	SwissProt_2012_09.fasta	47354.8	1	13	14	17	0.000126	0.393
AurelioLoricoh3Bio_huSP_sf4	1	1	mascot_daemon_merge (F011590)	Syntenin-1 OS=Homo sapiens GN=SDCBP PE=1 SV=1	O00560	SwissProt_2012_09.fasta	32445.3	1	20	35	147	0.00109	0.819
AurelioLoricoh3Bio_huSP_sf4	1	1	mascot_daemon_merge (F011590)	Metalloproteinase inhibitor 3 OS=Homo sapiens GN=TIMP3 PE=1 SV=2	P35625	SwissProt_2012_09.fasta	24145.5	1	6	6	11	8.15e-05	0.284
AurelioLoricoh3Bio_huSP_sf4	1	1	mascot_daemon_merge (F011590)	Peptidyl-prolyl cis-trans isomerase A OS=Homo sapiens GN=PPIA PE=1 SV=2	P62937	SwissProt_2012_09.fasta	18012.9	1	9	12	15	0.000111	0.667
AurelioLoricoh3Bio_huSP_sf4	1	1	mascot_daemon_merge (F011590)	Basigin OS=Homo sapiens GN=BSG PE=1 SV=2	P35613	SwissProt_2012_09.fasta	42199.7	1	5	5	8	5.93e-05	0.164
AurelioLoricoh3Bio_huSP_sf4	1	1	mascot_daemon_merge (F011590)	Ras-related protein Rab-7a OS=Homo sapiens GN=RAB7A PE=1 SV=1	P51149	SwissProt_2012_09.fasta	23490	1	10	14	21	0.000156	0.657
AurelioLoricoh3Bio_huSP_sf4	1	1	mascot_daemon_merge (F011590)	Prominin-1 OS=Homo sapiens GN=PROM1 PE=1 SV=1	O43490	SwissProt_2012_09.fasta	97206.4	1	33	48	148	0.0011	0.403
AurelioLoricoh3Bio_huSP_sf4	1	1	mascot_daemon_merge (F011590)	G-protein coupled receptor 56 OS=Homo sapiens GN=GPR56 PE=1 SV=2	Q9Y653	SwissProt_2012_09.fasta	77739.4	1	4	6	22	0.000163	0.0476
AurelioLoricoh3Bio_huSP_sf4	1	1	mascot_daemon_merge (F011590)	Ras-related protein Ral-B OS=Homo sapiens GN=RALB PE=1 SV=1	P11234	SwissProt_2012_09.fasta	23408.9	1	5	7	11	8.15e-05	0.301
AurelioLoricoh3Bio_huSP_sf4	1	1	mascot_daemon_merge (F011590)	Peptidyl-prolyl cis-trans isomerase B OS=Homo sapiens GN=PPIB PE=1 SV=2	P23284	SwissProt_2012_09.fasta	23743.2	1	10	15	26	0.000193	0.514
AurelioLoricoh3Bio_huSP_sf4	1	1	mascot_daemon_merge (F011590)	DnaJ homolog subfamily A member 2 OS=Homo sapiens GN=DNAJA2 PE=1 SV=1	O60884	SwissProt_2012_09.fasta	45745.7	1	6	6	9	6.67e-05	0.158
AurelioLoricoh3Bio_huSP_sf4	1	1	mascot_daemon_merge (F011590)	Neutral amino acid transporter A OS=Homo sapiens GN=SLC1A4 PE=1 SV=1	P43007	SwissProt_2012_09.fasta	55724.4	1	8	12	33	0.000244	0.244
AurelioLoricoh3Bio_huSP_sf4	1	1	mascot_daemon_merge (F011590)	Keratin, type II cytoskeletal 2 epidermal OS=Homo sapiens GN=KRT2 PE=1 SV=2	P35908	SwissProt_2012_09.fasta	65433.9	1	38	56	246	0.00182	0.712
AurelioLoricoh3Bio_huSP_sf4	1	1	mascot_daemon_merge (F011590)	14-3-3 protein zeta/delta OS=Homo sapiens GN=YWHAZ PE=1 SV=1	P63104	SwissProt_2012_09.fasta	27745.9	1	6	6	6	4.44e-05	0.38
AurelioLoricoh3Bio_huSP_sf4	1	1	mascot_daemon_merge (F011590)	Disintegrin and metalloproteinase domain-containing protein 10 OS=Homo sapiens GN=ADAM10 PE=1 SV=1	O14672	SwissProt_2012_09.fasta	84143	1	11	16	26	0.000193	0.175
AurelioLoricoh3Bio_huSP_sf4	1	1	mascot_daemon_merge (F011590)	DnaJ homolog subfamily A member 1 OS=Homo sapiens GN=DNAJA1 PE=1 SV=2	P31689	SwissProt_2012_09.fasta	44868.6	1	8	8	9	6.67e-05	0.322
AurelioLoricoh3Bio_huSP_sf4	1	1	mascot_daemon_merge (F011590)	Insulin-like growth factor-binding protein 3 OS=Homo sapiens GN=IGFBP3 PE=1 SV=2	P17936	SwissProt_2012_09.fasta	31674.1	1	4	4	6	4.44e-05	0.21
AurelioLoricoh3Bio_huSP_sf4	1	1	mascot_daemon_merge (F011590)	CD63 antigen OS=Homo sapiens GN=CD63 PE=1 SV=2	P08962	SwissProt_2012_09.fasta	25636.3	1	5	12	42	0.000311	0.218
AurelioLoricoh3Bio_huSP_sf4	1	1	mascot_daemon_merge (F011590)	Galectin-3 OS=Homo sapiens GN=LGALS3 PE=1 SV=5	P17931	SwissProt_2012_09.fasta	26152.8	1	4	4	4	2.96e-05	0.204
AurelioLoricoh3Bio_huSP_sf4	1	1	mascot_daemon_merge (F011590)	Protein tweety homolog 3 OS=Homo sapiens GN=TTYH3 PE=1 SV=3	Q9C0H2	SwissProt_2012_09.fasta	57544.9	1	5	9	16	0.000119	0.115
AurelioLoricoh3Bio_huSP_sf4	1	1	mascot_daemon_merge (F011590)	Keratin, type II cytoskeletal 6A OS=Homo sapiens GN=KRT6A PE=1 SV=3	P02538	SwissProt_2012_09.fasta	60046.4	1	9	12	21	0.000156	0.418
AurelioLoricoh3Bio_huSP_sf4	1	1	mascot_daemon_merge (F011590)	Syntaxin-3 OS=Homo sapiens GN=STX3 PE=1 SV=3	Q13277	SwissProt_2012_09.fasta	33156.3	1	4	5	5	3.7e-05	0.107
AurelioLoricoh3Bio_huSP_sf4	1	1	mascot_daemon_merge (F011590)	Keratin, type I cytoskeletal 14 OS=Homo sapiens GN=KRT14 PE=1 SV=4	P02533	SwissProt_2012_09.fasta	51562.5	1	17	27	81	0.0006	0.496
AurelioLoricoh3Bio_huSP_sf4	1	1	mascot_daemon_merge (F011590)	MIT domain-containing protein 1 OS=Homo sapiens GN=MITD1 PE=1 SV=1	Q8WV92	SwissProt_2012_09.fasta	29315.4	1	6	7	8	5.93e-05	0.361
AurelioLoricoh3Bio_huSP_sf4	1	1	mascot_daemon_merge (F011590)	Erythrocyte band 7 integral membrane protein OS=Homo sapiens GN=STOM PE=1 SV=3	P27105	SwissProt_2012_09.fasta	31732.1	1	16	22	54	0.0004	0.684
AurelioLoricoh3Bio_huSP_sf4	1	1	mascot_daemon_merge (F011590)	Elongation factor 2 OS=Homo sapiens GN=EEF2 PE=1 SV=4	P13639	SwissProt_2012_09.fasta	95340.1	1	8	9	9	6.67e-05	0.16
AurelioLoricoh3Bio_huSP_sf4	1	1	mascot_daemon_merge (F011590)	Annexin A2 OS=Homo sapiens GN=ANXA2 PE=1 SV=2	P07355	SwissProt_2012_09.fasta	38606.1	1	16	18	22	0.000163	0.522
AurelioLoricoh3Bio_huSP_sf4	1	1	mascot_daemon_merge (F011590)	BRO1 domain-containing protein BROX OS=Homo sapiens GN=BROX PE=1 SV=1	Q5VW32	SwissProt_2012_09.fasta	46477.9	1	10	13	17	0.000126	0.399
AurelioLoricoh3Bio_huSP_sf4	1	1	mascot_daemon_merge (F011590)	EH domain-containing protein 4 OS=Homo sapiens GN=EHD4 PE=1 SV=1	Q9H223	SwissProt_2012_09.fasta	61177.6	1	12	13	15	0.000111	0.27
AurelioLoricoh3Bio_huSP_sf4	1	1	mascot_daemon_merge (F011590)	Integrin alpha-4 OS=Homo sapiens GN=ITGA4 PE=1 SV=3	P13612	SwissProt_2012_09.fasta	114902	1	10	11	13	9.63e-05	0.143
AurelioLoricoh3Bio_huSP_sf4	1	1	mascot_daemon_merge (F011590)	Malate dehydrogenase, cytoplasmic OS=Homo sapiens GN=MDH1 PE=1 SV=4	P40925	SwissProt_2012_09.fasta	36426.9	1	6	6	6	4.44e-05	0.254
AurelioLoricoh3Bio_huSP_sf4	1	1	mascot_daemon_merge (F011590)	Clathrin heavy chain 1 OS=Homo sapiens GN=CLTC PE=1 SV=5	Q00610	SwissProt_2012_09.fasta	191619	1	12	13	14	0.000104	0.0967
AurelioLoricoh3Bio_huSP_sf4	1	1	mascot_daemon_merge (F011590)	14-3-3 protein beta/alpha OS=Homo sapiens GN=YWHAB PE=1 SV=3	P31946	SwissProt_2012_09.fasta	28083.1	1	4	5	5	3.7e-05	0.26
AurelioLoricoh3Bio_huSP_sf4	1	1	mascot_daemon_merge (F011590)	40S ribosomal protein S25 OS=Homo sapiens GN=RPS25 PE=1 SV=1	P62851	SwissProt_2012_09.fasta	13743	1	6	6	8	5.93e-05	0.36
AurelioLoricoh3Bio_huSP_sf4	1	1	mascot_daemon_merge (F011590)	Keratin, type I cytoskeletal 9 OS=Homo sapiens GN=KRT9 PE=1 SV=3	P35527	SwissProt_2012_09.fasta	62065.9	1	35	59	279	0.00207	0.703
AurelioLoricoh3Bio_huSP_sf4	1	1	mascot_daemon_merge (F011590)	Immunoglobulin superfamily member 8 OS=Homo sapiens GN=IGSF8 PE=1 SV=1	Q969P0	SwissProt_2012_09.fasta	65032.8	1	26	45	182	0.00135	0.506
AurelioLoricoh3Bio_huSP_sf4	1	1	mascot_daemon_merge (F011590)	CD81 antigen OS=Homo sapiens GN=CD81 PE=1 SV=1	P60033	SwissProt_2012_09.fasta	25809.8	1	6	10	111	0.000822	0.322
AurelioLoricoh3Bio_huSP_sf4	1	1	mascot_daemon_merge (F011590)	CD9 antigen OS=Homo sapiens GN=CD9 PE=1 SV=4	P21926	SwissProt_2012_09.fasta	25417	1	8	12	59	0.000437	0.285
AurelioLoricoh3Bio_huSP_sf4	1	1	mascot_daemon_merge (F011590)	Guanine nucleotide-binding protein G(o) subunit alpha OS=Homo sapiens GN=GNAO1 PE=1 SV=4	P09471	SwissProt_2012_09.fasta	40052	1	5	5	11	8.15e-05	0.195
AurelioLoricoh3Bio_huSP_sf4	1	1	mascot_daemon_merge (F011590)	Sodium/potassium-transporting ATPase subunit beta-3 OS=Homo sapiens GN=ATP1B3 PE=1 SV=1	P54709	SwissProt_2012_09.fasta	31513.7	1	6	6	12	8.89e-05	0.301
AurelioLoricoh3Bio_huSP_sf4	1	1	mascot_daemon_merge (F011590)	Integrin alpha-V OS=Homo sapiens GN=ITGAV PE=1 SV=2	P06756	SwissProt_2012_09.fasta	116041	1	15	18	22	0.000163	0.226
AurelioLoricoh3Bio_huSP_sf4	1	1	mascot_daemon_merge (F011590)	Fatty acid synthase OS=Homo sapiens GN=FASN PE=1 SV=3	P49327	SwissProt_2012_09.fasta	273427	1	9	9	10	7.41e-05	0.051
AurelioLoricoh3Bio_huSP_sf4	1	1	mascot_daemon_merge (F011590)	Keratin, type II cytoskeletal 5 OS=Homo sapiens GN=KRT5 PE=1 SV=3	P13647	SwissProt_2012_09.fasta	62379.6	1	18	26	62	0.000459	0.397
AurelioLoricoh3Bio_huSP_sf4	1	1	mascot_daemon_merge (F011590)	L-lactate dehydrogenase A chain OS=Homo sapiens GN=LDHA PE=1 SV=2	P00338	SwissProt_2012_09.fasta	36689.2	1	8	10	19	0.000141	0.346
AurelioLoricoh3Bio_huSP_sf4	1	1	mascot_daemon_merge (F011590)	High mobility group protein B1 OS=Homo sapiens GN=HMGB1 PE=1 SV=3	P09429	SwissProt_2012_09.fasta	24894.7	1	4	5	5	3.7e-05	0.247
AurelioLoricoh3Bio_huSP_sf4	1	1	mascot_daemon_merge (F011590)	Heat shock 70 kDa protein 4 OS=Homo sapiens GN=HSPA4 PE=1 SV=4	P34932	SwissProt_2012_09.fasta	94331.9	1	5	6	6	4.44e-05	0.101
AurelioLoricoh3Bio_huSP_sf4	1	1	mascot_daemon_merge (F011590)	ADP-ribosylation factor 3 OS=Homo sapiens GN=ARF3 PE=1 SV=2	P61204,P84077	SwissProt_2012_09.fasta	20697.6	1	6	9	11	8.15e-05	0.42
AurelioLoricoh3Bio_huSP_sf4	1	1	mascot_daemon_merge (F011590)	EH domain-containing protein 1 OS=Homo sapiens GN=EHD1 PE=1 SV=2	Q9H4M9	SwissProt_2012_09.fasta	60629.1	1	10	11	11	8.15e-05	0.303
AurelioLoricoh3Bio_huSP_sf4	1	1	mascot_daemon_merge (F011590)	CD82 antigen OS=Homo sapiens GN=CD82 PE=1 SV=1	P27701	SwissProt_2012_09.fasta	29625.7	1	7	12	20	0.000148	0.285
AurelioLoricoh3Bio_huSP_sf4	1	1	mascot_daemon_merge (F011590)	Ras GTPase-activating-like protein IQGAP1 OS=Homo sapiens GN=IQGAP1 PE=1 SV=1	P46940	SwissProt_2012_09.fasta	189259	1	15	16	18	0.000133	0.141
AurelioLoricoh3Bio_huSP_sf4	1	1	mascot_daemon_merge (F011590)	Keratin, type II cytoskeletal 1 OS=Homo sapiens GN=KRT1 PE=1 SV=6	P04264	SwissProt_2012_09.fasta	66040.3	1	48	85	437	0.00324	0.655
AurelioLoricoh3Bio_huSP_sf4	1	1	mascot_daemon_merge (F011590)	Transforming protein RhoA OS=Homo sapiens GN=RHOA PE=1 SV=1	P61586	SwissProt_2012_09.fasta	21768.4	1	5	6	6	4.44e-05	0.326
AurelioLoricoh3Bio_huSP_sf4	1	1	mascot_daemon_merge (F011590)	Transmembrane protein 2 OS=Homo sapiens GN=TMEM2 PE=1 SV=1	Q9UHN6	SwissProt_2012_09.fasta	154377	1	33	47	60	0.000444	0.32
AurelioLoricoh3Bio_huSP_sf4	1	1	mascot_daemon_merge (F011590)	Monocarboxylate transporter 4 OS=Homo sapiens GN=SLC16A3 PE=1 SV=1	O15427	SwissProt_2012_09.fasta	49470.4	1	4	5	5	3.7e-05	0.101
AurelioLoricoh3Bio_huSP_sf4	1	1	mascot_daemon_merge (F011590)	Integrin beta-3 OS=Homo sapiens GN=ITGB3 PE=1 SV=2	P05106	SwissProt_2012_09.fasta	87057.7	1	11	12	12	8.89e-05	0.199
AurelioLoricoh3Bio_huSP_sf4	1	1	mascot_daemon_merge (F011590)	Syntaxin-7 OS=Homo sapiens GN=STX7 PE=1 SV=4	O15400	SwissProt_2012_09.fasta	29815.6	1	4	4	4	2.96e-05	0.146
AurelioLoricoh3Bio_huSP_sf4	1	1	mascot_daemon_merge (F011590)	4F2 cell-surface antigen heavy chain OS=Homo sapiens GN=SLC3A2 PE=1 SV=3	P08195	SwissProt_2012_09.fasta	67996.4	1	12	14	23	0.00017	0.279
AurelioLoricoh3Bio_huSP_sf4	1	1	mascot_daemon_merge (F011590)	Scavenger receptor class B member 1 OS=Homo sapiens GN=SCARB1 PE=1 SV=1	Q8WTV0	SwissProt_2012_09.fasta	60878.8	1	6	6	11	8.15e-05	0.107
AurelioLoricoh3Bio_huSP_sf4	1	1	mascot_daemon_merge (F011590)	Serum albumin OS=Homo sapiens GN=ALB PE=1 SV=2	P02768	SwissProt_2012_09.fasta	69366.9	1	6	10	75	0.000556	0.105
AurelioLoricoh3Bio_huSP_sf4	1	1	mascot_daemon_merge (F011590)	Charged multivesicular body protein 4b OS=Homo sapiens GN=CHMP4B PE=1 SV=1	Q9H444	SwissProt_2012_09.fasta	24951.2	1	6	6	8	5.93e-05	0.268
AurelioLoricoh3Bio_huSP_sf4	1	1	mascot_daemon_merge (F011590)	Sodium- and chloride-dependent creatine transporter 1 OS=Homo sapiens GN=SLC6A8 PE=1 SV=1	P48029	SwissProt_2012_09.fasta	70523.9	1	5	7	8	5.93e-05	0.085
AurelioLoricoh3Bio_huSP_sf4	1	1	mascot_daemon_merge (F011590)	Tetraspanin-4 OS=Homo sapiens GN=TSPAN4 PE=1 SV=1	O14817	SwissProt_2012_09.fasta	26118.6	1	4	7	32	0.000237	0.269
AurelioLoricoh3Bio_huSP_sf4	1	1	mascot_daemon_merge (F011590)	Multivesicular body subunit 12A OS=Homo sapiens GN=FAM125A PE=1 SV=1	Q96EY5	SwissProt_2012_09.fasta	28784.1	1	4	5	11	8.15e-05	0.242
AurelioLoricoh3Bio_huSP_sf4	1	1	mascot_daemon_merge (F011590)	Guanine nucleotide-binding protein subunit alpha-13 OS=Homo sapiens GN=GNA13 PE=1 SV=2	Q14344	SwissProt_2012_09.fasta	44051	1	7	7	11	8.15e-05	0.271
AurelioLoricoh3Bio_huSP_sf4	1	1	mascot_daemon_merge (F011590)	Guanine nucleotide-binding protein G(i) subunit alpha-2 OS=Homo sapiens GN=GNAI2 PE=1 SV=3	P04899	SwissProt_2012_09.fasta	40452	1	7	7	13	9.63e-05	0.273
AurelioLoricoh3Bio_huSP_sf4	1	1	mascot_daemon_merge (F011590)	60S acidic ribosomal protein P0 OS=Homo sapiens GN=RPLP0 PE=1 SV=1	P05388	SwissProt_2012_09.fasta	34274.3	1	4	4	5	3.7e-05	0.224
AurelioLoricoh3Bio_huSP_sf4	1	1	mascot_daemon_merge (F011590)	Integrin beta-1 OS=Homo sapiens GN=ITGB1 PE=1 SV=2	P05556	SwissProt_2012_09.fasta	88415.1	1	14	18	26	0.000193	0.269
AurelioLoricoh3Bio_huSP_sf4	1	1	mascot_daemon_merge (F011590)	Nucleophosmin OS=Homo sapiens GN=NPM1 PE=1 SV=2	P06748	SwissProt_2012_09.fasta	32575.5	1	4	4	4	2.96e-05	0.245
AurelioLoricoh3Bio_huSP_sf4	1	1	mascot_daemon_merge (F011590)	Melanotransferrin OS=Homo sapiens GN=MFI2 PE=1 SV=2	P08582	SwissProt_2012_09.fasta	80213.8	1	4	4	4	2.96e-05	0.0691
AurelioLoricoh3Bio_huSP_sf4	1	1	mascot_daemon_merge (F011590)	40S ribosomal protein SA OS=Homo sapiens GN=RPSA PE=1 SV=4	P08865	SwissProt_2012_09.fasta	32854.1	1	4	5	10	7.41e-05	0.22
AurelioLoricoh3Bio_huSP_sf4	1	1	mascot_daemon_merge (F011590)	Glutathione S-transferase P OS=Homo sapiens GN=GSTP1 PE=1 SV=2	P09211	SwissProt_2012_09.fasta	23356.7	1	6	6	8	5.93e-05	0.452
AurelioLoricoh3Bio_huSP_sf4	1	1	mascot_daemon_merge (F011590)	2',3'-cyclic-nucleotide 3'-phosphodiesterase OS=Homo sapiens GN=CNP PE=1 SV=2	P09543	SwissProt_2012_09.fasta	47580.6	1	12	14	18	0.000133	0.321
AurelioLoricoh3Bio_huSP_sf4	1	1	mascot_daemon_merge (F011590)	Immunoglobulin superfamily member 3 OS=Homo sapiens GN=IGSF3 PE=1 SV=3	O75054	SwissProt_2012_09.fasta	135195	1	20	24	35	0.000259	0.243
AurelioLoricoh3Bio_huSP_sf4	1	1	mascot_daemon_merge (F011590)	Guanine nucleotide-binding protein G(s) subunit alpha isoforms short OS=Homo sapiens GN=GNAS PE=1 SV=1	P63092,Q5JWF2	SwissProt_2012_09.fasta	45665.4	1	5	5	11	8.15e-05	0.175
AurelioLoricoh3Bio_huSP_sf4	1	1	mascot_daemon_merge (F011590)	14-3-3 protein epsilon OS=Homo sapiens GN=YWHAE PE=1 SV=1	P62258	SwissProt_2012_09.fasta	29175	1	5	5	6	4.44e-05	0.286
AurelioLoricoh3Bio_huSP_sf4	1	1	mascot_daemon_merge (F011590)	Neutral amino acid transporter B(0) OS=Homo sapiens GN=SLC1A5 PE=1 SV=2	Q15758	SwissProt_2012_09.fasta	56599.8	1	11	15	25	0.000185	0.22
AurelioLoricoh3Bio_huSP_sf4	1	1	mascot_daemon_merge (F011590)	Prostaglandin F2 receptor negative regulator OS=Homo sapiens GN=PTGFRN PE=1 SV=2	Q9P2B2	SwissProt_2012_09.fasta	98555.6	1	39	64	145	0.00107	0.502
AurelioLoricoh3Bio_huSP_sf4	1	1	mascot_daemon_merge (F011590)	Myelin proteolipid protein OS=Homo sapiens GN=PLP1 PE=1 SV=2	P60201	SwissProt_2012_09.fasta	30077.7	1	4	5	12	8.89e-05	0.162
AurelioLoricoh3Bio_huSP_sf4	1	1	mascot_daemon_merge (F011590)	Keratin, type I cytoskeletal 16 OS=Homo sapiens GN=KRT16 PE=1 SV=4	P08779	SwissProt_2012_09.fasta	51269	1	5	6	11	8.15e-05	0.364
AurelioLoricoh3Bio_huSP_sf4	1	1	mascot_daemon_merge (F011590)	Tumor susceptibility gene 101 protein OS=Homo sapiens GN=TSG101 PE=1 SV=2	Q99816	SwissProt_2012_09.fasta	43946	1	10	13	15	0.000111	0.372
AurelioLoricoh3Bio_huSP_sf4	1	1	mascot_daemon_merge (F011590)	Adenosylhomocysteinase OS=Homo sapiens GN=AHCY PE=1 SV=4	P23526	SwissProt_2012_09.fasta	47717.1	1	6	7	9	6.67e-05	0.164
AurelioLoricoh3Bio_huSP_sf4	1	1	mascot_daemon_merge (F011590)	Cofilin-1 OS=Homo sapiens GN=CFL1 PE=1 SV=3	P23528	SwissProt_2012_09.fasta	18503.2	1	5	6	11	8.15e-05	0.386
AurelioLoricoh3Bio_huSP_sf4	1	1	mascot_daemon_merge (F011590)	Annexin A5 OS=Homo sapiens GN=ANXA5 PE=1 SV=2	P08758	SwissProt_2012_09.fasta	35938.6	1	13	15	23	0.00017	0.387
AurelioLoricoh3Bio_huSP_sf4	1	1	mascot_daemon_merge (F011590)	Guanine nucleotide-binding protein G(k) subunit alpha OS=Homo sapiens GN=GNAI3 PE=1 SV=3	P08754	SwissProt_2012_09.fasta	40533.5	1	6	6	12	8.89e-05	0.184
AurelioLoricoh3Bio_huSP_sf4	1	1	mascot_daemon_merge (F011590)	Choline transporter-like protein 1 OS=Homo sapiens GN=SLC44A1 PE=1 SV=1	Q8WWI5	SwissProt_2012_09.fasta	73304.6	1	13	17	31	0.00023	0.218
AurelioLoricoh3Bio_huSP_sf4	1	1	mascot_daemon_merge (F011590)	Phosphoglycerate kinase 1 OS=Homo sapiens GN=PGK1 PE=1 SV=3	P00558	SwissProt_2012_09.fasta	44615.3	1	10	12	16	0.000119	0.317
AurelioLoricoh3Bio_huSP_sf4	1	1	mascot_daemon_merge (F011590)	Protein kinase C and casein kinase substrate in neurons protein 2 OS=Homo sapiens GN=PACSIN2 PE=1 SV=2	Q9UNF0	SwissProt_2012_09.fasta	55738.9	1	4	4	5	3.7e-05	0.0823
AurelioLoricoh3Bio_huSP_sf4	1	1	mascot_daemon_merge (F011590)	Solute carrier family 43 member 3 OS=Homo sapiens GN=SLC43A3 PE=1 SV=2	Q8NBI5	SwissProt_2012_09.fasta	54531.9	1	4	4	6	4.44e-05	0.118
AurelioLoricoh3Bio_huSP_sf4	1	1	mascot_daemon_merge (F011590)	Cell surface glycoprotein MUC18 OS=Homo sapiens GN=MCAM PE=1 SV=2	P43121	SwissProt_2012_09.fasta	71606.5	1	12	14	17	0.000126	0.283
AurelioLoricoh3Bio_huSP_sf4	1	1	mascot_daemon_merge (F011590)	Latrophilin-2 OS=Homo sapiens GN=LPHN2 PE=1 SV=2	O95490	SwissProt_2012_09.fasta	163353	1	7	7	7	5.19e-05	0.0829
AurelioLoricoh3Bio_huSP_sf4	1	1	mascot_daemon_merge (F011590)	Guanine nucleotide-binding protein subunit beta-2-like 1 OS=Homo sapiens GN=GNB2L1 PE=1 SV=3	P63244	SwissProt_2012_09.fasta	35077	1	9	12	15	0.000111	0.457
AurelioLoricoh3Bio_huSP_sf4	1	1	mascot_daemon_merge (F011590)	Guanine nucleotide-binding protein G(I)/G(S)/G(T) subunit beta-1 OS=Homo sapiens GN=GNB1 PE=1 SV=3	P62873	SwissProt_2012_09.fasta	37377.5	1	9	11	15	0.000111	0.385
AurelioLoricoh3Bio_huSP_sf4	1	1	mascot_daemon_merge (F011590)	HLA class I histocompatibility antigen, A-2 alpha chain OS=Homo sapiens GN=HLA-A PE=1 SV=1	P01892	SwissProt_2012_09.fasta	40921.2	1	13	14	20	0.000148	0.458
AurelioLoricoh3Bio_huSP_sf4	1	1	mascot_daemon_merge (F011590)	Annexin A4 OS=Homo sapiens GN=ANXA4 PE=1 SV=4	P09525	SwissProt_2012_09.fasta	35884.3	1	9	10	13	9.63e-05	0.332
AurelioLoricoh3Bio_huSP_sf4	1	1	mascot_daemon_merge (F011590)	Annexin A11 OS=Homo sapiens GN=ANXA11 PE=1 SV=1	P50995	SwissProt_2012_09.fasta	54391.7	1	6	6	9	6.67e-05	0.18
AurelioLoricoh3Bio_huSP_sf4	1	1	mascot_daemon_merge (F011590)	Polyubiquitin-B OS=Homo sapiens GN=UBB PE=1 SV=1	P0CG47,P0CG48	SwissProt_2012_09.fasta	25762.8	1	9	13	95	0.000704	0.288
AurelioLoricoh3Bio_huSP_sf4	1	1	mascot_daemon_merge (F011590)	Ephrin type-B receptor 4 OS=Homo sapiens GN=EPHB4 PE=1 SV=2	P54760	SwissProt_2012_09.fasta	108270	1	4	4	5	3.7e-05	0.0517
AurelioLoricoh3Bio_huSP_sf4	1	1	mascot_daemon_merge (F011590)	E3 ubiquitin-protein ligase NEDD4-like OS=Homo sapiens GN=NEDD4L PE=1 SV=2	Q96PU5	SwissProt_2012_09.fasta	111935	1	8	10	13	9.63e-05	0.103
AurelioLoricoh3Bio_huSP_sf4	1	1	mascot_daemon_merge (F011590)	Actin, cytoplasmic 1 OS=Homo sapiens GN=ACTB PE=1 SV=1	P60709	SwissProt_2012_09.fasta	41737.8	1	22	44	104	0.00077	0.741
AurelioLoricoh3Bio_huSP_sf4	1	1	mascot_daemon_merge (F011590)	Ras-related C3 botulinum toxin substrate 1 OS=Homo sapiens GN=RAC1 PE=1 SV=1	P63000	SwissProt_2012_09.fasta	21450.6	1	7	9	14	0.000104	0.458
AurelioLoricoh3Bio_huSP_sf4	1	1	mascot_daemon_merge (F011590)	Heat shock cognate 71 kDa protein OS=Homo sapiens GN=HSPA8 PE=1 SV=1	P11142	SwissProt_2012_09.fasta	70899.8	1	36	61	147	0.00109	0.534
AurelioLoricoh3Bio_huSP_sf4	1	1	mascot_daemon_merge (F011590)	Mitogen-activated protein kinase kinase kinase kinase 4 OS=Homo sapiens GN=MAP4K4 PE=1 SV=2	O95819	SwissProt_2012_09.fasta	142101	1	10	10	10	7.41e-05	0.1
AurelioLoricoh3Bio_huSP_sf4	1	1	mascot_daemon_merge (F011590)	Guanine nucleotide-binding protein G(I)/G(S)/G(T) subunit beta-2 OS=Homo sapiens GN=GNB2 PE=1 SV=3	P62879	SwissProt_2012_09.fasta	37331.8	1	7	10	19	0.000141	0.45
AurelioLoricoh3Bio_huSP_sf4	1	1	mascot_daemon_merge (F011590)	Tubulin beta chain OS=Homo sapiens GN=TUBB PE=1 SV=2	P07437	SwissProt_2012_09.fasta	49670.6	1	12	15	25	0.000185	0.421
AurelioLoricoh3Bio_huSP_sf4	1	1	mascot_daemon_merge (F011590)	Disco-interacting protein 2 homolog C OS=Homo sapiens GN=DIP2C PE=2 SV=2	Q9Y2E4	SwissProt_2012_09.fasta	170767	1	11	11	11	8.15e-05	0.122
AurelioLoricoh3Bio_huSP_sf4	1	1	mascot_daemon_merge (F011590)	Elongation factor 1-alpha 1 OS=Homo sapiens GN=EEF1A1 PE=1 SV=1	P68104,Q5VTE0	SwissProt_2012_09.fasta	50141.2	1	7	8	15	0.000111	0.264
AurelioLoricoh3Bio_huSP_sf4	1	1	mascot_daemon_merge (F011590)	Ras-related protein Rap-1b OS=Homo sapiens GN=RAP1B PE=1 SV=1	P61224	SwissProt_2012_09.fasta	20824.9	1	11	14	25	0.000185	0.674
AurelioLoricoh3Bio_huSP_sf4	1	1	mascot_daemon_merge (F011590)	Heat shock 70 kDa protein 1A/1B OS=Homo sapiens GN=HSPA1A PE=1 SV=5	P08107	SwissProt_2012_09.fasta	70054	1	16	20	26	0.000193	0.456
AurelioLoricoh3Bio_huSP_sf4	1	1	mascot_daemon_merge (F011590)	Fructose-bisphosphate aldolase A OS=Homo sapiens GN=ALDOA PE=1 SV=2	P04075	SwissProt_2012_09.fasta	39420.6	1	6	6	6	4.44e-05	0.288
AurelioLoricoh3Bio_huSP_sf4	1	1	mascot_daemon_merge (F011590)	Disco-interacting protein 2 homolog B OS=Homo sapiens GN=DIP2B PE=1 SV=3	Q9P265	SwissProt_2012_09.fasta	171491	1	52	69	92	0.000682	0.459
AurelioLoricoh3Bio_huSP_sf4	1	1	mascot_daemon_merge (F011590)	Annexin A6 OS=Homo sapiens GN=ANXA6 PE=1 SV=3	P08133	SwissProt_2012_09.fasta	75877.5	1	10	10	10	7.41e-05	0.236
AurelioLoricoh3Bio_huSP_sf4	1	1	mascot_daemon_merge (F011590)	Heat shock protein HSP 90-beta OS=Homo sapiens GN=HSP90AB1 PE=1 SV=4	P08238	SwissProt_2012_09.fasta	83267.3	1	7	8	12	8.89e-05	0.162
AurelioLoricoh3Bio_huSP_sf4	1	1	mascot_daemon_merge (F011590)	Ras-related protein Rab-1B OS=Homo sapiens GN=RAB1B PE=1 SV=1	Q9H0U4	SwissProt_2012_09.fasta	22172	1	4	4	5	3.7e-05	0.438
AurelioLoricoh3Bio_huSP_sf4	1	1	mascot_daemon_merge (F011590)	Nascent polypeptide-associated complex subunit alpha OS=Homo sapiens GN=NACA PE=1 SV=1	Q13765	SwissProt_2012_09.fasta	23383.3	1	8	12	20	0.000148	0.349
AurelioLoricoh3Bio_huSP_sf4	1	1	mascot_daemon_merge (F011590)	Glyceraldehyde-3-phosphate dehydrogenase OS=Homo sapiens GN=GAPDH PE=1 SV=3	P04406	SwissProt_2012_09.fasta	36053.4	1	19	26	59	0.000437	0.657
AurelioLoricoh3Bio_huSP_sf4	1	1	mascot_daemon_merge (F011590)	Ras-related protein Rab-5C OS=Homo sapiens GN=RAB5C PE=1 SV=2	P51148	SwissProt_2012_09.fasta	23482.7	1	4	5	6	4.44e-05	0.269
AurelioLoricoh3Bio_huSP_sf4	1	1	mascot_daemon_merge (F011590)	Ras-related protein Rab-6A OS=Homo sapiens GN=RAB6A PE=1 SV=3	P20340	SwissProt_2012_09.fasta	23593.3	1	4	4	4	2.96e-05	0.24
AurelioLoricoh3Bio_huSP_sf4	1	1	mascot_daemon_merge (F011590)	Ras-related protein Rap-2b OS=Homo sapiens GN=RAP2B PE=1 SV=1	P61225	SwissProt_2012_09.fasta	20504.4	1	10	15	20	0.000148	0.727
AurelioLoricoh3Bio_huSP_sf4	1	1	mascot_daemon_merge (F011590)	Tubulin alpha-1B chain OS=Homo sapiens GN=TUBA1B PE=1 SV=1	P68363	SwissProt_2012_09.fasta	50151.7	1	8	10	13	9.63e-05	0.271
AurelioLoricoh3Bio_huSP_sf4	1	1	mascot_daemon_merge (F011590)	Alpha-enolase OS=Homo sapiens GN=ENO1 PE=1 SV=2	P06733	SwissProt_2012_09.fasta	47170.2	1	17	19	25	0.000185	0.548
AurelioLoricoh3Bio_huSP_sf4	1	1	mascot_daemon_merge (F011590)	Sodium/potassium-transporting ATPase subunit alpha-1 OS=Homo sapiens GN=ATP1A1 PE=1 SV=1	P05023	SwissProt_2012_09.fasta	112900	1	24	34	46	0.000341	0.308
AurelioLoricoh3Bio_huSP_sf4	1	1	mascot_daemon_merge (F011590)	Ras-related protein Rab-10 OS=Homo sapiens GN=RAB10 PE=1 SV=1	P61026	SwissProt_2012_09.fasta	22542.1	1	5	5	10	7.41e-05	0.235
AurelioLoricoh3Bio_huSP_sf4	1	1	mascot_daemon_merge (F011590)	Heat shock protein HSP 90-alpha OS=Homo sapiens GN=HSP90AA1 PE=1 SV=5	P07900	SwissProt_2012_09.fasta	84663.2	1	6	7	13	9.63e-05	0.101
AurelioLoricoh3Bio_huSP_sf4	1	1	mascot_daemon_merge (F011590)	Moesin OS=Homo sapiens GN=MSN PE=1 SV=3	P26038	SwissProt_2012_09.fasta	67821.8	1	29	37	51	0.000378	0.536
AurelioLoricoh3Bio_huSP_sf4	2	2	mascot_daemon_merge (F011589)	Tetraspanin-14 OS=Homo sapiens GN=TSPAN14 PE=2 SV=1	Q8NG11	SwissProt_2012_09.fasta	30691.4	1	5	5	7	5.59e-05	0.226
AurelioLoricoh3Bio_huSP_sf4	2	2	mascot_daemon_merge (F011589)	Lactadherin OS=Homo sapiens GN=MFGE8 PE=1 SV=2	Q08431	SwissProt_2012_09.fasta	43122.9	1	17	20	47	0.000375	0.594
AurelioLoricoh3Bio_huSP_sf4	2	2	mascot_daemon_merge (F011589)	CD44 antigen OS=Homo sapiens GN=CD44 PE=1 SV=3	P16070	SwissProt_2012_09.fasta	81537.5	1	5	6	6	4.79e-05	0.0795
AurelioLoricoh3Bio_huSP_sf4	2	2	mascot_daemon_merge (F011589)	Vacuolar protein sorting-associated protein 28 homolog OS=Homo sapiens GN=VPS28 PE=1 SV=1	Q9UK41	SwissProt_2012_09.fasta	25426	1	7	8	9	7.19e-05	0.425
AurelioLoricoh3Bio_huSP_sf4	2	2	mascot_daemon_merge (F011589)	Chloride intracellular channel protein 1 OS=Homo sapiens GN=CLIC1 PE=1 SV=4	O00299	SwissProt_2012_09.fasta	26923.3	1	5	5	5	3.99e-05	0.344
AurelioLoricoh3Bio_huSP_sf4	2	2	mascot_daemon_merge (F011589)	Apolipoprotein E OS=Homo sapiens GN=APOE PE=1 SV=1	P02649	SwissProt_2012_09.fasta	36153.5	1	6	7	7	5.59e-05	0.23
AurelioLoricoh3Bio_huSP_sf4	2	2	mascot_daemon_merge (F011589)	Hornerin OS=Homo sapiens GN=HRNR PE=1 SV=2	Q86YZ3	SwissProt_2012_09.fasta	282373	1	10	17	48	0.000383	0.0688
AurelioLoricoh3Bio_huSP_sf4	2	2	mascot_daemon_merge (F011589)	Filaggrin-2 OS=Homo sapiens GN=FLG2 PE=1 SV=1	Q5D862	SwissProt_2012_09.fasta	248052	1	6	7	16	0.000128	0.0506
AurelioLoricoh3Bio_huSP_sf4	2	2	mascot_daemon_merge (F011589)	Vacuolar protein sorting-associated protein 37B OS=Homo sapiens GN=VPS37B PE=1 SV=1	Q9H9H4	SwissProt_2012_09.fasta	31308.2	1	8	9	13	0.000104	0.474
AurelioLoricoh3Bio_huSP_sf4	2	2	mascot_daemon_merge (F011589)	IST1 homolog OS=Homo sapiens GN=IST1 PE=1 SV=1	P53990	SwissProt_2012_09.fasta	39752.2	1	9	11	11	8.78e-05	0.286
AurelioLoricoh3Bio_huSP_sf4	2	2	mascot_daemon_merge (F011589)	Syntenin-1 OS=Homo sapiens GN=SDCBP PE=1 SV=1	O00560	SwissProt_2012_09.fasta	32445.3	1	20	32	71	0.000567	0.862
AurelioLoricoh3Bio_huSP_sf4	2	2	mascot_daemon_merge (F011589)	Keratin, type I cytoskeletal 17 OS=Homo sapiens GN=KRT17 PE=1 SV=2	Q04695	SwissProt_2012_09.fasta	48106.7	1	8	11	16	0.000128	0.417
AurelioLoricoh3Bio_huSP_sf4	2	2	mascot_daemon_merge (F011589)	Peptidyl-prolyl cis-trans isomerase A OS=Homo sapiens GN=PPIA PE=1 SV=2	P62937	SwissProt_2012_09.fasta	18012.9	1	4	4	4	3.19e-05	0.37
AurelioLoricoh3Bio_huSP_sf4	2	2	mascot_daemon_merge (F011589)	Basigin OS=Homo sapiens GN=BSG PE=1 SV=2	P35613	SwissProt_2012_09.fasta	42199.7	1	5	7	8	6.39e-05	0.156
AurelioLoricoh3Bio_huSP_sf4	2	2	mascot_daemon_merge (F011589)	Prominin-1 OS=Homo sapiens GN=PROM1 PE=1 SV=1	O43490	SwissProt_2012_09.fasta	97206.4	1	21	29	49	0.000391	0.311
AurelioLoricoh3Bio_huSP_sf4	2	2	mascot_daemon_merge (F011589)	Ras-related protein Ral-B OS=Homo sapiens GN=RALB PE=1 SV=1	P11234	SwissProt_2012_09.fasta	23408.9	1	4	4	4	3.19e-05	0.374
AurelioLoricoh3Bio_huSP_sf4	2	2	mascot_daemon_merge (F011589)	Junction plakoglobin OS=Homo sapiens GN=JUP PE=1 SV=3	P14923	SwissProt_2012_09.fasta	81745.9	1	7	10	21	0.000168	0.13
AurelioLoricoh3Bio_huSP_sf4	2	2	mascot_daemon_merge (F011589)	PDZ domain-containing protein GIPC1 OS=Homo sapiens GN=GIPC1 PE=1 SV=2	O14908	SwissProt_2012_09.fasta	36050.6	1	4	4	4	3.19e-05	0.222
AurelioLoricoh3Bio_huSP_sf4	2	2	mascot_daemon_merge (F011589)	Peptidyl-prolyl cis-trans isomerase B OS=Homo sapiens GN=PPIB PE=1 SV=2	P23284	SwissProt_2012_09.fasta	23743.2	1	9	9	10	7.99e-05	0.421
AurelioLoricoh3Bio_huSP_sf4	2	2	mascot_daemon_merge (F011589)	DnaJ homolog subfamily A member 2 OS=Homo sapiens GN=DNAJA2 PE=1 SV=1	O60884	SwissProt_2012_09.fasta	45745.7	1	10	11	11	8.78e-05	0.335
AurelioLoricoh3Bio_huSP_sf4	2	2	mascot_daemon_merge (F011589)	Neutral amino acid transporter A OS=Homo sapiens GN=SLC1A4 PE=1 SV=1	P43007	SwissProt_2012_09.fasta	55724.4	1	9	13	22	0.000176	0.299
AurelioLoricoh3Bio_huSP_sf4	2	2	mascot_daemon_merge (F011589)	Keratin, type II cytoskeletal 2 epidermal OS=Homo sapiens GN=KRT2 PE=1 SV=2	P35908	SwissProt_2012_09.fasta	65433.9	1	57	105	555	0.00443	0.923
AurelioLoricoh3Bio_huSP_sf4	2	2	mascot_daemon_merge (F011589)	Disintegrin and metalloproteinase domain-containing protein 10 OS=Homo sapiens GN=ADAM10 PE=1 SV=1	O14672	SwissProt_2012_09.fasta	84143	1	5	6	8	6.39e-05	0.0922
AurelioLoricoh3Bio_huSP_sf4	2	2	mascot_daemon_merge (F011589)	DnaJ homolog subfamily A member 1 OS=Homo sapiens GN=DNAJA1 PE=1 SV=2	P31689	SwissProt_2012_09.fasta	44868.6	1	6	6	7	5.59e-05	0.227
AurelioLoricoh3Bio_huSP_sf4	2	2	mascot_daemon_merge (F011589)	Insulin-like growth factor-binding protein 3 OS=Homo sapiens GN=IGFBP3 PE=1 SV=2	P17936	SwissProt_2012_09.fasta	31674.1	1	18	26	48	0.000383	0.557
AurelioLoricoh3Bio_huSP_sf4	2	2	mascot_daemon_merge (F011589)	Hsc70-interacting protein OS=Homo sapiens GN=ST13 PE=1 SV=2	P50502	SwissProt_2012_09.fasta	41332.4	1	4	4	5	3.99e-05	0.117
AurelioLoricoh3Bio_huSP_sf4	2	2	mascot_daemon_merge (F011589)	Keratin, type II cytoskeletal 6A OS=Homo sapiens GN=KRT6A PE=1 SV=3	P02538	SwissProt_2012_09.fasta	60046.4	1	21	32	68	0.000543	0.555
AurelioLoricoh3Bio_huSP_sf4	2	2	mascot_daemon_merge (F011589)	Keratin, type I cytoskeletal 14 OS=Homo sapiens GN=KRT14 PE=1 SV=4	P02533	SwissProt_2012_09.fasta	51562.5	1	27	49	190	0.00152	0.564
AurelioLoricoh3Bio_huSP_sf4	2	2	mascot_daemon_merge (F011589)	MIT domain-containing protein 1 OS=Homo sapiens GN=MITD1 PE=1 SV=1	Q8WV92	SwissProt_2012_09.fasta	29315.4	1	4	4	5	3.99e-05	0.265
AurelioLoricoh3Bio_huSP_sf4	2	2	mascot_daemon_merge (F011589)	Keratin, type II cytoskeletal 5 OS=Homo sapiens GN=KRT5 PE=1 SV=3	P13647	SwissProt_2012_09.fasta	62379.6	1	33	52	161	0.00129	0.527
AurelioLoricoh3Bio_huSP_sf4	2	2	mascot_daemon_merge (F011589)	Keratin, type I cytoskeletal 10 OS=Homo sapiens GN=KRT10 PE=1 SV=6	P13645	SwissProt_2012_09.fasta	58828.8	1	47	89	626	0.005	0.606
AurelioLoricoh3Bio_huSP_sf4	2	2	mascot_daemon_merge (F011589)	Annexin A2 OS=Homo sapiens GN=ANXA2 PE=1 SV=2	P07355	SwissProt_2012_09.fasta	38606.1	1	6	10	14	0.000112	0.227
AurelioLoricoh3Bio_huSP_sf4	2	2	mascot_daemon_merge (F011589)	BRO1 domain-containing protein BROX OS=Homo sapiens GN=BROX PE=1 SV=1	Q5VW32	SwissProt_2012_09.fasta	46477.9	1	5	5	5	3.99e-05	0.168
AurelioLoricoh3Bio_huSP_sf4	2	2	mascot_daemon_merge (F011589)	EH domain-containing protein 4 OS=Homo sapiens GN=EHD4 PE=1 SV=1	Q9H223	SwissProt_2012_09.fasta	61177.6	1	5	5	5	3.99e-05	0.142
AurelioLoricoh3Bio_huSP_sf4	2	2	mascot_daemon_merge (F011589)	Desmoglein-1 OS=Homo sapiens GN=DSG1 PE=1 SV=2	Q02413	SwissProt_2012_09.fasta	113749	1	10	12	33	0.000264	0.135
AurelioLoricoh3Bio_huSP_sf4	2	2	mascot_daemon_merge (F011589)	Keratin, type I cytoskeletal 9 OS=Homo sapiens GN=KRT9 PE=1 SV=3	P35527	SwissProt_2012_09.fasta	62065.9	1	49	92	608	0.00486	0.915
AurelioLoricoh3Bio_huSP_sf4	2	2	mascot_daemon_merge (F011589)	Immunoglobulin superfamily member 8 OS=Homo sapiens GN=IGSF8 PE=1 SV=1	Q969P0	SwissProt_2012_09.fasta	65032.8	1	21	32	70	0.000559	0.452
AurelioLoricoh3Bio_huSP_sf4	2	2	mascot_daemon_merge (F011589)	CD81 antigen OS=Homo sapiens GN=CD81 PE=1 SV=1	P60033	SwissProt_2012_09.fasta	25809.8	1	7	12	65	0.000519	0.314
AurelioLoricoh3Bio_huSP_sf4	2	2	mascot_daemon_merge (F011589)	CD9 antigen OS=Homo sapiens GN=CD9 PE=1 SV=4	P21926	SwissProt_2012_09.fasta	25417	1	7	11	27	0.000216	0.254
AurelioLoricoh3Bio_huSP_sf4	2	2	mascot_daemon_merge (F011589)	Phospholipid scramblase 1 OS=Homo sapiens GN=PLSCR1 PE=1 SV=1	O15162	SwissProt_2012_09.fasta	35048.6	1	4	4	6	4.79e-05	0.167
AurelioLoricoh3Bio_huSP_sf4	2	2	mascot_daemon_merge (F011589)	Keratin, type I cytoskeletal 13 OS=Homo sapiens GN=KRT13 PE=1 SV=4	P13646	SwissProt_2012_09.fasta	49589.3	1	4	4	4	3.19e-05	0.186
AurelioLoricoh3Bio_huSP_sf4	2	2	mascot_daemon_merge (F011589)	Programmed cell death 6-interacting protein OS=Homo sapiens GN=PDCD6IP PE=1 SV=1	Q8WUM4	SwissProt_2012_09.fasta	96025.4	1	31	38	56	0.000447	0.441
AurelioLoricoh3Bio_huSP_sf4	2	2	mascot_daemon_merge (F011589)	Kin of IRRE-like protein 1 OS=Homo sapiens GN=KIRREL PE=1 SV=2	Q96J84	SwissProt_2012_09.fasta	83536.4	1	4	4	4	3.19e-05	0.11
AurelioLoricoh3Bio_huSP_sf4	2	2	mascot_daemon_merge (F011589)	Urokinase plasminogen activator surface receptor OS=Homo sapiens GN=PLAUR PE=1 SV=1	Q03405	SwissProt_2012_09.fasta	36977.2	1	4	4	6	4.79e-05	0.2
AurelioLoricoh3Bio_huSP_sf4	2	2	mascot_daemon_merge (F011589)	CD82 antigen OS=Homo sapiens GN=CD82 PE=1 SV=1	P27701	SwissProt_2012_09.fasta	29625.7	1	5	7	7	5.59e-05	0.225
AurelioLoricoh3Bio_huSP_sf4	2	2	mascot_daemon_merge (F011589)	Keratin, type II cytoskeletal 1 OS=Homo sapiens GN=KRT1 PE=1 SV=6	P04264	SwissProt_2012_09.fasta	66040.3	1	58	104	814	0.0065	0.714
AurelioLoricoh3Bio_huSP_sf4	2	2	mascot_daemon_merge (F011589)	Multivesicular body subunit 12B OS=Homo sapiens GN=FAM125B PE=1 SV=2	Q9H7P6	SwissProt_2012_09.fasta	35620.3	1	5	5	7	5.59e-05	0.27
AurelioLoricoh3Bio_huSP_sf4	2	2	mascot_daemon_merge (F011589)	Transmembrane protein 2 OS=Homo sapiens GN=TMEM2 PE=1 SV=1	Q9UHN6	SwissProt_2012_09.fasta	154377	1	16	18	25	0.0002	0.153
AurelioLoricoh3Bio_huSP_sf4	2	2	mascot_daemon_merge (F011589)	4F2 cell-surface antigen heavy chain OS=Homo sapiens GN=SLC3A2 PE=1 SV=3	P08195	SwissProt_2012_09.fasta	67996.4	1	5	5	8	6.39e-05	0.122
AurelioLoricoh3Bio_huSP_sf4	2	2	mascot_daemon_merge (F011589)	Serum albumin OS=Homo sapiens GN=ALB PE=1 SV=2	P02768	SwissProt_2012_09.fasta	69366.9	1	7	13	56	0.000447	0.092
AurelioLoricoh3Bio_huSP_sf4	2	2	mascot_daemon_merge (F011589)	Dermcidin OS=Homo sapiens GN=DCD PE=1 SV=2	P81605	SwissProt_2012_09.fasta	11284.1	1	4	7	26	0.000208	0.355
AurelioLoricoh3Bio_huSP_sf4	2	2	mascot_daemon_merge (F011589)	Tetraspanin-4 OS=Homo sapiens GN=TSPAN4 PE=1 SV=1	O14817	SwissProt_2012_09.fasta	26118.6	1	4	5	10	7.99e-05	0.265
AurelioLoricoh3Bio_huSP_sf4	2	2	mascot_daemon_merge (F011589)	Fibronectin OS=Homo sapiens GN=FN1 PE=1 SV=4	P02751	SwissProt_2012_09.fasta	262617	1	19	20	20	0.00016	0.14
AurelioLoricoh3Bio_huSP_sf4	2	2	mascot_daemon_merge (F011589)	Integrin beta-1 OS=Homo sapiens GN=ITGB1 PE=1 SV=2	P05556	SwissProt_2012_09.fasta	88415.1	1	13	13	18	0.000144	0.18
AurelioLoricoh3Bio_huSP_sf4	2	2	mascot_daemon_merge (F011589)	Charged multivesicular body protein 4b OS=Homo sapiens GN=CHMP4B PE=1 SV=1	Q9H444	SwissProt_2012_09.fasta	24951.2	1	4	5	6	4.79e-05	0.228
AurelioLoricoh3Bio_huSP_sf4	2	2	mascot_daemon_merge (F011589)	2',3'-cyclic-nucleotide 3'-phosphodiesterase OS=Homo sapiens GN=CNP PE=1 SV=2	P09543	SwissProt_2012_09.fasta	47580.6	1	4	7	10	7.99e-05	0.2
AurelioLoricoh3Bio_huSP_sf4	2	2	mascot_daemon_merge (F011589)	Immunoglobulin superfamily member 3 OS=Homo sapiens GN=IGSF3 PE=1 SV=3	O75054	SwissProt_2012_09.fasta	135195	1	8	8	9	7.19e-05	0.0938
AurelioLoricoh3Bio_huSP_sf4	2	2	mascot_daemon_merge (F011589)	Chondroitin sulfate proteoglycan 4 OS=Homo sapiens GN=CSPG4 PE=1 SV=2	Q6UVK1	SwissProt_2012_09.fasta	250534	1	36	45	60	0.000479	0.23
AurelioLoricoh3Bio_huSP_sf4	2	2	mascot_daemon_merge (F011589)	Neutral amino acid transporter B(0) OS=Homo sapiens GN=SLC1A5 PE=1 SV=2	Q15758	SwissProt_2012_09.fasta	56599.8	1	7	10	14	0.000112	0.172
AurelioLoricoh3Bio_huSP_sf4	2	2	mascot_daemon_merge (F011589)	Prostaglandin F2 receptor negative regulator OS=Homo sapiens GN=PTGFRN PE=1 SV=2	Q9P2B2	SwissProt_2012_09.fasta	98555.6	1	32	43	61	0.000487	0.394
AurelioLoricoh3Bio_huSP_sf4	2	2	mascot_daemon_merge (F011589)	Keratin, type I cytoskeletal 16 OS=Homo sapiens GN=KRT16 PE=1 SV=4	P08779	SwissProt_2012_09.fasta	51269	1	10	19	64	0.000511	0.446
AurelioLoricoh3Bio_huSP_sf4	2	2	mascot_daemon_merge (F011589)	Tumor susceptibility gene 101 protein OS=Homo sapiens GN=TSG101 PE=1 SV=2	Q99816	SwissProt_2012_09.fasta	43946	1	5	7	7	5.59e-05	0.159
AurelioLoricoh3Bio_huSP_sf4	2	2	mascot_daemon_merge (F011589)	Cofilin-1 OS=Homo sapiens GN=CFL1 PE=1 SV=3	P23528	SwissProt_2012_09.fasta	18503.2	1	5	5	7	5.59e-05	0.422
AurelioLoricoh3Bio_huSP_sf4	2	2	mascot_daemon_merge (F011589)	Desmoplakin OS=Homo sapiens GN=DSP PE=1 SV=3	P15924	SwissProt_2012_09.fasta	331781	1	13	13	27	0.000216	0.0714
AurelioLoricoh3Bio_huSP_sf4	2	2	mascot_daemon_merge (F011589)	Choline transporter-like protein 1 OS=Homo sapiens GN=SLC44A1 PE=1 SV=1	Q8WWI5	SwissProt_2012_09.fasta	73304.6	1	4	5	7	5.59e-05	0.0837
AurelioLoricoh3Bio_huSP_sf4	2	2	mascot_daemon_merge (F011589)	Cell surface glycoprotein MUC18 OS=Homo sapiens GN=MCAM PE=1 SV=2	P43121	SwissProt_2012_09.fasta	71606.5	1	4	5	5	3.99e-05	0.104
AurelioLoricoh3Bio_huSP_sf4	2	2	mascot_daemon_merge (F011589)	Ras-related protein Rap-1b OS=Homo sapiens GN=RAP1B PE=1 SV=1	P61224	SwissProt_2012_09.fasta	20824.9	1	7	8	11	8.78e-05	0.348
AurelioLoricoh3Bio_huSP_sf4	2	2	mascot_daemon_merge (F011589)	Polyubiquitin-B OS=Homo sapiens GN=UBB PE=1 SV=1	P0CG47,P0CG48	SwissProt_2012_09.fasta	25762.8	1	10	24	61	0.000487	0.288
AurelioLoricoh3Bio_huSP_sf4	2	2	mascot_daemon_merge (F011589)	Disco-interacting protein 2 homolog C OS=Homo sapiens GN=DIP2C PE=2 SV=2	Q9Y2E4	SwissProt_2012_09.fasta	170767	1	4	4	4	3.19e-05	0.0347
AurelioLoricoh3Bio_huSP_sf4	2	2	mascot_daemon_merge (F011589)	Ras-related protein Rap-2b OS=Homo sapiens GN=RAP2B PE=1 SV=1	P61225	SwissProt_2012_09.fasta	20504.4	1	6	6	9	7.19e-05	0.546
AurelioLoricoh3Bio_huSP_sf4	2	2	mascot_daemon_merge (F011589)	Sodium/potassium-transporting ATPase subunit alpha-1 OS=Homo sapiens GN=ATP1A1 PE=1 SV=1	P05023	SwissProt_2012_09.fasta	112900	1	5	6	9	7.19e-05	0.0655
AurelioLoricoh3Bio_huSP_sf4	2	2	mascot_daemon_merge (F011589)	Heat shock 70 kDa protein 1A/1B OS=Homo sapiens GN=HSPA1A PE=1 SV=5	P08107	SwissProt_2012_09.fasta	70054	1	15	16	20	0.00016	0.39
AurelioLoricoh3Bio_huSP_sf4	2	2	mascot_daemon_merge (F011589)	Actin, cytoplasmic 1 OS=Homo sapiens GN=ACTB PE=1 SV=1	P60709	SwissProt_2012_09.fasta	41737.8	1	13	22	36	0.000287	0.528
AurelioLoricoh3Bio_huSP_sf4	2	2	mascot_daemon_merge (F011589)	Guanine nucleotide-binding protein G(I)/G(S)/G(T) subunit beta-1 OS=Homo sapiens GN=GNB1 PE=1 SV=3	P62873	SwissProt_2012_09.fasta	37377.5	1	5	5	6	4.79e-05	0.271
AurelioLoricoh3Bio_huSP_sf4	2	2	mascot_daemon_merge (F011589)	Mitogen-activated protein kinase kinase kinase kinase 4 OS=Homo sapiens GN=MAP4K4 PE=1 SV=2	O95819	SwissProt_2012_09.fasta	142101	1	9	9	10	7.99e-05	0.103
AurelioLoricoh3Bio_huSP_sf4	2	2	mascot_daemon_merge (F011589)	Alpha-enolase OS=Homo sapiens GN=ENO1 PE=1 SV=2	P06733	SwissProt_2012_09.fasta	47170.2	1	4	4	4	3.19e-05	0.159
AurelioLoricoh3Bio_huSP_sf4	2	2	mascot_daemon_merge (F011589)	Glyceraldehyde-3-phosphate dehydrogenase OS=Homo sapiens GN=GAPDH PE=1 SV=3	P04406	SwissProt_2012_09.fasta	36053.4	1	6	9	18	0.000144	0.215
AurelioLoricoh3Bio_huSP_sf4	2	2	mascot_daemon_merge (F011589)	Disco-interacting protein 2 homolog B OS=Homo sapiens GN=DIP2B PE=1 SV=3	Q9P265	SwissProt_2012_09.fasta	171491	1	28	33	42	0.000335	0.231
AurelioLoricoh3Bio_huSP_sf4	2	2	mascot_daemon_merge (F011589)	Tubulin alpha-1B chain OS=Homo sapiens GN=TUBA1B PE=1 SV=1	P68363	SwissProt_2012_09.fasta	50151.7	1	6	6	6	4.79e-05	0.215
AurelioLoricoh3Bio_huSP_sf4	2	2	mascot_daemon_merge (F011589)	Moesin OS=Homo sapiens GN=MSN PE=1 SV=3	P26038	SwissProt_2012_09.fasta	67821.8	1	22	28	39	0.000311	0.399
AurelioLoricoh3Bio_huSP_sf4	2	2	mascot_daemon_merge (F011589)	Heat shock cognate 71 kDa protein OS=Homo sapiens GN=HSPA8 PE=1 SV=1	P11142	SwissProt_2012_09.fasta	70899.8	1	28	42	73	0.000583	0.495
AurelioLoricoh3Bio_huSP_sf4	2	2	mascot_daemon_merge (F011589)	HLA class I histocompatibility antigen, A-2 alpha chain OS=Homo sapiens GN=HLA-A PE=1 SV=1	P01892	SwissProt_2012_09.fasta	40921.2	1	10	11	11	8.78e-05	0.351
AurelioLoricoh3Bio_huSP_sf4	3	3	Mudpit_mascot_daemon_merge (F013136)	Pyruvate kinase isozymes M1/M2 OS=Homo sapiens GN=PKM PE=1 SV=4	P14618	SwissProt_2012_09.fasta	57937.5	1	21	25	32	7.16e-05	0.589
AurelioLoricoh3Bio_huSP_sf4	3	3	Mudpit_mascot_daemon_merge (F013136)	L-lactate dehydrogenase B chain OS=Homo sapiens GN=LDHB PE=1 SV=2	P07195	SwissProt_2012_09.fasta	36638.6	1	4	5	6	1.34e-05	0.183
AurelioLoricoh3Bio_huSP_sf4	3	3	Mudpit_mascot_daemon_merge (F013136)	Lactadherin OS=Homo sapiens GN=MFGE8 PE=1 SV=2	Q08431	SwissProt_2012_09.fasta	43122.9	1	23	37	123	0.000275	0.76
AurelioLoricoh3Bio_huSP_sf4	3	3	Mudpit_mascot_daemon_merge (F013136)	CD44 antigen OS=Homo sapiens GN=CD44 PE=1 SV=3	P16070	SwissProt_2012_09.fasta	81537.5	1	8	15	44	9.84e-05	0.106
AurelioLoricoh3Bio_huSP_sf4	3	3	Mudpit_mascot_daemon_merge (F013136)	Keratin, type II cytoskeletal 78 OS=Homo sapiens GN=KRT78 PE=2 SV=2	Q8N1N4	SwissProt_2012_09.fasta	56866.4	1	8	10	19	4.25e-05	0.24
AurelioLoricoh3Bio_huSP_sf4	3	3	Mudpit_mascot_daemon_merge (F013136)	Vacuolar protein sorting-associated protein 28 homolog OS=Homo sapiens GN=VPS28 PE=1 SV=1	Q9UK41	SwissProt_2012_09.fasta	25426	1	8	10	18	4.02e-05	0.507
AurelioLoricoh3Bio_huSP_sf4	3	3	Mudpit_mascot_daemon_merge (F013136)	Intercellular adhesion molecule 1 OS=Homo sapiens GN=ICAM1 PE=1 SV=2	P05362	SwissProt_2012_09.fasta	57824.5	1	10	11	15	3.35e-05	0.218
AurelioLoricoh3Bio_huSP_sf4	3	3	Mudpit_mascot_daemon_merge (F013136)	Chloride intracellular channel protein 1 OS=Homo sapiens GN=CLIC1 PE=1 SV=4	O00299	SwissProt_2012_09.fasta	26923.3	1	8	9	16	3.58e-05	0.473
AurelioLoricoh3Bio_huSP_sf4	3	3	Mudpit_mascot_daemon_merge (F013136)	CD276 antigen OS=Homo sapiens GN=CD276 PE=1 SV=1	Q5ZPR3	SwissProt_2012_09.fasta	57234.1	1	4	5	7	1.57e-05	0.139
AurelioLoricoh3Bio_huSP_sf4	3	3	Mudpit_mascot_daemon_merge (F013136)	Chondroitin sulfate proteoglycan 4 OS=Homo sapiens GN=CSPG4 PE=1 SV=2	Q6UVK1	SwissProt_2012_09.fasta	250534	1	56	73	150	0.000335	0.351
AurelioLoricoh3Bio_huSP_sf4	3	3	Mudpit_mascot_daemon_merge (F013136)	Synaptic vesicle membrane protein VAT-1 homolog OS=Homo sapiens GN=VAT1 PE=1 SV=2	Q99536	SwissProt_2012_09.fasta	41919.8	1	4	4	5	1.12e-05	0.193
AurelioLoricoh3Bio_huSP_sf4	3	3	Mudpit_mascot_daemon_merge (F013136)	Chloride intracellular channel protein 4 OS=Homo sapiens GN=CLIC4 PE=1 SV=4	Q9Y696	SwissProt_2012_09.fasta	28773.6	1	6	7	9	2.01e-05	0.221
AurelioLoricoh3Bio_huSP_sf4	3	3	Mudpit_mascot_daemon_merge (F013136)	Eukaryotic initiation factor 4A-I OS=Homo sapiens GN=EIF4A1 PE=1 SV=1	P60842	SwissProt_2012_09.fasta	46155.3	1	4	5	7	1.57e-05	0.185
AurelioLoricoh3Bio_huSP_sf4	3	3	Mudpit_mascot_daemon_merge (F013136)	Plasma membrane calcium-transporting ATPase 4 OS=Homo sapiens GN=ATP2B4 PE=1 SV=2	P23634	SwissProt_2012_09.fasta	137924	1	5	5	5	1.12e-05	0.0532
AurelioLoricoh3Bio_huSP_sf4	3	3	Mudpit_mascot_daemon_merge (F013136)	Protein-glutamine gamma-glutamyltransferase K OS=Homo sapiens GN=TGM1 PE=1 SV=4	P22735	SwissProt_2012_09.fasta	89786	1	4	4	4	8.94e-06	0.0698
AurelioLoricoh3Bio_huSP_sf4	3	3	Mudpit_mascot_daemon_merge (F013136)	Hornerin OS=Homo sapiens GN=HRNR PE=1 SV=2	Q86YZ3	SwissProt_2012_09.fasta	282373	1	15	23	65	0.000145	0.0902
AurelioLoricoh3Bio_huSP_sf4	3	3	Mudpit_mascot_daemon_merge (F013136)	Keratin, type I cytoskeletal 10 OS=Homo sapiens GN=KRT10 PE=1 SV=6	P13645	SwissProt_2012_09.fasta	58828.8	1	49	95	1085	0.00243	0.685
AurelioLoricoh3Bio_huSP_sf4	3	3	Mudpit_mascot_daemon_merge (F013136)	Transient receptor potential cation channel subfamily V member 2 OS=Homo sapiens GN=TRPV2 PE=1 SV=1	Q9Y5S1	SwissProt_2012_09.fasta	85983.7	1	8	8	9	2.01e-05	0.19
AurelioLoricoh3Bio_huSP_sf4	3	3	Mudpit_mascot_daemon_merge (F013136)	Vacuolar protein sorting-associated protein 4A OS=Homo sapiens GN=VPS4A PE=1 SV=1	Q9UN37	SwissProt_2012_09.fasta	48899.3	1	8	8	12	2.68e-05	0.222
AurelioLoricoh3Bio_huSP_sf4	3	3	Mudpit_mascot_daemon_merge (F013136)	Junctional adhesion molecule A OS=Homo sapiens GN=F11R PE=1 SV=1	Q9Y624	SwissProt_2012_09.fasta	32583.1	1	4	4	4	8.94e-06	0.137
AurelioLoricoh3Bio_huSP_sf4	3	3	Mudpit_mascot_daemon_merge (F013136)	Filaggrin-2 OS=Homo sapiens GN=FLG2 PE=1 SV=1	Q5D862	SwissProt_2012_09.fasta	248052	1	7	11	21	4.7e-05	0.0552
AurelioLoricoh3Bio_huSP_sf4	3	3	Mudpit_mascot_daemon_merge (F013136)	Vacuolar protein sorting-associated protein 37B OS=Homo sapiens GN=VPS37B PE=1 SV=1	Q9H9H4	SwissProt_2012_09.fasta	31308.2	1	9	10	20	4.47e-05	0.554
AurelioLoricoh3Bio_huSP_sf4	3	3	Mudpit_mascot_daemon_merge (F013136)	IST1 homolog OS=Homo sapiens GN=IST1 PE=1 SV=1	P53990	SwissProt_2012_09.fasta	39752.2	1	11	15	26	5.81e-05	0.327
AurelioLoricoh3Bio_huSP_sf4	3	3	Mudpit_mascot_daemon_merge (F013136)	Flotillin-1 OS=Homo sapiens GN=FLOT1 PE=1 SV=3	O75955	SwissProt_2012_09.fasta	47354.8	1	6	6	7	1.57e-05	0.178
AurelioLoricoh3Bio_huSP_sf4	3	3	Mudpit_mascot_daemon_merge (F013136)	Copine-1 OS=Homo sapiens GN=CPNE1 PE=1 SV=1	Q99829	SwissProt_2012_09.fasta	59058.6	1	6	6	7	1.57e-05	0.147
AurelioLoricoh3Bio_huSP_sf4	3	3	Mudpit_mascot_daemon_merge (F013136)	Syntenin-1 OS=Homo sapiens GN=SDCBP PE=1 SV=1	O00560	SwissProt_2012_09.fasta	32445.3	1	11	20	86	0.000192	0.621
AurelioLoricoh3Bio_huSP_sf4	3	3	Mudpit_mascot_daemon_merge (F013136)	Keratin, type I cytoskeletal 17 OS=Homo sapiens GN=KRT17 PE=1 SV=2	Q04695	SwissProt_2012_09.fasta	48106.7	1	5	6	14	3.13e-05	0.338
AurelioLoricoh3Bio_huSP_sf4	3	3	Mudpit_mascot_daemon_merge (F013136)	Tumor susceptibility gene 101 protein OS=Homo sapiens GN=TSG101 PE=1 SV=2	Q99816	SwissProt_2012_09.fasta	43946	1	13	16	22	4.92e-05	0.364
AurelioLoricoh3Bio_huSP_sf4	3	3	Mudpit_mascot_daemon_merge (F013136)	Basigin OS=Homo sapiens GN=BSG PE=1 SV=2	P35613	SwissProt_2012_09.fasta	42199.7	1	6	9	25	5.59e-05	0.221
AurelioLoricoh3Bio_huSP_sf4	3	3	Mudpit_mascot_daemon_merge (F013136)	Protein tweety homolog 2 OS=Homo sapiens GN=TTYH2 PE=1 SV=3	Q9BSA4	SwissProt_2012_09.fasta	58773.2	1	8	9	14	3.13e-05	0.163
AurelioLoricoh3Bio_huSP_sf4	3	3	Mudpit_mascot_daemon_merge (F013136)	Tenascin OS=Homo sapiens GN=TNC PE=1 SV=3	P24821	SwissProt_2012_09.fasta	240850	1	4	5	5	1.12e-05	0.0264
AurelioLoricoh3Bio_huSP_sf4	3	3	Mudpit_mascot_daemon_merge (F013136)	Protein kinase C and casein kinase substrate in neurons protein 2 OS=Homo sapiens GN=PACSIN2 PE=1 SV=2	Q9UNF0	SwissProt_2012_09.fasta	55738.9	1	4	5	6	1.34e-05	0.0885
AurelioLoricoh3Bio_huSP_sf4	3	3	Mudpit_mascot_daemon_merge (F013136)	Prominin-1 OS=Homo sapiens GN=PROM1 PE=1 SV=1	O43490	SwissProt_2012_09.fasta	97206.4	1	35	57	175	0.000391	0.465
AurelioLoricoh3Bio_huSP_sf4	3	3	Mudpit_mascot_daemon_merge (F013136)	G-protein coupled receptor 56 OS=Homo sapiens GN=GPR56 PE=1 SV=2	Q9Y653	SwissProt_2012_09.fasta	77739.4	1	4	6	19	4.25e-05	0.0606
AurelioLoricoh3Bio_huSP_sf4	3	3	Mudpit_mascot_daemon_merge (F013136)	Ras-related protein Ral-B OS=Homo sapiens GN=RALB PE=1 SV=1	P11234	SwissProt_2012_09.fasta	23408.9	1	8	9	12	2.68e-05	0.476
AurelioLoricoh3Bio_huSP_sf4	3	3	Mudpit_mascot_daemon_merge (F013136)	Ras-related protein Ral-A OS=Homo sapiens GN=RALA PE=1 SV=1	P11233	SwissProt_2012_09.fasta	23567.2	1	4	5	6	1.34e-05	0.471
AurelioLoricoh3Bio_huSP_sf4	3	3	Mudpit_mascot_daemon_merge (F013136)	Junction plakoglobin OS=Homo sapiens GN=JUP PE=1 SV=3	P14923	SwissProt_2012_09.fasta	81745.9	1	11	16	37	8.27e-05	0.252
AurelioLoricoh3Bio_huSP_sf4	3	3	Mudpit_mascot_daemon_merge (F013136)	Peptidyl-prolyl cis-trans isomerase B OS=Homo sapiens GN=PPIB PE=1 SV=2	P23284	SwissProt_2012_09.fasta	23743.2	1	4	4	4	8.94e-06	0.218
AurelioLoricoh3Bio_huSP_sf4	3	3	Mudpit_mascot_daemon_merge (F013136)	Charged multivesicular body protein 5 OS=Homo sapiens GN=CHMP5 PE=1 SV=1	Q9NZZ3	SwissProt_2012_09.fasta	24571.8	1	4	4	5	1.12e-05	0.306
AurelioLoricoh3Bio_huSP_sf4	3	3	Mudpit_mascot_daemon_merge (F013136)	DnaJ homolog subfamily A member 2 OS=Homo sapiens GN=DNAJA2 PE=1 SV=1	O60884	SwissProt_2012_09.fasta	45745.7	1	15	17	22	4.92e-05	0.553
AurelioLoricoh3Bio_huSP_sf4	3	3	Mudpit_mascot_daemon_merge (F013136)	Neutral amino acid transporter A OS=Homo sapiens GN=SLC1A4 PE=1 SV=1	P43007	SwissProt_2012_09.fasta	55724.4	1	13	23	70	0.000157	0.419
AurelioLoricoh3Bio_huSP_sf4	3	3	Mudpit_mascot_daemon_merge (F013136)	Transitional endoplasmic reticulum ATPase OS=Homo sapiens GN=VCP PE=1 SV=4	P55072	SwissProt_2012_09.fasta	89324.8	1	4	5	5	1.12e-05	0.0819
AurelioLoricoh3Bio_huSP_sf4	3	3	Mudpit_mascot_daemon_merge (F013136)	Plexin-A1 OS=Homo sapiens GN=PLXNA1 PE=1 SV=3	Q9UIW2	SwissProt_2012_09.fasta	211070	1	5	5	5	1.12e-05	0.0417
AurelioLoricoh3Bio_huSP_sf4	3	3	Mudpit_mascot_daemon_merge (F013136)	MAGUK p55 subfamily member 6 OS=Homo sapiens GN=MPP6 PE=1 SV=2	Q9NZW5	SwissProt_2012_09.fasta	61118.8	1	4	4	4	8.94e-06	0.0981
AurelioLoricoh3Bio_huSP_sf4	3	3	Mudpit_mascot_daemon_merge (F013136)	Centrosomal protein of 55 kDa OS=Homo sapiens GN=CEP55 PE=1 SV=3	Q53EZ4	SwissProt_2012_09.fasta	54179.3	1	4	4	4	8.94e-06	0.116
AurelioLoricoh3Bio_huSP_sf4	3	3	Mudpit_mascot_daemon_merge (F013136)	Keratin, type II cytoskeletal 2 epidermal OS=Homo sapiens GN=KRT2 PE=1 SV=2	P35908	SwissProt_2012_09.fasta	65433.9	1	54	95	753	0.00168	0.928
AurelioLoricoh3Bio_huSP_sf4	3	3	Mudpit_mascot_daemon_merge (F013136)	14-3-3 protein zeta/delta OS=Homo sapiens GN=YWHAZ PE=1 SV=1	P63104	SwissProt_2012_09.fasta	27745.9	1	6	8	14	3.13e-05	0.371
AurelioLoricoh3Bio_huSP_sf4	3	3	Mudpit_mascot_daemon_merge (F013136)	Unconventional myosin-Ib OS=Homo sapiens GN=MYO1B PE=2 SV=3	O43795	SwissProt_2012_09.fasta	131991	1	4	4	4	8.94e-06	0.0634
AurelioLoricoh3Bio_huSP_sf4	3	3	Mudpit_mascot_daemon_merge (F013136)	Disintegrin and metalloproteinase domain-containing protein 10 OS=Homo sapiens GN=ADAM10 PE=1 SV=1	O14672	SwissProt_2012_09.fasta	84143	1	11	15	32	7.16e-05	0.198
AurelioLoricoh3Bio_huSP_sf4	3	3	Mudpit_mascot_daemon_merge (F013136)	DnaJ homolog subfamily A member 1 OS=Homo sapiens GN=DNAJA1 PE=1 SV=2	P31689	SwissProt_2012_09.fasta	44868.6	1	10	14	19	4.25e-05	0.373
AurelioLoricoh3Bio_huSP_sf4	3	3	Mudpit_mascot_daemon_merge (F013136)	PDZ domain-containing protein GIPC1 OS=Homo sapiens GN=GIPC1 PE=1 SV=2	O14908	SwissProt_2012_09.fasta	36050.6	1	5	5	5	1.12e-05	0.18
AurelioLoricoh3Bio_huSP_sf4	3	3	Mudpit_mascot_daemon_merge (F013136)	Insulin-like growth factor-binding protein 3 OS=Homo sapiens GN=IGFBP3 PE=1 SV=2	P17936	SwissProt_2012_09.fasta	31674.1	1	8	12	26	5.81e-05	0.399
AurelioLoricoh3Bio_huSP_sf4	3	3	Mudpit_mascot_daemon_merge (F013136)	Protein tweety homolog 3 OS=Homo sapiens GN=TTYH3 PE=1 SV=3	Q9C0H2	SwissProt_2012_09.fasta	57544.9	1	7	14	37	8.27e-05	0.174
AurelioLoricoh3Bio_huSP_sf4	3	3	Mudpit_mascot_daemon_merge (F013136)	Hsc70-interacting protein OS=Homo sapiens GN=ST13 PE=1 SV=2	P50502	SwissProt_2012_09.fasta	41332.4	1	4	6	9	2.01e-05	0.133
AurelioLoricoh3Bio_huSP_sf4	3	3	Mudpit_mascot_daemon_merge (F013136)	14-3-3 protein eta OS=Homo sapiens GN=YWHAH PE=1 SV=4	Q04917	SwissProt_2012_09.fasta	28219.6	1	4	4	6	1.34e-05	0.211
AurelioLoricoh3Bio_huSP_sf4	3	3	Mudpit_mascot_daemon_merge (F013136)	Keratin, type II cytoskeletal 6A OS=Homo sapiens GN=KRT6A PE=1 SV=3	P02538	SwissProt_2012_09.fasta	60046.4	1	23	35	109	0.000244	0.599
AurelioLoricoh3Bio_huSP_sf4	3	3	Mudpit_mascot_daemon_merge (F013136)	Keratin, type I cytoskeletal 14 OS=Homo sapiens GN=KRT14 PE=1 SV=4	P02533	SwissProt_2012_09.fasta	51562.5	1	32	57	245	0.000548	0.731
AurelioLoricoh3Bio_huSP_sf4	3	3	Mudpit_mascot_daemon_merge (F013136)	Myristoylated alanine-rich C-kinase substrate OS=Homo sapiens GN=MARCKS PE=1 SV=4	P29966	SwissProt_2012_09.fasta	31554.2	1	5	6	8	1.79e-05	0.328
AurelioLoricoh3Bio_huSP_sf4	3	3	Mudpit_mascot_daemon_merge (F013136)	Carbonic anhydrase 14 OS=Homo sapiens GN=CA14 PE=1 SV=1	Q9ULX7	SwissProt_2012_09.fasta	37668.2	1	4	4	5	1.12e-05	0.113
AurelioLoricoh3Bio_huSP_sf4	3	3	Mudpit_mascot_daemon_merge (F013136)	Coronin-1C OS=Homo sapiens GN=CORO1C PE=1 SV=1	Q9ULV4	SwissProt_2012_09.fasta	53250.3	1	4	4	5	1.12e-05	0.105
AurelioLoricoh3Bio_huSP_sf4	3	3	Mudpit_mascot_daemon_merge (F013136)	Keratin, type II cuticular Hb5 OS=Homo sapiens GN=KRT85 PE=1 SV=1	P78386	SwissProt_2012_09.fasta	55802	1	10	11	12	2.68e-05	0.179
AurelioLoricoh3Bio_huSP_sf4	3	3	Mudpit_mascot_daemon_merge (F013136)	MIT domain-containing protein 1 OS=Homo sapiens GN=MITD1 PE=1 SV=1	Q8WV92	SwissProt_2012_09.fasta	29315.4	1	6	6	10	2.24e-05	0.305
AurelioLoricoh3Bio_huSP_sf4	3	3	Mudpit_mascot_daemon_merge (F013136)	Desmocollin-1 OS=Homo sapiens GN=DSC1 PE=1 SV=2	Q08554	SwissProt_2012_09.fasta	99988.1	1	4	5	7	1.57e-05	0.0694
AurelioLoricoh3Bio_huSP_sf4	3	3	Mudpit_mascot_daemon_merge (F013136)	Erythrocyte band 7 integral membrane protein OS=Homo sapiens GN=STOM PE=1 SV=3	P27105	SwissProt_2012_09.fasta	31732.1	1	12	26	68	0.000152	0.576
AurelioLoricoh3Bio_huSP_sf4	3	3	Mudpit_mascot_daemon_merge (F013136)	Elongation factor 2 OS=Homo sapiens GN=EEF2 PE=1 SV=4	P13639	SwissProt_2012_09.fasta	95340.1	1	13	14	17	3.8e-05	0.163
AurelioLoricoh3Bio_huSP_sf4	3	3	Mudpit_mascot_daemon_merge (F013136)	Annexin A2 OS=Homo sapiens GN=ANXA2 PE=1 SV=2	P07355	SwissProt_2012_09.fasta	38606.1	1	17	22	39	8.72e-05	0.475
AurelioLoricoh3Bio_huSP_sf4	3	3	Mudpit_mascot_daemon_merge (F013136)	BRO1 domain-containing protein BROX OS=Homo sapiens GN=BROX PE=1 SV=1	Q5VW32	SwissProt_2012_09.fasta	46477.9	1	8	12	22	4.92e-05	0.324
AurelioLoricoh3Bio_huSP_sf4	3	3	Mudpit_mascot_daemon_merge (F013136)	EH domain-containing protein 4 OS=Homo sapiens GN=EHD4 PE=1 SV=1	Q9H223	SwissProt_2012_09.fasta	61177.6	1	13	13	22	4.92e-05	0.29
AurelioLoricoh3Bio_huSP_sf4	3	3	Mudpit_mascot_daemon_merge (F013136)	Integrin alpha-4 OS=Homo sapiens GN=ITGA4 PE=1 SV=3	P13612	SwissProt_2012_09.fasta	114902	1	6	7	9	2.01e-05	0.0853
AurelioLoricoh3Bio_huSP_sf4	3	3	Mudpit_mascot_daemon_merge (F013136)	Desmoglein-1 OS=Homo sapiens GN=DSG1 PE=1 SV=2	Q02413	SwissProt_2012_09.fasta	113749	1	13	19	49	0.00011	0.165
AurelioLoricoh3Bio_huSP_sf4	3	3	Mudpit_mascot_daemon_merge (F013136)	Clathrin heavy chain 1 OS=Homo sapiens GN=CLTC PE=1 SV=5	Q00610	SwissProt_2012_09.fasta	191619	1	6	6	7	1.57e-05	0.0669
AurelioLoricoh3Bio_huSP_sf4	3	3	Mudpit_mascot_daemon_merge (F013136)	14-3-3 protein beta/alpha OS=Homo sapiens GN=YWHAB PE=1 SV=3	P31946	SwissProt_2012_09.fasta	28083.1	1	4	5	7	1.57e-05	0.26
AurelioLoricoh3Bio_huSP_sf4	3	3	Mudpit_mascot_daemon_merge (F013136)	Keratin, type I cytoskeletal 9 OS=Homo sapiens GN=KRT9 PE=1 SV=3	P35527	SwissProt_2012_09.fasta	62065.9	1	50	101	722	0.00161	0.86
AurelioLoricoh3Bio_huSP_sf4	3	3	Mudpit_mascot_daemon_merge (F013136)	Immunoglobulin superfamily member 8 OS=Homo sapiens GN=IGSF8 PE=1 SV=1	Q969P0	SwissProt_2012_09.fasta	65032.8	1	25	44	172	0.000385	0.519
AurelioLoricoh3Bio_huSP_sf4	3	3	Mudpit_mascot_daemon_merge (F013136)	CD9 antigen OS=Homo sapiens GN=CD9 PE=1 SV=4	P21926	SwissProt_2012_09.fasta	25417	1	4	5	26	5.81e-05	0.206
AurelioLoricoh3Bio_huSP_sf4	3	3	Mudpit_mascot_daemon_merge (F013136)	Solute carrier family 2, facilitated glucose transporter member 3 OS=Homo sapiens GN=SLC2A3 PE=1 SV=1	P11169	SwissProt_2012_09.fasta	53926	1	6	7	10	2.24e-05	0.125
AurelioLoricoh3Bio_huSP_sf4	3	3	Mudpit_mascot_daemon_merge (F013136)	Solute carrier family 2, facilitated glucose transporter member 1 OS=Homo sapiens GN=SLC2A1 PE=1 SV=2	P11166	SwissProt_2012_09.fasta	54085.3	1	5	5	7	1.57e-05	0.12
AurelioLoricoh3Bio_huSP_sf4	3	3	Mudpit_mascot_daemon_merge (F013136)	Keratin, type I cuticular Ha1 OS=Homo sapiens GN=KRT31 PE=2 SV=3	Q15323	SwissProt_2012_09.fasta	47236.8	1	6	8	9	2.01e-05	0.202
AurelioLoricoh3Bio_huSP_sf4	3	3	Mudpit_mascot_daemon_merge (F013136)	Guanine nucleotide-binding protein G(o) subunit alpha OS=Homo sapiens GN=GNAO1 PE=1 SV=4	P09471	SwissProt_2012_09.fasta	40052	1	4	4	7	1.57e-05	0.155
AurelioLoricoh3Bio_huSP_sf4	3	3	Mudpit_mascot_daemon_merge (F013136)	Unconventional myosin-Ic OS=Homo sapiens GN=MYO1C PE=1 SV=4	O00159	SwissProt_2012_09.fasta	121685	1	5	5	5	1.12e-05	0.0574
AurelioLoricoh3Bio_huSP_sf4	3	3	Mudpit_mascot_daemon_merge (F013136)	Phospholipid scramblase 1 OS=Homo sapiens GN=PLSCR1 PE=1 SV=1	O15162	SwissProt_2012_09.fasta	35048.6	1	4	5	10	2.24e-05	0.16
AurelioLoricoh3Bio_huSP_sf4	3	3	Mudpit_mascot_daemon_merge (F013136)	Sodium/potassium-transporting ATPase subunit beta-3 OS=Homo sapiens GN=ATP1B3 PE=1 SV=1	P54709	SwissProt_2012_09.fasta	31513.7	1	5	7	13	2.91e-05	0.219
AurelioLoricoh3Bio_huSP_sf4	3	3	Mudpit_mascot_daemon_merge (F013136)	Integrin alpha-V OS=Homo sapiens GN=ITGAV PE=1 SV=2	P06756	SwissProt_2012_09.fasta	116041	1	8	10	16	3.58e-05	0.123
AurelioLoricoh3Bio_huSP_sf4	3	3	Mudpit_mascot_daemon_merge (F013136)	FERM, RhoGEF and pleckstrin domain-containing protein 1 OS=Homo sapiens GN=FARP1 PE=1 SV=1	Q9Y4F1	SwissProt_2012_09.fasta	118636	1	9	10	13	2.91e-05	0.145
AurelioLoricoh3Bio_huSP_sf4	3	3	Mudpit_mascot_daemon_merge (F013136)	Fatty acid synthase OS=Homo sapiens GN=FASN PE=1 SV=3	P49327	SwissProt_2012_09.fasta	273427	1	20	23	27	6.04e-05	0.12
AurelioLoricoh3Bio_huSP_sf4	3	3	Mudpit_mascot_daemon_merge (F013136)	Glucose-6-phosphate isomerase OS=Homo sapiens GN=GPI PE=1 SV=4	P06744	SwissProt_2012_09.fasta	63148.5	1	5	5	5	1.12e-05	0.133
AurelioLoricoh3Bio_huSP_sf4	3	3	Mudpit_mascot_daemon_merge (F013136)	Keratin, type I cytoskeletal 13 OS=Homo sapiens GN=KRT13 PE=1 SV=4	P13646	SwissProt_2012_09.fasta	49589.3	1	4	4	5	1.12e-05	0.231
AurelioLoricoh3Bio_huSP_sf4	3	3	Mudpit_mascot_daemon_merge (F013136)	L-lactate dehydrogenase A chain OS=Homo sapiens GN=LDHA PE=1 SV=2	P00338	SwissProt_2012_09.fasta	36689.2	1	8	10	20	4.47e-05	0.28
AurelioLoricoh3Bio_huSP_sf4	3	3	Mudpit_mascot_daemon_merge (F013136)	Serine/threonine-protein phosphatase PP1-beta catalytic subunit OS=Homo sapiens GN=PPP1CB PE=1 SV=3	P62140	SwissProt_2012_09.fasta	37188.3	1	4	4	7	1.57e-05	0.159
AurelioLoricoh3Bio_huSP_sf4	3	3	Mudpit_mascot_daemon_merge (F013136)	Disks large homolog 1 OS=Homo sapiens GN=DLG1 PE=1 SV=2	Q12959	SwissProt_2012_09.fasta	100456	1	6	6	9	2.01e-05	0.102
AurelioLoricoh3Bio_huSP_sf4	3	3	Mudpit_mascot_daemon_merge (F013136)	EH domain-containing protein 1 OS=Homo sapiens GN=EHD1 PE=1 SV=2	Q9H4M9	SwissProt_2012_09.fasta	60629.1	1	12	13	13	2.91e-05	0.393
AurelioLoricoh3Bio_huSP_sf4	3	3	Mudpit_mascot_daemon_merge (F013136)	Keratin, type II cuticular Hb4 OS=Homo sapiens GN=KRT84 PE=1 SV=2	Q9NSB2	SwissProt_2012_09.fasta	64842.6	1	5	5	5	1.12e-05	0.153
AurelioLoricoh3Bio_huSP_sf4	3	3	Mudpit_mascot_daemon_merge (F013136)	Kin of IRRE-like protein 1 OS=Homo sapiens GN=KIRREL PE=1 SV=2	Q96J84	SwissProt_2012_09.fasta	83536.4	1	8	11	13	2.91e-05	0.168
AurelioLoricoh3Bio_huSP_sf4	3	3	Mudpit_mascot_daemon_merge (F013136)	Receptor-type tyrosine-protein phosphatase eta OS=Homo sapiens GN=PTPRJ PE=1 SV=3	Q12913	SwissProt_2012_09.fasta	145942	1	10	11	14	3.13e-05	0.124
AurelioLoricoh3Bio_huSP_sf4	3	3	Mudpit_mascot_daemon_merge (F013136)	CD82 antigen OS=Homo sapiens GN=CD82 PE=1 SV=1	P27701	SwissProt_2012_09.fasta	29625.7	1	6	12	18	4.02e-05	0.281
AurelioLoricoh3Bio_huSP_sf4	3	3	Mudpit_mascot_daemon_merge (F013136)	Ras GTPase-activating-like protein IQGAP1 OS=Homo sapiens GN=IQGAP1 PE=1 SV=1	P46940	SwissProt_2012_09.fasta	189259	1	36	44	62	0.000139	0.31
AurelioLoricoh3Bio_huSP_sf4	3	3	Mudpit_mascot_daemon_merge (F013136)	Keratin, type II cytoskeletal 1 OS=Homo sapiens GN=KRT1 PE=1 SV=6	P04264	SwissProt_2012_09.fasta	66040.3	1	66	126	1221	0.00273	0.77
AurelioLoricoh3Bio_huSP_sf4	3	3	Mudpit_mascot_daemon_merge (F013136)	Keratinocyte proline-rich protein OS=Homo sapiens GN=KPRP PE=1 SV=1	Q5T749	SwissProt_2012_09.fasta	64132.6	1	9	10	22	4.92e-05	0.252
AurelioLoricoh3Bio_huSP_sf4	3	3	Mudpit_mascot_daemon_merge (F013136)	Tetraspanin-6 OS=Homo sapiens GN=TSPAN6 PE=1 SV=1	O43657	SwissProt_2012_09.fasta	27563.9	1	4	5	7	1.57e-05	0.188
AurelioLoricoh3Bio_huSP_sf4	3	3	Mudpit_mascot_daemon_merge (F013136)	Multivesicular body subunit 12B OS=Homo sapiens GN=FAM125B PE=1 SV=2	Q9H7P6	SwissProt_2012_09.fasta	35620.3	1	5	7	12	2.68e-05	0.382
AurelioLoricoh3Bio_huSP_sf4	3	3	Mudpit_mascot_daemon_merge (F013136)	Programmed cell death 6-interacting protein OS=Homo sapiens GN=PDCD6IP PE=1 SV=1	Q8WUM4	SwissProt_2012_09.fasta	96025.4	1	63	87	218	0.000487	0.749
AurelioLoricoh3Bio_huSP_sf4	3	3	Mudpit_mascot_daemon_merge (F013136)	Integrin beta-3 OS=Homo sapiens GN=ITGB3 PE=1 SV=2	P05106	SwissProt_2012_09.fasta	87057.7	1	9	11	12	2.68e-05	0.133
AurelioLoricoh3Bio_huSP_sf4	3	3	Mudpit_mascot_daemon_merge (F013136)	Rab GDP dissociation inhibitor beta OS=Homo sapiens GN=GDI2 PE=1 SV=2	P50395	SwissProt_2012_09.fasta	50665.5	1	5	5	5	1.12e-05	0.148
AurelioLoricoh3Bio_huSP_sf4	3	3	Mudpit_mascot_daemon_merge (F013136)	Ras-related protein Rab-7a OS=Homo sapiens GN=RAB7A PE=1 SV=1	P51149	SwissProt_2012_09.fasta	23490	1	6	8	10	2.24e-05	0.435
AurelioLoricoh3Bio_huSP_sf4	3	3	Mudpit_mascot_daemon_merge (F013136)	4F2 cell-surface antigen heavy chain OS=Homo sapiens GN=SLC3A2 PE=1 SV=3	P08195	SwissProt_2012_09.fasta	67996.4	1	22	29	46	0.000103	0.394
AurelioLoricoh3Bio_huSP_sf4	3	3	Mudpit_mascot_daemon_merge (F013136)	Gelsolin OS=Homo sapiens GN=GSN PE=1 SV=1	P06396	SwissProt_2012_09.fasta	85697.8	1	4	5	7	1.57e-05	0.0818
AurelioLoricoh3Bio_huSP_sf4	3	3	Mudpit_mascot_daemon_merge (F013136)	Transferrin receptor protein 1 OS=Homo sapiens GN=TFRC PE=1 SV=2	P02786	SwissProt_2012_09.fasta	84873.6	1	4	5	6	1.34e-05	0.0671
AurelioLoricoh3Bio_huSP_sf4	3	3	Mudpit_mascot_daemon_merge (F013136)	Protein kinase C and casein kinase substrate in neurons protein 3 OS=Homo sapiens GN=PACSIN3 PE=1 SV=2	Q9UKS6	SwissProt_2012_09.fasta	48486.7	1	4	4	4	8.94e-06	0.139
AurelioLoricoh3Bio_huSP_sf4	3	3	Mudpit_mascot_daemon_merge (F013136)	Scavenger receptor class B member 1 OS=Homo sapiens GN=SCARB1 PE=1 SV=1	Q8WTV0	SwissProt_2012_09.fasta	60878.8	1	9	13	19	4.25e-05	0.185
AurelioLoricoh3Bio_huSP_sf4	3	3	Mudpit_mascot_daemon_merge (F013136)	Serum albumin OS=Homo sapiens GN=ALB PE=1 SV=2	P02768	SwissProt_2012_09.fasta	69366.9	1	11	17	202	0.000452	0.215
AurelioLoricoh3Bio_huSP_sf4	3	3	Mudpit_mascot_daemon_merge (F013136)	Tetraspanin-7 OS=Homo sapiens GN=TSPAN7 PE=1 SV=2	P41732	SwissProt_2012_09.fasta	27574.6	1	4	7	17	3.8e-05	0.165
AurelioLoricoh3Bio_huSP_sf4	3	3	Mudpit_mascot_daemon_merge (F013136)	Sodium- and chloride-dependent creatine transporter 1 OS=Homo sapiens GN=SLC6A8 PE=1 SV=1	P48029	SwissProt_2012_09.fasta	70523.9	1	6	6	9	2.01e-05	0.104
AurelioLoricoh3Bio_huSP_sf4	3	3	Mudpit_mascot_daemon_merge (F013136)	Vacuolar protein sorting-associated protein VTA1 homolog OS=Homo sapiens GN=VTA1 PE=1 SV=1	Q9NP79	SwissProt_2012_09.fasta	33880	1	4	5	5	1.12e-05	0.231
AurelioLoricoh3Bio_huSP_sf4	3	3	Mudpit_mascot_daemon_merge (F013136)	Transmembrane protein 2 OS=Homo sapiens GN=TMEM2 PE=1 SV=1	Q9UHN6	SwissProt_2012_09.fasta	154377	1	32	41	73	0.000163	0.302
AurelioLoricoh3Bio_huSP_sf4	3	3	Mudpit_mascot_daemon_merge (F013136)	Tetraspanin-4 OS=Homo sapiens GN=TSPAN4 PE=1 SV=1	O14817	SwissProt_2012_09.fasta	26118.6	1	5	8	33	7.38e-05	0.269
AurelioLoricoh3Bio_huSP_sf4	3	3	Mudpit_mascot_daemon_merge (F013136)	Multivesicular body subunit 12A OS=Homo sapiens GN=FAM125A PE=1 SV=1	Q96EY5	SwissProt_2012_09.fasta	28784.1	1	6	7	14	3.13e-05	0.37
AurelioLoricoh3Bio_huSP_sf4	3	3	Mudpit_mascot_daemon_merge (F013136)	Apolipoprotein E OS=Homo sapiens GN=APOE PE=1 SV=1	P02649	SwissProt_2012_09.fasta	36153.5	1	8	9	14	3.13e-05	0.363
AurelioLoricoh3Bio_huSP_sf4	3	3	Mudpit_mascot_daemon_merge (F013136)	Guanine nucleotide-binding protein G(i) subunit alpha-2 OS=Homo sapiens GN=GNAI2 PE=1 SV=3	P04899	SwissProt_2012_09.fasta	40452	1	6	6	11	2.46e-05	0.242
AurelioLoricoh3Bio_huSP_sf4	3	3	Mudpit_mascot_daemon_merge (F013136)	Beta-2-syntrophin OS=Homo sapiens GN=SNTB2 PE=1 SV=1	Q13425	SwissProt_2012_09.fasta	57951	1	4	4	4	8.94e-06	0.0907
AurelioLoricoh3Bio_huSP_sf4	3	3	Mudpit_mascot_daemon_merge (F013136)	60S acidic ribosomal protein P0 OS=Homo sapiens GN=RPLP0 PE=1 SV=1	P05388	SwissProt_2012_09.fasta	34274.3	1	4	4	6	1.34e-05	0.202
AurelioLoricoh3Bio_huSP_sf4	3	3	Mudpit_mascot_daemon_merge (F013136)	Integrin beta-1 OS=Homo sapiens GN=ITGB1 PE=1 SV=2	P05556	SwissProt_2012_09.fasta	88415.1	1	14	18	34	7.6e-05	0.241
AurelioLoricoh3Bio_huSP_sf4	3	3	Mudpit_mascot_daemon_merge (F013136)	Tetraspanin-9 OS=Homo sapiens GN=TSPAN9 PE=1 SV=1	O75954	SwissProt_2012_09.fasta	26779.8	1	4	9	23	5.14e-05	0.247
AurelioLoricoh3Bio_huSP_sf4	3	3	Mudpit_mascot_daemon_merge (F013136)	Charged multivesicular body protein 4b OS=Homo sapiens GN=CHMP4B PE=1 SV=1	Q9H444	SwissProt_2012_09.fasta	24951.2	1	5	6	12	2.68e-05	0.348
AurelioLoricoh3Bio_huSP_sf4	3	3	Mudpit_mascot_daemon_merge (F013136)	Ubiquitin-conjugating enzyme E2 variant 3 OS=Homo sapiens GN=UEVLD PE=1 SV=2	Q8IX04	SwissProt_2012_09.fasta	52264.5	1	4	4	6	1.34e-05	0.106
AurelioLoricoh3Bio_huSP_sf4	3	3	Mudpit_mascot_daemon_merge (F013136)	Melanotransferrin OS=Homo sapiens GN=MFI2 PE=1 SV=2	P08582	SwissProt_2012_09.fasta	80213.8	1	15	17	21	4.7e-05	0.316
AurelioLoricoh3Bio_huSP_sf4	3	3	Mudpit_mascot_daemon_merge (F013136)	2',3'-cyclic-nucleotide 3'-phosphodiesterase OS=Homo sapiens GN=CNP PE=1 SV=2	P09543	SwissProt_2012_09.fasta	47580.6	1	17	20	31	6.93e-05	0.458
AurelioLoricoh3Bio_huSP_sf4	3	3	Mudpit_mascot_daemon_merge (F013136)	Protein FAM49B OS=Homo sapiens GN=FAM49B PE=1 SV=1	Q9NUQ9	SwissProt_2012_09.fasta	36748.7	1	5	7	7	1.57e-05	0.204
AurelioLoricoh3Bio_huSP_sf4	3	3	Mudpit_mascot_daemon_merge (F013136)	Fibronectin OS=Homo sapiens GN=FN1 PE=1 SV=4	P02751	SwissProt_2012_09.fasta	262617	1	44	53	74	0.000165	0.28
AurelioLoricoh3Bio_huSP_sf4	3	3	Mudpit_mascot_daemon_merge (F013136)	Immunoglobulin superfamily member 3 OS=Homo sapiens GN=IGSF3 PE=1 SV=3	O75054	SwissProt_2012_09.fasta	135195	1	20	21	35	7.83e-05	0.239
AurelioLoricoh3Bio_huSP_sf4	3	3	Mudpit_mascot_daemon_merge (F013136)	Guanine nucleotide-binding protein G(s) subunit alpha isoforms short OS=Homo sapiens GN=GNAS PE=1 SV=1	P63092,Q5JWF2	SwissProt_2012_09.fasta	45665.4	1	8	9	15	3.35e-05	0.284
AurelioLoricoh3Bio_huSP_sf4	3	3	Mudpit_mascot_daemon_merge (F013136)	14-3-3 protein epsilon OS=Homo sapiens GN=YWHAE PE=1 SV=1	P62258	SwissProt_2012_09.fasta	29175	1	6	6	11	2.46e-05	0.357
AurelioLoricoh3Bio_huSP_sf4	3	3	Mudpit_mascot_daemon_merge (F013136)	Neutral amino acid transporter B(0) OS=Homo sapiens GN=SLC1A5 PE=1 SV=2	Q15758	SwissProt_2012_09.fasta	56599.8	1	15	24	72	0.000161	0.399
AurelioLoricoh3Bio_huSP_sf4	3	3	Mudpit_mascot_daemon_merge (F013136)	Prostaglandin F2 receptor negative regulator OS=Homo sapiens GN=PTGFRN PE=1 SV=2	Q9P2B2	SwissProt_2012_09.fasta	98555.6	1	39	69	156	0.000349	0.498
AurelioLoricoh3Bio_huSP_sf4	3	3	Mudpit_mascot_daemon_merge (F013136)	Phosphoglycerate mutase 1 OS=Homo sapiens GN=PGAM1 PE=1 SV=2	P18669	SwissProt_2012_09.fasta	28804.8	1	4	4	4	8.94e-06	0.272
AurelioLoricoh3Bio_huSP_sf4	3	3	Mudpit_mascot_daemon_merge (F013136)	Tetraspanin-14 OS=Homo sapiens GN=TSPAN14 PE=2 SV=1	Q8NG11	SwissProt_2012_09.fasta	30691.4	1	5	7	17	3.8e-05	0.233
AurelioLoricoh3Bio_huSP_sf4	3	3	Mudpit_mascot_daemon_merge (F013136)	Keratin, type I cytoskeletal 16 OS=Homo sapiens GN=KRT16 PE=1 SV=4	P08779	SwissProt_2012_09.fasta	51269	1	16	26	71	0.000159	0.702
AurelioLoricoh3Bio_huSP_sf4	3	3	Mudpit_mascot_daemon_merge (F013136)	Adenosylhomocysteinase OS=Homo sapiens GN=AHCY PE=1 SV=4	P23526	SwissProt_2012_09.fasta	47717.1	1	4	5	7	1.57e-05	0.116
AurelioLoricoh3Bio_huSP_sf4	3	3	Mudpit_mascot_daemon_merge (F013136)	Annexin A5 OS=Homo sapiens GN=ANXA5 PE=1 SV=2	P08758	SwissProt_2012_09.fasta	35938.6	1	12	15	19	4.25e-05	0.475
AurelioLoricoh3Bio_huSP_sf4	3	3	Mudpit_mascot_daemon_merge (F013136)	Guanine nucleotide-binding protein G(k) subunit alpha OS=Homo sapiens GN=GNAI3 PE=1 SV=3	P08754	SwissProt_2012_09.fasta	40533.5	1	5	6	10	2.24e-05	0.311
AurelioLoricoh3Bio_huSP_sf4	3	3	Mudpit_mascot_daemon_merge (F013136)	Desmoplakin OS=Homo sapiens GN=DSP PE=1 SV=3	P15924	SwissProt_2012_09.fasta	331781	1	30	35	47	0.000105	0.135
AurelioLoricoh3Bio_huSP_sf4	3	3	Mudpit_mascot_daemon_merge (F013136)	D-3-phosphoglycerate dehydrogenase OS=Homo sapiens GN=PHGDH PE=1 SV=4	O43175	SwissProt_2012_09.fasta	56650.6	1	5	5	6	1.34e-05	0.131
AurelioLoricoh3Bio_huSP_sf4	3	3	Mudpit_mascot_daemon_merge (F013136)	Choline transporter-like protein 1 OS=Homo sapiens GN=SLC44A1 PE=1 SV=1	Q8WWI5	SwissProt_2012_09.fasta	73304.6	1	12	19	30	6.71e-05	0.209
AurelioLoricoh3Bio_huSP_sf4	3	3	Mudpit_mascot_daemon_merge (F013136)	Phosphoglycerate kinase 1 OS=Homo sapiens GN=PGK1 PE=1 SV=3	P00558	SwissProt_2012_09.fasta	44615.3	1	17	17	24	5.37e-05	0.506
AurelioLoricoh3Bio_huSP_sf4	3	3	Mudpit_mascot_daemon_merge (F013136)	Cell surface glycoprotein MUC18 OS=Homo sapiens GN=MCAM PE=1 SV=2	P43121	SwissProt_2012_09.fasta	71606.5	1	13	14	18	4.02e-05	0.314
AurelioLoricoh3Bio_huSP_sf4	3	3	Mudpit_mascot_daemon_merge (F013136)	Vacuolar protein sorting-associated protein 4B OS=Homo sapiens GN=VPS4B PE=1 SV=2	O75351	SwissProt_2012_09.fasta	49303.7	1	5	6	12	2.68e-05	0.209
AurelioLoricoh3Bio_huSP_sf4	3	3	Mudpit_mascot_daemon_merge (F013136)	Latrophilin-2 OS=Homo sapiens GN=LPHN2 PE=1 SV=2	O95490	SwissProt_2012_09.fasta	163353	1	9	11	12	2.68e-05	0.0891
AurelioLoricoh3Bio_huSP_sf4	3	3	Mudpit_mascot_daemon_merge (F013136)	Coiled-coil domain-containing protein 50 OS=Homo sapiens GN=CCDC50 PE=1 SV=1	Q8IVM0	SwissProt_2012_09.fasta	35822.2	1	4	5	6	1.34e-05	0.18
AurelioLoricoh3Bio_huSP_sf4	3	3	Mudpit_mascot_daemon_merge (F013136)	Keratin, type II cytoskeletal 5 OS=Homo sapiens GN=KRT5 PE=1 SV=3	P13647	SwissProt_2012_09.fasta	62379.6	1	36	58	263	0.000588	0.558
AurelioLoricoh3Bio_huSP_sf4	3	3	Mudpit_mascot_daemon_merge (F013136)	Ezrin OS=Homo sapiens GN=EZR PE=1 SV=4	P15311	SwissProt_2012_09.fasta	69414.7	1	5	7	8	1.79e-05	0.217
AurelioLoricoh3Bio_huSP_sf4	3	3	Mudpit_mascot_daemon_merge (F013136)	Ras-related protein Rab-8A OS=Homo sapiens GN=RAB8A PE=1 SV=1	P61006	SwissProt_2012_09.fasta	23669.7	1	4	4	5	1.12e-05	0.285
AurelioLoricoh3Bio_huSP_sf4	3	3	Mudpit_mascot_daemon_merge (F013136)	Tubulin alpha-1B chain OS=Homo sapiens GN=TUBA1B PE=1 SV=1	P68363	SwissProt_2012_09.fasta	50151.7	1	12	19	26	5.81e-05	0.386
AurelioLoricoh3Bio_huSP_sf4	3	3	Mudpit_mascot_daemon_merge (F013136)	Annexin A11 OS=Homo sapiens GN=ANXA11 PE=1 SV=1	P50995	SwissProt_2012_09.fasta	54391.7	1	11	13	23	5.14e-05	0.244
AurelioLoricoh3Bio_huSP_sf4	3	3	Mudpit_mascot_daemon_merge (F013136)	Heat shock 70 kDa protein 1A/1B OS=Homo sapiens GN=HSPA1A PE=1 SV=5	P08107	SwissProt_2012_09.fasta	70054	1	17	19	23	5.14e-05	0.441
AurelioLoricoh3Bio_huSP_sf4	3	3	Mudpit_mascot_daemon_merge (F013136)	Tubulin beta chain OS=Homo sapiens GN=TUBB PE=1 SV=2	P07437	SwissProt_2012_09.fasta	49670.6	1	20	27	33	7.38e-05	0.563
AurelioLoricoh3Bio_huSP_sf4	3	3	Mudpit_mascot_daemon_merge (F013136)	Alpha-enolase OS=Homo sapiens GN=ENO1 PE=1 SV=2	P06733	SwissProt_2012_09.fasta	47170.2	1	20	24	32	7.16e-05	0.618
AurelioLoricoh3Bio_huSP_sf4	3	3	Mudpit_mascot_daemon_merge (F013136)	Mitogen-activated protein kinase kinase kinase kinase 4 OS=Homo sapiens GN=MAP4K4 PE=1 SV=2	O95819	SwissProt_2012_09.fasta	142101	1	16	16	24	5.37e-05	0.177
AurelioLoricoh3Bio_huSP_sf4	3	3	Mudpit_mascot_daemon_merge (F013136)	Polyubiquitin-B OS=Homo sapiens GN=UBB PE=1 SV=1	P0CG47,P0CG48	SwissProt_2012_09.fasta	25762.8	1	10	20	128	0.000286	0.288
AurelioLoricoh3Bio_huSP_sf4	3	3	Mudpit_mascot_daemon_merge (F013136)	HLA class I histocompatibility antigen, A-2 alpha chain OS=Homo sapiens GN=HLA-A PE=1 SV=1	P01892	SwissProt_2012_09.fasta	40921.2	1	12	17	40	8.94e-05	0.441
AurelioLoricoh3Bio_huSP_sf4	3	3	Mudpit_mascot_daemon_merge (F013136)	Annexin A6 OS=Homo sapiens GN=ANXA6 PE=1 SV=3	P08133	SwissProt_2012_09.fasta	75877.5	1	11	12	13	2.91e-05	0.241
AurelioLoricoh3Bio_huSP_sf4	3	3	Mudpit_mascot_daemon_merge (F013136)	Guanine nucleotide-binding protein G(I)/G(S)/G(T) subunit beta-1 OS=Homo sapiens GN=GNB1 PE=1 SV=3	P62873	SwissProt_2012_09.fasta	37377.5	1	11	14	21	4.7e-05	0.471
AurelioLoricoh3Bio_huSP_sf4	3	3	Mudpit_mascot_daemon_merge (F013136)	Heat shock protein HSP 90-beta OS=Homo sapiens GN=HSP90AB1 PE=1 SV=4	P08238	SwissProt_2012_09.fasta	83267.3	1	8	11	20	4.47e-05	0.243
AurelioLoricoh3Bio_huSP_sf4	3	3	Mudpit_mascot_daemon_merge (F013136)	E3 ubiquitin-protein ligase NEDD4-like OS=Homo sapiens GN=NEDD4L PE=1 SV=2	Q96PU5	SwissProt_2012_09.fasta	111935	1	13	15	25	5.59e-05	0.2
AurelioLoricoh3Bio_huSP_sf4	3	3	Mudpit_mascot_daemon_merge (F013136)	Actin, cytoplasmic 1 OS=Homo sapiens GN=ACTB PE=1 SV=1	P60709	SwissProt_2012_09.fasta	41737.8	1	21	42	150	0.000335	0.704
AurelioLoricoh3Bio_huSP_sf4	3	3	Mudpit_mascot_daemon_merge (F013136)	Sodium/potassium-transporting ATPase subunit alpha-1 OS=Homo sapiens GN=ATP1A1 PE=1 SV=1	P05023	SwissProt_2012_09.fasta	112900	1	33	43	67	0.00015	0.412
AurelioLoricoh3Bio_huSP_sf4	3	3	Mudpit_mascot_daemon_merge (F013136)	Moesin OS=Homo sapiens GN=MSN PE=1 SV=3	P26038	SwissProt_2012_09.fasta	67821.8	1	40	56	131	0.000293	0.7
AurelioLoricoh3Bio_huSP_sf4	3	3	Mudpit_mascot_daemon_merge (F013136)	AP-2 complex subunit alpha-2 OS=Homo sapiens GN=AP2A2 PE=1 SV=2	O94973	SwissProt_2012_09.fasta	103963	1	6	6	6	1.34e-05	0.105
AurelioLoricoh3Bio_huSP_sf4	3	3	Mudpit_mascot_daemon_merge (F013136)	Misshapen-like kinase 1 OS=Homo sapiens GN=MINK1 PE=1 SV=2	Q8N4C8	SwissProt_2012_09.fasta	149823	1	4	4	6	1.34e-05	0.0863
AurelioLoricoh3Bio_huSP_sf4	3	3	Mudpit_mascot_daemon_merge (F013136)	Guanine nucleotide-binding protein G(I)/G(S)/G(T) subunit beta-2 OS=Homo sapiens GN=GNB2 PE=1 SV=3	P62879	SwissProt_2012_09.fasta	37331.8	1	5	6	12	2.68e-05	0.5
AurelioLoricoh3Bio_huSP_sf4	3	3	Mudpit_mascot_daemon_merge (F013136)	Disco-interacting protein 2 homolog B OS=Homo sapiens GN=DIP2B PE=1 SV=3	Q9P265	SwissProt_2012_09.fasta	171491	1	43	61	111	0.000248	0.402
AurelioLoricoh3Bio_huSP_sf4	3	3	Mudpit_mascot_daemon_merge (F013136)	Disco-interacting protein 2 homolog C OS=Homo sapiens GN=DIP2C PE=2 SV=2	Q9Y2E4	SwissProt_2012_09.fasta	170767	1	11	11	19	4.25e-05	0.0983
AurelioLoricoh3Bio_huSP_sf4	3	3	Mudpit_mascot_daemon_merge (F013136)	Ras-related protein Rap-1b OS=Homo sapiens GN=RAP1B PE=1 SV=1	P61224	SwissProt_2012_09.fasta	20824.9	1	7	9	11	2.46e-05	0.446
AurelioLoricoh3Bio_huSP_sf4	3	3	Mudpit_mascot_daemon_merge (F013136)	Elongation factor 1-alpha 1 OS=Homo sapiens GN=EEF1A1 PE=1 SV=1	P68104,Q5VTE0	SwissProt_2012_09.fasta	50141.2	1	8	12	28	6.26e-05	0.288
AurelioLoricoh3Bio_huSP_sf4	3	3	Mudpit_mascot_daemon_merge (F013136)	Heat shock protein HSP 90-alpha OS=Homo sapiens GN=HSP90AA1 PE=1 SV=5	P07900	SwissProt_2012_09.fasta	84663.2	1	13	15	22	4.92e-05	0.231
AurelioLoricoh3Bio_huSP_sf4	3	3	Mudpit_mascot_daemon_merge (F013136)	Ras-related protein Rab-5C OS=Homo sapiens GN=RAB5C PE=1 SV=2	P51148	SwissProt_2012_09.fasta	23482.7	1	5	5	11	2.46e-05	0.356
AurelioLoricoh3Bio_huSP_sf4	3	3	Mudpit_mascot_daemon_merge (F013136)	Glyceraldehyde-3-phosphate dehydrogenase OS=Homo sapiens GN=GAPDH PE=1 SV=3	P04406	SwissProt_2012_09.fasta	36053.4	1	12	20	56	0.000125	0.481
AurelioLoricoh3Bio_huSP_sf4	3	3	Mudpit_mascot_daemon_merge (F013136)	Heat shock cognate 71 kDa protein OS=Homo sapiens GN=HSPA8 PE=1 SV=1	P11142	SwissProt_2012_09.fasta	70899.8	1	46	68	167	0.000373	0.751
AurelioLoricoh3Bio_huSP_sf4	3	3	Mudpit_mascot_daemon_merge (F013136)	Annexin A4 OS=Homo sapiens GN=ANXA4 PE=1 SV=4	P09525	SwissProt_2012_09.fasta	35884.3	1	7	7	8	1.79e-05	0.279
AurelioLoricoh3Bio_huSP_sf4	3	3	Mudpit_mascot_daemon_merge (F013136)	Fructose-bisphosphate aldolase A OS=Homo sapiens GN=ALDOA PE=1 SV=2	P04075	SwissProt_2012_09.fasta	39420.6	1	5	5	7	1.57e-05	0.198
AurelioLoricoh3Bio_huSP_sf4	3	3	Mudpit_mascot_daemon_merge (F013136)	Radixin OS=Homo sapiens GN=RDX PE=1 SV=1	P35241	SwissProt_2012_09.fasta	68565.5	1	8	9	12	2.68e-05	0.321
END OF FILE
