# Supplementary material for: Biochemical and biological characterization of exosomes containing prominin-1/CD133
Source: Mol Cancer. 2013 Jun 14;12:62. doi: 10.1186/1476-4598-12-62 (PMC3698112; doi:10.1186/1476-4598-12-62)
Supplement: Additional file 3: Table S3 — All Peptides attributed to proteins from Additional file 2. All peptides identified in three replicate isolations of prom1-exo. Scaffold 4.0.0 was used to rescore the results of MASCOT and SpectrumMill searches. Scaffold generates an adaptive discriminate scoring using Peptide and Protein Prophet algorithms. Complete results are listed in Additional file 3: Table S3. [file 1476-4598-12-62-S3.xls]

## Sheet: ST3 AurelioLorico_Cd.xls
AurelioLoricoh3BioMerged_huSP_sf4_f, Publication report created on 03/11/2013
Experiment: AurelioLoricoh3BioMerged_huSP_sf4_f
	Peak List Generator: Mascot Distiller
		Version: 2.4
		Charge States Calculated: True
		Deisotoped: False
		Textual Annotation: unknown
	Database Set: 1 Databases
		Database Name: SwissProt_2012_09.fasta
			Version: Nov24,2012
			Taxonomy: Homo sapiens
			Number of Proteins: 20235
		Explain Database w/ < 1000 entries:
		Does database contain common contaminants?: Yes
	Search Engine Set: 3 Search Engines
		Search Engine: Mascot
			Version: 2.4.0
			Samples: All Samples
			Fragment Tolerance: 0.40 Da (Monoisotopic)
			Parent Tolerance: 1.8 Da (Monoisotopic)
			Fixed Modifications: +57 on C (Carbamidomethyl)
			Variable Modifications: +16 on M (Oxidation), +57 on K (Carbamidomethyl)
			Database: SwissProt_2012_07.fasta (selected for Homo sapiens, July 5, 2012, 20232 entries)
			Digestion Enzyme: Trypsin
			Max Missed Cleavages: 2
			Probability Model:
				Sample: mascot_daemon_merge (F011590)
					+2 and below: Peptide Prophet
					+3 and above: Peptide Prophet
				Sample: mascot_daemon_merge (F011589)
					+2 and below: Peptide Prophet
					+3 and above: Peptide Prophet
				Sample: Mudpit_mascot_daemon_merge (F013136)
					+2 and below: Peptide Prophet
					+3 and above: Peptide Prophet
		Search Engine: Spectrum Mill
			Version: B.03
			Samples: All Samples
			Fragment Tolerance: 0.40 Da (Monoisotopic)
			Parent Tolerance: 1.8 Da (Monoisotopic)
			Fixed Modifications:
			Variable Modifications:
			Database: SwissProt_2012_09.fasta (selected for HOMO SAPIENS, Nov,24,2012, 538010 entries)
			Digestion Enzyme: Trypsin
			Max Missed Cleavages: 2
			Probability Model:
				Sample: mascot_daemon_merge (F011590)
					+0: Peptide Prophet
					+1: Peptide Prophet
					+2: Peptide Prophet
					+3: Peptide Prophet
					+4: Peptide Prophet
					+5: Peptide Prophet
					+6 and above: Peptide Prophet
				Sample: mascot_daemon_merge (F011589)
					+0: Peptide Prophet
					+1: Peptide Prophet
					+2: Peptide Prophet
					+3: Peptide Prophet
					+4: Peptide Prophet
					+5: Peptide Prophet
					+6 and above: Peptide Prophet
				Sample: Mudpit_mascot_daemon_merge (F013136)
					+0: Peptide Prophet
					+1: Peptide Prophet
					+2: Peptide Prophet
					+3: Peptide Prophet
					+4: Peptide Prophet
					+5: Peptide Prophet
					+6 and above: Peptide Prophet
		Search Engine: X! Tandem
			Version: CYCLONE (2010.12.01.1)
			Samples: All Samples
			Fragment Tolerance: 0.40 Da (Monoisotopic)
			Parent Tolerance: 1.8 Da (Monoisotopic)
			Fixed Modifications: +57 on C (Carbamidomethyl)
			Variable Modifications: +16 on M (Oxidation), +57 on K (Carbamidomethyl)
			Database: C:\Users\UNIVER~1\AppData\Local\Temp\scaffold_temp_storage\scaffold_xtandem_files\Subset_SwissProt_2012_09_202841754857444592.fasta (Sept24,2012, 1298 entries) (mascot_daemon_merge (F011590)), C:\Users\UNIVER~1\AppData\Local\Temp\scaffold_temp_storage\scaffold_xtandem_files\Subset_SwissProt_2012_09_6054552298490539883.fasta (Sept24,2012, 1612 entries) (Mudpit_mascot_daemon_merge (F01313…
			Digestion Enzyme: Trypsin
			Max Missed Cleavages: 2
			Probability Model:
				Sample: mascot_daemon_merge (F011590)
					+1: Peptide Prophet
					+2: Peptide Prophet
					+3: Peptide Prophet
					+4 and above: Peptide Prophet
				Sample: mascot_daemon_merge (F011589)
					+1: Peptide Prophet
					+2: Peptide Prophet
					+3: Peptide Prophet
					+4 and above: Peptide Prophet
				Sample: Mudpit_mascot_daemon_merge (F013136)
					+1: Peptide Prophet
					+2: Peptide Prophet
					+3: Peptide Prophet
					+4 and above: Peptide Prophet
	Scaffold: Version: Scaffold_4.0.0
		Modification Metadata Set: see above
			Comment:
		Protein Grouping Strategy: Experiment-wide grouping with binary peptide-protein weights
		Peptide Thresholds: 90.0% minimum
		Protein Thresholds: 99.0% minimum and 4 peptides minimum
		Peptide FDR: 0.0% (Decoy)
		Protein FDR: 0.0% (Decoy)
		GO Annotation Source(s): Unknown
Experiment name	Biological sample category	Biological sample name	MS/MS sample name	Protein name	Protein accession numbers	Database sources	Protein molecular weight (Da)	Protein identification probability	Number of unique peptides	Number of unique spectra	Number of total spectra	Percentage of total spectra	Percentage sequence coverage	Manual validation	Assigned	Spectrum name	Peptide sequence	Previous amino acid	Next amino acid	Peptide identification probability	Mascot Ion score	Mascot Identity score	Mascot Delta Ion Score	X! Tandem -log(e) score	Number of enzymatic termini	Fixed modifications identified by spectrum	Variable modifications identified by spectrum	Observed m/z	Actual peptide mass (AMU)	Calculated +1H Peptide Mass (AMU)	Spectrum charge	Actual minus calculated peptide mass (AMU)	Actual minus calculated peptide mass (PPM)	Retention Time	Precursor Intensity	Total Ion Current	Peptide start index	Peptide stop index	Exclusive	Other Proteins
AurelioLoricoh3Bio_huSP_sf4_Cd	1	1	mascot_daemon_merge (F011590)	Secreted frizzled-related protein 1 OS=Homo sapiens GN=SFRP1 PE=1 SV=1	Q8N474	SwissProt_2012_09.fasta	35386.3	1	4	5	5	3.7e-05	0.22	possibly correct	TRUE	4162: Scan 6090 (rt=45.9365) [D:\Raw Data\1206\LTQ\120627T-Roseman University\8.RAW]	FYTKPPQcVDIPADLR	R	L	0.997	41.3	43.5	29.5	4.72	2		c8: Carbamidomethyl (+57.02)	640.793	1919.36	1919.97	3	0.3964	206.4	2756.19	0	5367.34	51	66	TRUE
AurelioLoricoh3Bio_huSP_sf4_Cd	1	1	mascot_daemon_merge (F011590)	Secreted frizzled-related protein 1 OS=Homo sapiens GN=SFRP1 PE=1 SV=1	Q8N474	SwissProt_2012_09.fasta	35386.3	1	4	5	5	3.7e-05	0.22	possibly correct	TRUE	6284: Sum of 2 scans in range 9129 (rt=62.7726) to 9138 (rt=62.8249) [D:\Raw Data\1206\LTQ\120627T-Roseman University\9.RAW]	NcHAGTQVFLcSLFAPVcLDRPIYPcR	K	W	0.997	30.8	42.3	24.2	8.33	2		c2: Carbamidomethyl (+57.02), c11: Carbamidomethyl (+57.02), c18: Carbamidomethyl (+57.02), c26: Carbamidomethyl (+57.02)	1085.15	3252.43	3251.54	3	1.902	-31.94	3767.93	0	6426.08	104	130	TRUE
AurelioLoricoh3Bio_huSP_sf4_Cd	1	1	mascot_daemon_merge (F011590)	Secreted frizzled-related protein 1 OS=Homo sapiens GN=SFRP1 PE=1 SV=1	Q8N474	SwissProt_2012_09.fasta	35386.3	1	4	5	5	3.7e-05	0.22	possibly correct	TRUE	5049: Scan 7354 (rt=52.897) [D:\Raw Data\1206\LTQ\120627T-Roseman University\9.RAW]	SEAIIEHLcASEFALR	K	M	0.997	67.3	43.4	53.8	7.1	2		c9: Carbamidomethyl (+57.02)	616.295	1845.86	1845.92	3	0.9554	-25.6	3173.82	0	5871.6	195	210	TRUE
AurelioLoricoh3Bio_huSP_sf4_Cd	1	1	mascot_daemon_merge (F011590)	Secreted frizzled-related protein 1 OS=Homo sapiens GN=SFRP1 PE=1 SV=1	Q8N474	SwissProt_2012_09.fasta	35386.3	1	4	5	5	3.7e-05	0.22	possibly correct	TRUE	5051: Scan 7356 (rt=52.9093) [D:\Raw Data\1206\LTQ\120627T-Roseman University\9.RAW]	SEAIIEHLcASEFALR	K	M	0.997	98.3	43	86.2	8.33	2		c9: Carbamidomethyl (+57.02)	923.833	1845.65	1845.92	2	0.7414	-141.5	3174.56	0	4182.85	195	210	TRUE
AurelioLoricoh3Bio_huSP_sf4_Cd	1	1	mascot_daemon_merge (F011590)	Secreted frizzled-related protein 1 OS=Homo sapiens GN=SFRP1 PE=1 SV=1	Q8N474	SwissProt_2012_09.fasta	35386.3	1	4	5	5	3.7e-05	0.22	possibly correct	TRUE	3380: Scan 5054 (rt=40.1166) [D:\Raw Data\1206\LTQ\120627T-Roseman University\9.RAW]	SQYLLTAIHK	K	W	0.997	56.8	44	27.1	0	2			587.752	1760.23	1173.66	3	587.6	-11.38	2407	0	4539.26	277	286	TRUE
AurelioLoricoh3Bio_huSP_sf4_Cd	1	1	mascot_daemon_merge (F011590)	Pyruvate kinase isozymes M1/M2 OS=Homo sapiens GN=PKM PE=1 SV=4	P14618	SwissProt_2012_09.fasta	57937.5	1	21	30	47	0.000348	0.507	possibly correct	TRUE	3948: Scan 5825 (rt=43.5833) [D:\Raw Data\1206\LTQ\120627T-Roseman University\5.RAW]	AGKPVIcATQmLESmIK	R	K	0.997	67.8	43.9	61.2	0	2		c7: Carbamidomethyl (+57.02), m11: Oxidation (+15.99), m15: Oxidation (+15.99)	637.039	1272.06	1908.96	2	-635.9	-125.2	2615	0	18419.5	320	336	TRUE
AurelioLoricoh3Bio_huSP_sf4_Cd	1	1	mascot_daemon_merge (F011590)	Pyruvate kinase isozymes M1/M2 OS=Homo sapiens GN=PKM PE=1 SV=4	P14618	SwissProt_2012_09.fasta	57937.5	1	21	30	47	0.000348	0.507	possibly correct	TRUE	3940: Scan 5814 (rt=43.5263) [D:\Raw Data\1206\LTQ\120627T-Roseman University\5.RAW]	AGKPVIcATQmLESmIK	R	K	0.997	61.7	43.2	53.2	7.82	2		c7: Carbamidomethyl (+57.02), m11: Oxidation (+15.99), m15: Oxidation (+15.99)	955.71	1909.4	1908.96	2	1.452	235.4	2611.58	0	8011.21	320	336	TRUE
AurelioLoricoh3Bio_huSP_sf4_Cd	1	1	mascot_daemon_merge (F011590)	Pyruvate kinase isozymes M1/M2 OS=Homo sapiens GN=PKM PE=1 SV=4	P14618	SwissProt_2012_09.fasta	57937.5	1	21	30	47	0.000348	0.507	possibly correct	TRUE	3606: Scan 5567 (rt=42.7459) [D:\Raw Data\1206\LTQ\120627T-Roseman University\6.RAW]	APIIAVTR	R	N	0.996	28.7	43.2	12.9	2.7	2			420.923	839.83	840.53	2	0.3075	365.7	2564.75	0	7157.39	448	455	TRUE
AurelioLoricoh3Bio_huSP_sf4_Cd	1	1	mascot_daemon_merge (F011590)	Pyruvate kinase isozymes M1/M2 OS=Homo sapiens GN=PKM PE=1 SV=4	P14618	SwissProt_2012_09.fasta	57937.5	1	21	30	47	0.000348	0.507	possibly correct	TRUE	2790: Scan 4299 (rt=35.393) [D:\Raw Data\1206\LTQ\120627T-Roseman University\2.RAW]	APIIAVTR	R	N	0.997	34.2	43.3	13.6	3.09	2			420.747	839.48	840.53	2	-0.04332	-51.54	2123.58	0	15314.5	448	455	TRUE
AurelioLoricoh3Bio_huSP_sf4_Cd	1	1	mascot_daemon_merge (F011590)	Pyruvate kinase isozymes M1/M2 OS=Homo sapiens GN=PKM PE=1 SV=4	P14618	SwissProt_2012_09.fasta	57937.5	1	21	30	47	0.000348	0.507	possibly correct	TRUE	4364: Sum of 2 scans in range 6604 (rt=48.3527) to 6611 (rt=48.392) [D:\Raw Data\1206\LTQ\120627T-Roseman University\6.RAW]	ccSGAIIVLTK	K	S	0.997	60.8	43.9	42.2	6.48	2		c1: Carbamidomethyl (+57.02), c2: Carbamidomethyl (+57.02)	612.556	1223.1	1221.63	2	2.472	381.4	2902.34	0	14168.1	423	433	TRUE
AurelioLoricoh3Bio_huSP_sf4_Cd	1	1	mascot_daemon_merge (F011590)	Pyruvate kinase isozymes M1/M2 OS=Homo sapiens GN=PKM PE=1 SV=4	P14618	SwissProt_2012_09.fasta	57937.5	1	21	30	47	0.000348	0.507	possibly correct	TRUE	3785: Sum of 2 scans in range 5608 (rt=42.4221) to 5625 (rt=42.5087) [D:\Raw Data\1206\LTQ\120627T-Roseman University\5.RAW]	ccSGAIIVLTK	K	S	0.997	62	44.1	44.2	7.66	2		c1: Carbamidomethyl (+57.02), c2: Carbamidomethyl (+57.02)	611.503	1220.99	1221.63	2	0.3649	298.6	2547.92	0	34368	423	433	TRUE
AurelioLoricoh3Bio_huSP_sf4_Cd	1	1	mascot_daemon_merge (F011590)	Pyruvate kinase isozymes M1/M2 OS=Homo sapiens GN=PKM PE=1 SV=4	P14618	SwissProt_2012_09.fasta	57937.5	1	21	30	47	0.000348	0.507	possibly correct	TRUE	5455: Scan 7924 (rt=54.6665) [D:\Raw Data\1206\LTQ\120627T-Roseman University\5.RAW]	cDENILWLDYK	K	N	0.997	50.7	43.4	36	4.32	2		c1: Carbamidomethyl (+57.02)	735.291	1468.57	1468.68	2	0.8969	-72.05	3279.99	0	3828.84	152	162	TRUE
AurelioLoricoh3Bio_huSP_sf4_Cd	1	1	mascot_daemon_merge (F011590)	Pyruvate kinase isozymes M1/M2 OS=Homo sapiens GN=PKM PE=1 SV=4	P14618	SwissProt_2012_09.fasta	57937.5	1	21	30	47	0.000348	0.507	possibly correct	TRUE	4975: Scan 7241 (rt=51.0702) [D:\Raw Data\1206\LTQ\120627T-Roseman University\5.RAW]	DPVQEAWAEDVDLR	K	V	0.933	40.4	43.6	30.4	0	2			821.649	2461.93	1642.77	3	820.2	-28.28	3064.21	0	6470.23	476	489	TRUE
AurelioLoricoh3Bio_huSP_sf4_Cd	1	1	mascot_daemon_merge (F011590)	Pyruvate kinase isozymes M1/M2 OS=Homo sapiens GN=PKM PE=1 SV=4	P14618	SwissProt_2012_09.fasta	57937.5	1	21	30	47	0.000348	0.507	possibly correct	TRUE	7750: Scan 10788 (rt=71.0912) [D:\Raw Data\1206\LTQ\120627T-Roseman University\7.RAW]	FGVEQDVDmVFASFIR	K	K	0.955	22.3	43.2	12.9	2.31	2		m9: Oxidation (+15.99)	938.724	1875.43	1875.89	2	0.547	-242.8	4265.47	0	2674.2	231	246	TRUE
AurelioLoricoh3Bio_huSP_sf4_Cd	1	1	mascot_daemon_merge (F011590)	Pyruvate kinase isozymes M1/M2 OS=Homo sapiens GN=PKM PE=1 SV=4	P14618	SwissProt_2012_09.fasta	57937.5	1	21	30	47	0.000348	0.507	possibly correct	TRUE	7636: Scan 10994 (rt=71.2515) [D:\Raw Data\1206\LTQ\120627T-Roseman University\5.RAW]	FGVEQDVDmVFASFIR	K	K	0.997	101	42.5	88.9	8.77	2		m9: Oxidation (+15.99)	939.515	1877.02	1875.89	2	2.129	65.56	4275.09	0	4494.66	231	246	TRUE
AurelioLoricoh3Bio_huSP_sf4_Cd	1	1	mascot_daemon_merge (F011590)	Pyruvate kinase isozymes M1/M2 OS=Homo sapiens GN=PKM PE=1 SV=4	P14618	SwissProt_2012_09.fasta	57937.5	1	21	30	47	0.000348	0.507	possibly correct	TRUE	7307: Sum of 2 scans in range 10713 (rt=70.9215) to 10733 (rt=71.0334) [D:\Raw Data\1206\LTQ\120627T-Roseman University\6.RAW]	FGVEQDVDmVFASFIR	K	K	0.997	92.5	42.8	84.4	10	2		m9: Oxidation (+15.99)	939.021	1876.03	1875.89	2	1.141	73.68	4258.65	0	6343.12	231	246	TRUE
AurelioLoricoh3Bio_huSP_sf4_Cd	1	1	mascot_daemon_merge (F011590)	Pyruvate kinase isozymes M1/M2 OS=Homo sapiens GN=PKM PE=1 SV=4	P14618	SwissProt_2012_09.fasta	57937.5	1	21	30	47	0.000348	0.507	possibly correct	TRUE	7569: Scan 10898 (rt=70.7209) [D:\Raw Data\1206\LTQ\120627T-Roseman University\5.RAW]	FGVEQDVDmVFASFIR	K	K	0.997	93.9	43.2	85.2	0	2		m9: Oxidation (+15.99)	938.725	2813.15	1875.89	3	938.3	-102.2	4243.26	0	5950.12	231	246	TRUE
AurelioLoricoh3Bio_huSP_sf4_Cd	1	1	mascot_daemon_merge (F011590)	Pyruvate kinase isozymes M1/M2 OS=Homo sapiens GN=PKM PE=1 SV=4	P14618	SwissProt_2012_09.fasta	57937.5	1	21	30	47	0.000348	0.507	possibly correct	TRUE	5094: Scan 7408 (rt=51.9367) [D:\Raw Data\1206\LTQ\120627T-Roseman University\5.RAW]	GADFLVTEVENGGSLGSK	K	K	0.997	82.4	42.9	79.7	9.72	2			890.939	1779.86	1779.88	2	0.994	-4.891	3116.2	0	39584.6	189	206	TRUE
AurelioLoricoh3Bio_huSP_sf4_Cd	1	1	mascot_daemon_merge (F011590)	Pyruvate kinase isozymes M1/M2 OS=Homo sapiens GN=PKM PE=1 SV=4	P14618	SwissProt_2012_09.fasta	57937.5	1	21	30	47	0.000348	0.507	possibly correct	TRUE	3838: Scan 5772 (rt=44.1476) [D:\Raw Data\1206\LTQ\120627T-Roseman University\10.RAW]	GDLGIEIPAEK	R	V	0.969	43.2	43.6	22.5	0	2			571.392	1711.16	1141.61	3	570.6	-0.2387	2648.86	0	3319.82	295	305	TRUE
AurelioLoricoh3Bio_huSP_sf4_Cd	1	1	mascot_daemon_merge (F011590)	Pyruvate kinase isozymes M1/M2 OS=Homo sapiens GN=PKM PE=1 SV=4	P14618	SwissProt_2012_09.fasta	57937.5	1	21	30	47	0.000348	0.507	possibly correct	TRUE	3927: Scan 5781 (rt=44.2002) [D:\Raw Data\1206\LTQ\120627T-Roseman University\8.RAW]	GDLGIEIPAEK	R	V	0.997	42.8	43.6	22.8	3.92	2			571.641	1141.27	1141.61	2	0.6652	-295.5	2652.01	0	3860.48	295	305	TRUE
AurelioLoricoh3Bio_huSP_sf4_Cd	1	1	mascot_daemon_merge (F011590)	Pyruvate kinase isozymes M1/M2 OS=Homo sapiens GN=PKM PE=1 SV=4	P14618	SwissProt_2012_09.fasta	57937.5	1	21	30	47	0.000348	0.507	possibly correct	TRUE	3222: Scan 4840 (rt=38.921) [D:\Raw Data\1206\LTQ\120627T-Roseman University\9.RAW]	GDYPLEAVR	K	M	0.983	46	44	27.4	0	2			510.954	1529.84	1019.52	3	511.3	-38.45	2335.26	0	3135.3	368	376	TRUE
AurelioLoricoh3Bio_huSP_sf4_Cd	1	1	mascot_daemon_merge (F011590)	Pyruvate kinase isozymes M1/M2 OS=Homo sapiens GN=PKM PE=1 SV=4	P14618	SwissProt_2012_09.fasta	57937.5	1	21	30	47	0.000348	0.507	possibly correct	TRUE	4004: Scan 6100 (rt=45.6035) [D:\Raw Data\1206\LTQ\120627T-Roseman University\6.RAW]	GDYPLEAVR	K	M	0.996	39.2	44.1	26.9	2.77	2			510.657	1019.3	1019.52	2	0.7917	-206.8	2736.21	0	10596.5	368	376	TRUE
AurelioLoricoh3Bio_huSP_sf4_Cd	1	1	mascot_daemon_merge (F011590)	Pyruvate kinase isozymes M1/M2 OS=Homo sapiens GN=PKM PE=1 SV=4	P14618	SwissProt_2012_09.fasta	57937.5	1	21	30	47	0.000348	0.507	possibly correct	TRUE	3123: Scan 4796 (rt=38.7091) [D:\Raw Data\1206\LTQ\120627T-Roseman University\10.RAW]	GDYPLEAVR	K	M	0.997	55.1	44.3	40.7	3.3	2			510.374	1018.73	1019.52	2	0.2247	220.3	2322.55	0	2354.76	368	376	TRUE
AurelioLoricoh3Bio_huSP_sf4_Cd	1	1	mascot_daemon_merge (F011590)	Pyruvate kinase isozymes M1/M2 OS=Homo sapiens GN=PKM PE=1 SV=4	P14618	SwissProt_2012_09.fasta	57937.5	1	21	30	47	0.000348	0.507	possibly correct	TRUE	3269: Sum of 2 scans in range 4902 (rt=38.6986) to 4904 (rt=38.7075) [D:\Raw Data\1206\LTQ\120627T-Roseman University\5.RAW]	GDYPLEAVR	K	M	0.997	66.2	44	51.2	2.46	2			510.83	1019.64	1019.52	2	1.136	130.6	2322.18	0	28057	368	376	TRUE
AurelioLoricoh3Bio_huSP_sf4_Cd	1	1	mascot_daemon_merge (F011590)	Pyruvate kinase isozymes M1/M2 OS=Homo sapiens GN=PKM PE=1 SV=4	P14618	SwissProt_2012_09.fasta	57937.5	1	21	30	47	0.000348	0.507	possibly correct	TRUE	6142: Scan 9044 (rt=61.8444) [D:\Raw Data\1206\LTQ\120627T-Roseman University\6.RAW]	GIFPVLcKDPVQEAWAEDVDLR	R	V	0.994	55.6	43.6	44.8	0	2		c7: Carbamidomethyl (+57.02)	853.272	1704.53	2557.28	2	-851.7	-247.7	3710.66	0	4787.19	468	489	TRUE
AurelioLoricoh3Bio_huSP_sf4_Cd	1	1	mascot_daemon_merge (F011590)	Pyruvate kinase isozymes M1/M2 OS=Homo sapiens GN=PKM PE=1 SV=4	P14618	SwissProt_2012_09.fasta	57937.5	1	21	30	47	0.000348	0.507	possibly correct	TRUE	6097: Scan 8910 (rt=61.7465) [D:\Raw Data\1206\LTQ\120627T-Roseman University\10.RAW]	GIFPVLcKDPVQEAWAEDVDLR	R	V	0.997	21.8	43.6	15.4	3.23	2		c7: Carbamidomethyl (+57.02)	853.264	2556.77	2557.28	3	0.5015	-196	3704.79	0	2811.61	468	489	TRUE
AurelioLoricoh3Bio_huSP_sf4_Cd	1	1	mascot_daemon_merge (F011590)	Pyruvate kinase isozymes M1/M2 OS=Homo sapiens GN=PKM PE=1 SV=4	P14618	SwissProt_2012_09.fasta	57937.5	1	21	30	47	0.000348	0.507	possibly correct	TRUE	6379: Scan 9188 (rt=61.5737) [D:\Raw Data\1206\LTQ\120627T-Roseman University\5.RAW]	GIFPVLcKDPVQEAWAEDVDLR	R	V	0.997	51.5	42.7	43.9	5.54	2		c7: Carbamidomethyl (+57.02)	853.394	2557.16	2557.28	3	0.8917	-43.42	3694.42	0	11259.3	468	489	TRUE
AurelioLoricoh3Bio_huSP_sf4_Cd	1	1	mascot_daemon_merge (F011590)	Pyruvate kinase isozymes M1/M2 OS=Homo sapiens GN=PKM PE=1 SV=4	P14618	SwissProt_2012_09.fasta	57937.5	1	21	30	47	0.000348	0.507	possibly correct	TRUE	1849: Scan 2980 (rt=28.5032) [D:\Raw Data\1206\LTQ\120627T-Roseman University\5.RAW]	GSGTAEVELK	K	K	0.997	44.3	44.6	14	1.39	2			496.068	990.121	990.51	2	0.6181	-388.1	1710.19	0	7302.01	126	135	TRUE
AurelioLoricoh3Bio_huSP_sf4_Cd	1	1	mascot_daemon_merge (F011590)	Pyruvate kinase isozymes M1/M2 OS=Homo sapiens GN=PKM PE=1 SV=4	P14618	SwissProt_2012_09.fasta	57937.5	1	21	30	47	0.000348	0.507	possibly correct	TRUE	1269: Scan 2175 (rt=24.1352) [D:\Raw Data\1206\LTQ\120627T-Roseman University\5.RAW]	GSGTAEVELKK	K	G	0.997	45.7	44	27.9	4.96	2			559.816	1117.62	1118.61	2	0.02032	18.16	1448.11	0	6005.47	126	136	TRUE
AurelioLoricoh3Bio_huSP_sf4_Cd	1	1	mascot_daemon_merge (F011590)	Pyruvate kinase isozymes M1/M2 OS=Homo sapiens GN=PKM PE=1 SV=4	P14618	SwissProt_2012_09.fasta	57937.5	1	21	30	47	0.000348	0.507	possibly correct	TRUE	4849: Sum of 2 scans in range 7071 (rt=50.1809) to 7106 (rt=50.3625) [D:\Raw Data\1206\LTQ\120627T-Roseman University\5.RAW]	GVNLPGAAVDLPAVSEK	K	D	0.976	44.3	43.7	36	0	2			818.596	2452.77	1636.89	3	816.9	-139.1	3016.3	0	17161.2	208	224	TRUE
AurelioLoricoh3Bio_huSP_sf4_Cd	1	1	mascot_daemon_merge (F011590)	Pyruvate kinase isozymes M1/M2 OS=Homo sapiens GN=PKM PE=1 SV=4	P14618	SwissProt_2012_09.fasta	57937.5	1	21	30	47	0.000348	0.507	possibly correct	TRUE	5658: Scan 8214 (rt=56.7904) [D:\Raw Data\1206\LTQ\120627T-Roseman University\1.RAW]	LAPITSDPTEATAVGAVEASFK	R	C	0.9	37.7	42.4	37.4	0	2			1089	3263.99	2175.12	3	1090	-28.13	3407.42	0	2713.18	401	422	TRUE
AurelioLoricoh3Bio_huSP_sf4_Cd	1	1	mascot_daemon_merge (F011590)	Pyruvate kinase isozymes M1/M2 OS=Homo sapiens GN=PKM PE=1 SV=4	P14618	SwissProt_2012_09.fasta	57937.5	1	21	30	47	0.000348	0.507	possibly correct	TRUE	5533: Sum of 2 scans in range 7979 (rt=56.5583) to 8014 (rt=56.7557) [D:\Raw Data\1206\LTQ\120627T-Roseman University\8.RAW]	LAPITSDPTEATAVGAVEASFK	R	C	0.994	26.1	42.5	23.1	3.44	2			1088.64	2175.27	2175.12	2	1.156	70.33	3399.42	0	4926.08	401	422	TRUE
AurelioLoricoh3Bio_huSP_sf4_Cd	1	1	mascot_daemon_merge (F011590)	Pyruvate kinase isozymes M1/M2 OS=Homo sapiens GN=PKM PE=1 SV=4	P14618	SwissProt_2012_09.fasta	57937.5	1	21	30	47	0.000348	0.507	possibly correct	TRUE	5649: Scan 8185 (rt=56.6555) [D:\Raw Data\1206\LTQ\120627T-Roseman University\2.RAW]	LAPITSDPTEATAVGAVEASFK	R	C	0.997	60	42.7	58	0	2			1089.26	3264.75	2175.12	3	1091	-99.91	3399.33	0	4135.65	401	422	TRUE
AurelioLoricoh3Bio_huSP_sf4_Cd	1	1	mascot_daemon_merge (F011590)	Pyruvate kinase isozymes M1/M2 OS=Homo sapiens GN=PKM PE=1 SV=4	P14618	SwissProt_2012_09.fasta	57937.5	1	21	30	47	0.000348	0.507	possibly correct	TRUE	5510: Sum of 2 scans in range 8171 (rt=57.0042) to 8194 (rt=57.1324) [D:\Raw Data\1206\LTQ\120627T-Roseman University\6.RAW]	LAPITSDPTEATAVGAVEASFK	R	C	0.997	123	42.6	115	17.4	2			1088.45	2174.88	2175.12	2	0.768	-107.9	3424.1	0	11325.1	401	422	TRUE
AurelioLoricoh3Bio_huSP_sf4_Cd	1	1	mascot_daemon_merge (F011590)	Pyruvate kinase isozymes M1/M2 OS=Homo sapiens GN=PKM PE=1 SV=4	P14618	SwissProt_2012_09.fasta	57937.5	1	21	30	47	0.000348	0.507	possibly correct	TRUE	5447: Scan 7997 (rt=56.6492) [D:\Raw Data\1206\LTQ\120627T-Roseman University\10.RAW]	LAPITSDPTEATAVGAVEASFK	R	C	0.997	88.9	42	87.3	0	2			1088.52	3262.55	2175.12	3	1088	146.5	3398.95	0	2745.24	401	422	TRUE
AurelioLoricoh3Bio_huSP_sf4_Cd	1	1	mascot_daemon_merge (F011590)	Pyruvate kinase isozymes M1/M2 OS=Homo sapiens GN=PKM PE=1 SV=4	P14618	SwissProt_2012_09.fasta	57937.5	1	21	30	47	0.000348	0.507	possibly correct	TRUE	5529: Scan 8044 (rt=56.7065) [D:\Raw Data\1206\LTQ\120627T-Roseman University\9.RAW]	LAPITSDPTEATAVGAVEASFK	R	C	0.997	91.5	42.6	88.3	0	2			1088.93	3263.76	2175.12	3	1090	-97.97	3402.39	0	3968.94	401	422	TRUE
AurelioLoricoh3Bio_huSP_sf4_Cd	1	1	mascot_daemon_merge (F011590)	Pyruvate kinase isozymes M1/M2 OS=Homo sapiens GN=PKM PE=1 SV=4	P14618	SwissProt_2012_09.fasta	57937.5	1	21	30	47	0.000348	0.507	possibly correct	TRUE	3762: Scan 5577 (rt=42.2548) [D:\Raw Data\1206\LTQ\120627T-Roseman University\5.RAW]	LDIDSPPITAR	R	N	0.997	36.3	44	7.67	3.42	2			600.446	1198.88	1197.65	2	2.237	193.3	2535.29	0	16726.7	33	43	TRUE
AurelioLoricoh3Bio_huSP_sf4_Cd	1	1	mascot_daemon_merge (F011590)	Pyruvate kinase isozymes M1/M2 OS=Homo sapiens GN=PKM PE=1 SV=4	P14618	SwissProt_2012_09.fasta	57937.5	1	21	30	47	0.000348	0.507	possibly correct	TRUE	2147: Scan 3376 (rt=30.6449) [D:\Raw Data\1206\LTQ\120627T-Roseman University\5.RAW]	LNFSHGTHEYHAETIK	R	N	0.991	29.5	43.6	23.2	2	2			629.396	1885.16	1883.9	3	2.268	139.4	1838.69	0	13727.3	74	89	TRUE
AurelioLoricoh3Bio_huSP_sf4_Cd	1	1	mascot_daemon_merge (F011590)	Pyruvate kinase isozymes M1/M2 OS=Homo sapiens GN=PKM PE=1 SV=4	P14618	SwissProt_2012_09.fasta	57937.5	1	21	30	47	0.000348	0.507	possibly correct	TRUE	2157: Scan 3389 (rt=30.7166) [D:\Raw Data\1206\LTQ\120627T-Roseman University\5.RAW]	LNFSHGTHEYHAETIK	R	N	0.997	81.8	42.9	69.3	8.96	2			942.879	1883.74	1883.9	2	0.847	-82.63	1842.99	0	5123.38	74	89	TRUE
AurelioLoricoh3Bio_huSP_sf4_Cd	1	1	mascot_daemon_merge (F011590)	Pyruvate kinase isozymes M1/M2 OS=Homo sapiens GN=PKM PE=1 SV=4	P14618	SwissProt_2012_09.fasta	57937.5	1	21	30	47	0.000348	0.507	possibly correct	TRUE	1485: Scan 2475 (rt=25.7737) [D:\Raw Data\1206\LTQ\120627T-Roseman University\5.RAW]	MQHLIAR	R	E	0.989	34.6	43.8	13.6	2.25	2			435.034	868.052	868.482	2	0.5775	-489.3	1546.42	0	5399.98	377	383	TRUE
AurelioLoricoh3Bio_huSP_sf4_Cd	1	1	mascot_daemon_merge (F011590)	Pyruvate kinase isozymes M1/M2 OS=Homo sapiens GN=PKM PE=1 SV=4	P14618	SwissProt_2012_09.fasta	57937.5	1	21	30	47	0.000348	0.507	possibly correct	TRUE	1369: Scan 2561 (rt=25.974) [D:\Raw Data\1206\LTQ\120627T-Roseman University\4.RAW]	MQHLIAR	R	E	0.995	38.7	43.8	22.4	2.03	2			435.449	868.883	868.482	2	1.408	465.4	1558.44	0	2931.5	377	383	TRUE
AurelioLoricoh3Bio_huSP_sf4_Cd	1	1	mascot_daemon_merge (F011590)	Pyruvate kinase isozymes M1/M2 OS=Homo sapiens GN=PKM PE=1 SV=4	P14618	SwissProt_2012_09.fasta	57937.5	1	21	30	47	0.000348	0.507	possibly correct	TRUE	3385: Scan 5221 (rt=40.9718) [D:\Raw Data\1206\LTQ\120627T-Roseman University\11.RAW]	NTGIIcTIGPASR	R	S	0.997	55	44	41.9	0	2		c6: Carbamidomethyl (+57.02)	681.496	2041.47	1359.71	3	682.8	-43.33	2458.31	0	2867.51	44	56	TRUE
AurelioLoricoh3Bio_huSP_sf4_Cd	1	1	mascot_daemon_merge (F011590)	Pyruvate kinase isozymes M1/M2 OS=Homo sapiens GN=PKM PE=1 SV=4	P14618	SwissProt_2012_09.fasta	57937.5	1	21	30	47	0.000348	0.507	possibly correct	TRUE	3394: Scan 5232 (rt=41.0329) [D:\Raw Data\1206\LTQ\120627T-Roseman University\11.RAW]	NTGIIcTIGPASR	R	S	0.997	57	43.2	43.9	6.22	2		c6: Carbamidomethyl (+57.02)	680.371	1358.73	1359.71	2	0.02931	21.56	2461.97	0	2105.83	44	56	TRUE
AurelioLoricoh3Bio_huSP_sf4_Cd	1	1	mascot_daemon_merge (F011590)	Pyruvate kinase isozymes M1/M2 OS=Homo sapiens GN=PKM PE=1 SV=4	P14618	SwissProt_2012_09.fasta	57937.5	1	21	30	47	0.000348	0.507	possibly correct	TRUE	3576: Scan 5324 (rt=40.9354) [D:\Raw Data\1206\LTQ\120627T-Roseman University\5.RAW]	NTGIIcTIGPASR	R	S	0.997	95	43.4	68.9	8.7	2		c6: Carbamidomethyl (+57.02)	680.407	1358.8	1359.71	2	0.1013	74.52	2456.12	0	42266	44	56	TRUE
AurelioLoricoh3Bio_huSP_sf4_Cd	1	1	mascot_daemon_merge (F011590)	Pyruvate kinase isozymes M1/M2 OS=Homo sapiens GN=PKM PE=1 SV=4	P14618	SwissProt_2012_09.fasta	57937.5	1	21	30	47	0.000348	0.507	possibly correct	TRUE	4690: Scan 6850 (rt=49.0129) [D:\Raw Data\1206\LTQ\120627T-Roseman University\5.RAW]	RFDEILEASDGImVAR	R	G	0.997	40.3	43.4	24	1.74	2		m13: Oxidation (+15.99)	919.329	1836.64	1837.91	2	-0.2615	-142.3	2940.77	0	7814.14	279	294	TRUE
AurelioLoricoh3Bio_huSP_sf4_Cd	1	1	mascot_daemon_merge (F011590)	Pyruvate kinase isozymes M1/M2 OS=Homo sapiens GN=PKM PE=1 SV=4	P14618	SwissProt_2012_09.fasta	57937.5	1	21	30	47	0.000348	0.507	possibly correct	TRUE	4660: Scan 6806 (rt=48.7783) [D:\Raw Data\1206\LTQ\120627T-Roseman University\5.RAW]	RFDEILEASDGImVAR	R	G	0.997	40.7	43	25.5	1.62	2		m13: Oxidation (+15.99)	919.839	1837.66	1837.91	2	0.76	-132	2926.7	0	12718.4	279	294	TRUE
AurelioLoricoh3Bio_huSP_sf4_Cd	1	1	mascot_daemon_merge (F011590)	Pyruvate kinase isozymes M1/M2 OS=Homo sapiens GN=PKM PE=1 SV=4	P14618	SwissProt_2012_09.fasta	57937.5	1	21	30	47	0.000348	0.507	possibly correct	TRUE	4661: Scan 6807 (rt=48.784) [D:\Raw Data\1206\LTQ\120627T-Roseman University\5.RAW]	RFDEILEASDGImVAR	R	G	0.997	54.6	43.7	42.6	4.96	2		m13: Oxidation (+15.99)	613.447	1837.32	1837.91	3	0.414	225.2	2927.04	0	11158	279	294	TRUE
AurelioLoricoh3Bio_huSP_sf4_Cd	1	1	mascot_daemon_merge (F011590)	Pyruvate kinase isozymes M1/M2 OS=Homo sapiens GN=PKM PE=1 SV=4	P14618	SwissProt_2012_09.fasta	57937.5	1	21	30	47	0.000348	0.507	possibly correct	TRUE	3137: Sum of 2 scans in range 4936 (rt=39.3645) to 4954 (rt=39.465) [D:\Raw Data\1206\LTQ\120627T-Roseman University\6.RAW]	SVETLKEmIK	R	S	0.934	20.2	44	10.6	2.12	2		m8: Oxidation (+15.99)	598.119	1194.22	1193.64	2	1.587	-350.5	2364.88	0	5412.16	57	66	TRUE
AurelioLoricoh3Bio_huSP_sf4_Cd	1	1	mascot_daemon_merge (F011590)	Pyruvate kinase isozymes M1/M2 OS=Homo sapiens GN=PKM PE=1 SV=4	P14618	SwissProt_2012_09.fasta	57937.5	1	21	30	47	0.000348	0.507	possibly correct	TRUE	2304: Scan 3620 (rt=31.8324) [D:\Raw Data\1206\LTQ\120627T-Roseman University\1.RAW]	SVETLKEmIK	R	S	0.948	25.5	43.6	16.3	2.24	2		m8: Oxidation (+15.99)	597.642	1193.27	1193.64	2	0.6323	-310.2	1909.94	0	4617.97	57	66	TRUE
AurelioLoricoh3Bio_huSP_sf4_Cd	1	1	mascot_daemon_merge (F011590)	Pyruvate kinase isozymes M1/M2 OS=Homo sapiens GN=PKM PE=1 SV=4	P14618	SwissProt_2012_09.fasta	57937.5	1	21	30	47	0.000348	0.507	possibly correct	TRUE	2316: Scan 3611 (rt=31.9124) [D:\Raw Data\1206\LTQ\120627T-Roseman University\5.RAW]	SVETLKEmIK	R	S	0.997	51.5	43.7	34.6	0	2		m8: Oxidation (+15.99)	596.873	1787.6	1193.64	3	595	190.8	1914.74	0	29809.2	57	66	TRUE
AurelioLoricoh3Bio_huSP_sf4_Cd	1	1	mascot_daemon_merge (F011590)	Pyruvate kinase isozymes M1/M2 OS=Homo sapiens GN=PKM PE=1 SV=4	P14618	SwissProt_2012_09.fasta	57937.5	1	21	30	47	0.000348	0.507	possibly correct	TRUE	2297: Sum of 2 scans in range 3582 (rt=31.757) to 3585 (rt=31.7719) [D:\Raw Data\1206\LTQ\120627T-Roseman University\5.RAW]	SVETLKEmIK	R	S	0.997	41.7	43.5	24.5	3.09	2		m8: Oxidation (+15.99)	597.777	1193.54	1193.64	2	0.9025	-83.92	1905.87	0	35909	57	66	TRUE
AurelioLoricoh3Bio_huSP_sf4_Cd	1	1	mascot_daemon_merge (F011590)	Pyruvate kinase isozymes M1/M2 OS=Homo sapiens GN=PKM PE=1 SV=4	P14618	SwissProt_2012_09.fasta	57937.5	1	21	30	47	0.000348	0.507	possibly correct	TRUE	5820: Scan 8414 (rt=57.3365) [D:\Raw Data\1206\LTQ\120627T-Roseman University\5.RAW]	TATESFASDPILYRPVAVALDTK	R	G	0.997	45.4	43.2	38.2	3.7	2			822.86	2465.56	2465.29	3	1.273	109.6	3440.19	0	37092.4	93	115	TRUE
AurelioLoricoh3Bio_huSP_sf4_Cd	1	1	mascot_daemon_merge (F011590)	Tetraspanin-14 OS=Homo sapiens GN=TSPAN14 PE=2 SV=1	Q8NG11	SwissProt_2012_09.fasta	30691.4	1	6	8	22	0.000163	0.278	possibly correct	TRUE	3755: Scan 5718 (rt=43.7342) [D:\Raw Data\1206\LTQ\120627T-Roseman University\11.RAW]	cGVPFSccVPDPAQK	K	V	0.997	26.9	43.6	16.6	6.28	2		c1: Carbamidomethyl (+57.02), c7: Carbamidomethyl (+57.02), c8: Carbamidomethyl (+57.02)	862.24	1722.47	1721.74	2	1.729	-160.5	2624.05	0	5724.93	180	194	TRUE
AurelioLoricoh3Bio_huSP_sf4_Cd	1	1	mascot_daemon_merge (F011590)	Tetraspanin-14 OS=Homo sapiens GN=TSPAN14 PE=2 SV=1	Q8NG11	SwissProt_2012_09.fasta	30691.4	1	6	8	22	0.000163	0.278	possibly correct	TRUE	3666: Scan 5535 (rt=42.8161) [D:\Raw Data\1206\LTQ\120627T-Roseman University\10.RAW]	FREFFESNIK	R	S	0.948	28.5	44.4	18.4	1.28	2			440.003	1316.99	1316.66	3	1.332	249.5	2568.97	0	5371.21	123	132	TRUE
AurelioLoricoh3Bio_huSP_sf4_Cd	1	1	mascot_daemon_merge (F011590)	Tetraspanin-14 OS=Homo sapiens GN=TSPAN14 PE=2 SV=1	Q8NG11	SwissProt_2012_09.fasta	30691.4	1	6	8	22	0.000163	0.278	possibly correct	TRUE	5852: Scan 8564 (rt=59.8182) [D:\Raw Data\1206\LTQ\120627T-Roseman University\10.RAW]	GcIQALESWLPR	K	N	0.997	36	43.6	15.4	2.89	2		c2: Carbamidomethyl (+57.02)	715.724	1429.43	1429.73	2	0.7139	-201.9	3589.09	0	1277.99	220	231	TRUE
AurelioLoricoh3Bio_huSP_sf4_Cd	1	1	mascot_daemon_merge (F011590)	Tetraspanin-14 OS=Homo sapiens GN=TSPAN14 PE=2 SV=1	Q8NG11	SwissProt_2012_09.fasta	30691.4	1	6	8	22	0.000163	0.278	possibly correct	TRUE	5807: Scan 8563 (rt=59.7728) [D:\Raw Data\1206\LTQ\120627T-Roseman University\11.RAW]	GcIQALESWLPR	K	N	0.997	63	43.5	8.15	3.85	2		c2: Carbamidomethyl (+57.02)	715.922	1429.83	1429.73	2	1.111	75.94	3586.37	0	1607.71	220	231	TRUE
AurelioLoricoh3Bio_huSP_sf4_Cd	1	1	mascot_daemon_merge (F011590)	Tetraspanin-14 OS=Homo sapiens GN=TSPAN14 PE=2 SV=1	Q8NG11	SwissProt_2012_09.fasta	30691.4	1	6	8	22	0.000163	0.278	possibly correct	TRUE	5787: Scan 8472 (rt=59.3161) [D:\Raw Data\1206\LTQ\120627T-Roseman University\10.RAW]	GcIQALESWLPR	K	N	0.997	65.5	43.7	36.5	4.7	2		c2: Carbamidomethyl (+57.02)	715.654	1429.29	1429.73	2	0.574	-299.7	3558.97	0	1605.65	220	231	TRUE
AurelioLoricoh3Bio_huSP_sf4_Cd	1	1	mascot_daemon_merge (F011590)	Tetraspanin-14 OS=Homo sapiens GN=TSPAN14 PE=2 SV=1	Q8NG11	SwissProt_2012_09.fasta	30691.4	1	6	8	22	0.000163	0.278	possibly correct	TRUE	5948: Scan 8700 (rt=60.5807) [D:\Raw Data\1206\LTQ\120627T-Roseman University\10.RAW]	SYRDDIDLQNLIDSLQK	K	A	0.997	37.9	43.7	20.5	1.96	2			679.737	2036.19	2036.03	3	1.166	80.35	3634.84	0	1926.7	133	149	TRUE
AurelioLoricoh3Bio_huSP_sf4_Cd	1	1	mascot_daemon_merge (F011590)	Tetraspanin-14 OS=Homo sapiens GN=TSPAN14 PE=2 SV=1	Q8NG11	SwissProt_2012_09.fasta	30691.4	1	6	8	22	0.000163	0.278	possibly correct	TRUE	5985: Scan 8816 (rt=61.1858) [D:\Raw Data\1206\LTQ\120627T-Roseman University\11.RAW]	SYRDDIDLQNLIDSLQK	K	A	0.997	57.6	43.5	46.4	3.51	2			678.941	2033.8	2036.03	3	-1.22	-106.9	3671.15	0	5397.55	133	149	TRUE
AurelioLoricoh3Bio_huSP_sf4_Cd	1	1	mascot_daemon_merge (F011590)	Tetraspanin-14 OS=Homo sapiens GN=TSPAN14 PE=2 SV=1	Q8NG11	SwissProt_2012_09.fasta	30691.4	1	6	8	22	0.000163	0.278	possibly correct	TRUE	5956: Scan 8778 (rt=60.9751) [D:\Raw Data\1206\LTQ\120627T-Roseman University\11.RAW]	SYRDDIDLQNLIDSLQK	K	A	0.997	75.7	42.7	68.9	7.89	2			1018.86	2035.7	2036.03	2	0.6783	-159.3	3658.51	0	2054.37	133	149	TRUE
AurelioLoricoh3Bio_huSP_sf4_Cd	1	1	mascot_daemon_merge (F011590)	Tetraspanin-14 OS=Homo sapiens GN=TSPAN14 PE=2 SV=1	Q8NG11	SwissProt_2012_09.fasta	30691.4	1	6	8	22	0.000163	0.278	possibly correct	TRUE	5945: Scan 8802 (rt=61.1846) [D:\Raw Data\1206\LTQ\120627T-Roseman University\12.RAW]	SYRDDIDLQNLIDSLQK	K	A	0.997	91.1	43	81	8.92	2			1018.73	2035.45	2036.03	2	0.4311	211.7	3671.08	0	2133.45	133	149	TRUE
AurelioLoricoh3Bio_huSP_sf4_Cd	1	1	mascot_daemon_merge (F011590)	Tetraspanin-14 OS=Homo sapiens GN=TSPAN14 PE=2 SV=1	Q8NG11	SwissProt_2012_09.fasta	30691.4	1	6	8	22	0.000163	0.278	possibly correct	TRUE	5961: Sum of 2 scans in range 8721 (rt=60.6957) to 8732 (rt=60.7564) [D:\Raw Data\1206\LTQ\120627T-Roseman University\10.RAW]	SYRDDIDLQNLIDSLQK	K	A	0.997	128	42.6	117	10.6	2			1018.94	2035.86	2036.03	2	0.8413	-79.26	3643.56	0	9628.22	133	149	TRUE
AurelioLoricoh3Bio_huSP_sf4_Cd	1	1	mascot_daemon_merge (F011590)	Tetraspanin-14 OS=Homo sapiens GN=TSPAN14 PE=2 SV=1	Q8NG11	SwissProt_2012_09.fasta	30691.4	1	6	8	22	0.000163	0.278	possibly correct	TRUE	6023: Sum of 2 scans in range 8873 (rt=61.5014) to 8893 (rt=61.6157) [D:\Raw Data\1206\LTQ\120627T-Roseman University\11.RAW]	SYRDDIDLQNLIDSLQK	K	A	0.997	139	43	131	11.5	2			1018.65	2035.29	2036.03	2	0.2649	130.1	3693.51	0	3811.1	133	149	TRUE
AurelioLoricoh3Bio_huSP_sf4_Cd	1	1	mascot_daemon_merge (F011590)	Tetraspanin-14 OS=Homo sapiens GN=TSPAN14 PE=2 SV=1	Q8NG11	SwissProt_2012_09.fasta	30691.4	1	6	8	22	0.000163	0.278	possibly correct	TRUE	4571: Scan 6839 (rt=50.029) [D:\Raw Data\1206\LTQ\120627T-Roseman University\11.RAW]	TLISDIEAVK	R	A	0.997	51.5	44.4	26.9	2.17	2			545.184	1088.35	1088.62	2	0.7412	-240.1	3001.74	0	9444.13	256	265	TRUE
AurelioLoricoh3Bio_huSP_sf4_Cd	1	1	mascot_daemon_merge (F011590)	Tetraspanin-14 OS=Homo sapiens GN=TSPAN14 PE=2 SV=1	Q8NG11	SwissProt_2012_09.fasta	30691.4	1	6	8	22	0.000163	0.278	possibly correct	TRUE	4533: Scan 6722 (rt=49.47) [D:\Raw Data\1206\LTQ\120627T-Roseman University\10.RAW]	TLISDIEAVK	R	A	0.997	54.8	44.2	29.8	2.42	2			545.2	1088.39	1088.62	2	0.7737	-210.3	2968.2	0	2978.33	256	265	TRUE
AurelioLoricoh3Bio_huSP_sf4_Cd	1	1	mascot_daemon_merge (F011590)	Tetraspanin-14 OS=Homo sapiens GN=TSPAN14 PE=2 SV=1	Q8NG11	SwissProt_2012_09.fasta	30691.4	1	6	8	22	0.000163	0.278	possibly correct	TRUE	4602: Scan 6819 (rt=50.0083) [D:\Raw Data\1206\LTQ\120627T-Roseman University\10.RAW]	TLISDIEAVK	R	A	0.997	57	43.6	32.2	1.8	2			545.293	1088.57	1088.62	2	0.959	-40.17	3000.5	0	11339.6	256	265	TRUE
AurelioLoricoh3Bio_huSP_sf4_Cd	1	1	mascot_daemon_merge (F011590)	Tetraspanin-14 OS=Homo sapiens GN=TSPAN14 PE=2 SV=1	Q8NG11	SwissProt_2012_09.fasta	30691.4	1	6	8	22	0.000163	0.278	possibly correct	TRUE	1934: Sum of 2 scans in range 3075 (rt=29.2085) to 3093 (rt=29.3096) [D:\Raw Data\1206\LTQ\120627T-Roseman University\8.RAW]	VVNTQcGYDVR	K	I	0.923	40.1	43.8	29.8	0	2		c6: Carbamidomethyl (+57.02)	655.493	1963.46	1310.62	3	653.8	35.65	1755.54	0	7956.83	195	205	TRUE
AurelioLoricoh3Bio_huSP_sf4_Cd	1	1	mascot_daemon_merge (F011590)	Tetraspanin-14 OS=Homo sapiens GN=TSPAN14 PE=2 SV=1	Q8NG11	SwissProt_2012_09.fasta	30691.4	1	6	8	22	0.000163	0.278	possibly correct	TRUE	1862: Scan 3126 (rt=29.5207) [D:\Raw Data\1206\LTQ\120627T-Roseman University\12.RAW]	VVNTQcGYDVR	K	I	0.978	43.8	43	33.9	0	2		c6: Carbamidomethyl (+57.02)	655.371	1963.09	1310.62	3	653.5	-150.9	1771.24	0	2618.9	195	205	TRUE
AurelioLoricoh3Bio_huSP_sf4_Cd	1	1	mascot_daemon_merge (F011590)	Tetraspanin-14 OS=Homo sapiens GN=TSPAN14 PE=2 SV=1	Q8NG11	SwissProt_2012_09.fasta	30691.4	1	6	8	22	0.000163	0.278	possibly correct	TRUE	1872: Scan 3084 (rt=29.2937) [D:\Raw Data\1206\LTQ\120627T-Roseman University\13.RAW]	VVNTQcGYDVR	K	I	0.997	31.9	43.9	21.8	2.89	2		c6: Carbamidomethyl (+57.02)	655.533	1309.05	1310.62	2	-0.5567	340.5	1757.62	0	2251.95	195	205	TRUE
AurelioLoricoh3Bio_huSP_sf4_Cd	1	1	mascot_daemon_merge (F011590)	Tetraspanin-14 OS=Homo sapiens GN=TSPAN14 PE=2 SV=1	Q8NG11	SwissProt_2012_09.fasta	30691.4	1	6	8	22	0.000163	0.278	possibly correct	TRUE	1963: Scan 3152 (rt=29.6372) [D:\Raw Data\1206\LTQ\120627T-Roseman University\10.RAW]	VVNTQcGYDVR	K	I	0.997	37.3	42.9	26	3.11	2		c6: Carbamidomethyl (+57.02)	656.312	1310.61	1310.62	2	1.001	-1.186	1778.23	0	2799.07	195	205	TRUE
AurelioLoricoh3Bio_huSP_sf4_Cd	1	1	mascot_daemon_merge (F011590)	Tetraspanin-14 OS=Homo sapiens GN=TSPAN14 PE=2 SV=1	Q8NG11	SwissProt_2012_09.fasta	30691.4	1	6	8	22	0.000163	0.278	possibly correct	TRUE	2077: Scan 3485 (rt=31.4006) [D:\Raw Data\1206\LTQ\120627T-Roseman University\6.RAW]	VVNTQcGYDVR	K	I	0.997	31.3	43.6	25.8	3.29	2		c6: Carbamidomethyl (+57.02)	656.601	1311.19	1310.62	2	1.579	-325	1884.04	0	8082.18	195	205	TRUE
AurelioLoricoh3Bio_huSP_sf4_Cd	1	1	mascot_daemon_merge (F011590)	Tetraspanin-14 OS=Homo sapiens GN=TSPAN14 PE=2 SV=1	Q8NG11	SwissProt_2012_09.fasta	30691.4	1	6	8	22	0.000163	0.278	possibly correct	TRUE	1841: Scan 3199 (rt=29.3409) [D:\Raw Data\1206\LTQ\120627T-Roseman University\4.RAW]	VVNTQcGYDVR	K	I	0.997	43.4	43.4	32.3	4.47	2		c6: Carbamidomethyl (+57.02)	656.012	1310.01	1310.62	2	0.4013	306.1	1760.45	0	9186.34	195	205	TRUE
AurelioLoricoh3Bio_huSP_sf4_Cd	1	1	mascot_daemon_merge (F011590)	Tetraspanin-14 OS=Homo sapiens GN=TSPAN14 PE=2 SV=1	Q8NG11	SwissProt_2012_09.fasta	30691.4	1	6	8	22	0.000163	0.278	possibly correct	TRUE	1864: Scan 3128 (rt=29.579) [D:\Raw Data\1206\LTQ\120627T-Roseman University\14.RAW]	VVNTQcGYDVR	K	I	0.997	54.4	43.8	41.2	3.92	2		c6: Carbamidomethyl (+57.02)	656.191	1310.37	1310.62	2	0.7595	-185.5	1774.74	0	3087.94	195	205	TRUE
AurelioLoricoh3Bio_huSP_sf4_Cd	1	1	mascot_daemon_merge (F011590)	Tetraspanin-14 OS=Homo sapiens GN=TSPAN14 PE=2 SV=1	Q8NG11	SwissProt_2012_09.fasta	30691.4	1	6	8	22	0.000163	0.278	possibly correct	TRUE	1871: Sum of 2 scans in range 3026 (rt=28.9385) to 3045 (rt=29.0431) [D:\Raw Data\1206\LTQ\120627T-Roseman University\10.RAW]	VVNTQcGYDVR	K	I	0.997	81.1	43.6	65.9	7.62	2		c6: Carbamidomethyl (+57.02)	655.604	1309.19	1310.62	2	-0.4144	-316.3	1739.45	0	69393.8	195	205	TRUE
AurelioLoricoh3Bio_huSP_sf4_Cd	1	1	mascot_daemon_merge (F011590)	Ras-related protein Rab-33B OS=Homo sapiens GN=RAB33B PE=1 SV=1	Q9H082	SwissProt_2012_09.fasta	25718	1	2	2	3	2.22e-05	0.0568	possibly correct	TRUE	4119: Scan 6219 (rt=46.5641) [D:\Raw Data\1206\LTQ\120627T-Roseman University\11.RAW]	IKIQLWDTAGQER	R	F	0.997	38.5	43.5	0	8.66	2			520.687	1559.04	1557.84	3	2.208	130.1	2793.84	0	3261.87	82	94	TRUE
AurelioLoricoh3Bio_huSP_sf4_Cd	1	1	mascot_daemon_merge (F011590)	Ras-related protein Rab-33B OS=Homo sapiens GN=RAB33B PE=1 SV=1	Q9H082	SwissProt_2012_09.fasta	25718	1	2	2	3	2.22e-05	0.0568	possibly correct	TRUE	3931: Scan 5967 (rt=45.1375) [D:\Raw Data\1206\LTQ\120627T-Roseman University\11.RAW]	IQLWDTAGQER	K	F	0.997	46.3	44.2	0	1.43	2			659.17	1316.33	1316.66	2	0.6736	-249.8	2708.25	0	2292.82	84	94	TRUE
AurelioLoricoh3Bio_huSP_sf4_Cd	1	1	mascot_daemon_merge (F011590)	Ras-related protein Rab-33B OS=Homo sapiens GN=RAB33B PE=1 SV=1	Q9H082	SwissProt_2012_09.fasta	25718	1	2	2	3	2.22e-05	0.0568	possibly correct	TRUE	3864: Scan 5874 (rt=44.6128) [D:\Raw Data\1206\LTQ\120627T-Roseman University\11.RAW]	IQLWDTAGQER	K	F	0.997	60.8	43.8	0	3.08	2			658.752	1315.49	1316.66	2	-0.1619	-123	2676.77	0	3903.49	84	94	TRUE
AurelioLoricoh3Bio_huSP_sf4_Cd	1	1	mascot_daemon_merge (F011590)	Moesin OS=Homo sapiens GN=MSN PE=1 SV=3	P26038	SwissProt_2012_09.fasta	67821.8	1	29	37	51	0.000378	0.536	possibly correct	TRUE	6428: Scan 9556 (rt=62.8098) [D:\Raw Data\1206\LTQ\120627T-Roseman University\4.RAW]	AKFYPEDVSEELIQDITQR	R	L	0.994	33.9	42.8	12.6	1.96	2			761.396	2281.17	2281.13	3	1.039	16.07	3768.59	0	36650.5	82	100	TRUE
AurelioLoricoh3Bio_huSP_sf4_Cd	1	1	mascot_daemon_merge (F011590)	Moesin OS=Homo sapiens GN=MSN PE=1 SV=3	P26038	SwissProt_2012_09.fasta	67821.8	1	29	37	51	0.000378	0.536	possibly correct	TRUE	2197: Scan 3683 (rt=31.9188) [D:\Raw Data\1206\LTQ\120627T-Roseman University\4.RAW]	ALELEQER	R	K	0.997	49.6	44.2	21.3	2.05	2			494.555	987.096	987.511	2	0.5924	-415.2	1915.13	0	15898.6	372	379	TRUE
AurelioLoricoh3Bio_huSP_sf4_Cd	1	1	mascot_daemon_merge (F011590)	Moesin OS=Homo sapiens GN=MSN PE=1 SV=3	P26038	SwissProt_2012_09.fasta	67821.8	1	29	37	51	0.000378	0.536	possibly correct	TRUE	4818: Scan 6982 (rt=50.9312) [D:\Raw Data\1206\LTQ\120627T-Roseman University\8.RAW]	APDFVFYAPR	K	L	0.997	57	43.9	46.2	0	2			592.146	1773.42	1182.59	3	591.8	123.8	3055.87	0	5345.18	264	273	TRUE
AurelioLoricoh3Bio_huSP_sf4_Cd	1	1	mascot_daemon_merge (F011590)	Moesin OS=Homo sapiens GN=MSN PE=1 SV=3	P26038	SwissProt_2012_09.fasta	67821.8	1	29	37	51	0.000378	0.536	possibly correct	TRUE	4993: Scan 7460 (rt=53.0601) [D:\Raw Data\1206\LTQ\120627T-Roseman University\6.RAW]	APDFVFYAPR	K	L	0.997	62.9	43.9	50.6	0	2			592.095	1773.26	1182.59	3	591.7	37.84	3183.61	0	8449.22	264	273	TRUE
AurelioLoricoh3Bio_huSP_sf4_Cd	1	1	mascot_daemon_merge (F011590)	Moesin OS=Homo sapiens GN=MSN PE=1 SV=3	P26038	SwissProt_2012_09.fasta	67821.8	1	29	37	51	0.000378	0.536	possibly correct	TRUE	4816: Scan 7285 (rt=50.5771) [D:\Raw Data\1206\LTQ\120627T-Roseman University\4.RAW]	APDFVFYAPR	K	L	0.997	56.7	43.4	48	4.06	2			591.909	1181.8	1182.59	2	0.2173	183.7	3034.63	0	8604.48	264	273	TRUE
AurelioLoricoh3Bio_huSP_sf4_Cd	1	1	mascot_daemon_merge (F011590)	Moesin OS=Homo sapiens GN=MSN PE=1 SV=3	P26038	SwissProt_2012_09.fasta	67821.8	1	29	37	51	0.000378	0.536	possibly correct	TRUE	5180: Sum of 2 scans in range 7155 (rt=51.3614) to 7164 (rt=51.4127) [D:\Raw Data\1206\LTQ\120627T-Roseman University\7.RAW]	APDFVFYAPR	K	L	0.997	61.2	43.5	51	5.28	2			592.612	1183.21	1182.59	2	1.622	-323.9	3083.22	0	6595.43	264	273	TRUE
AurelioLoricoh3Bio_huSP_sf4_Cd	1	1	mascot_daemon_merge (F011590)	Moesin OS=Homo sapiens GN=MSN PE=1 SV=3	P26038	SwissProt_2012_09.fasta	67821.8	1	29	37	51	0.000378	0.536	possibly correct	TRUE	4806: Scan 7272 (rt=50.511) [D:\Raw Data\1206\LTQ\120627T-Roseman University\4.RAW]	APDFVFYAPR	K	L	0.997	49.7	44.1	37.7	6.3	2			593.178	1184.34	1182.59	2	2.754	-214.5	3030.66	0	12517.7	264	273	TRUE
AurelioLoricoh3Bio_huSP_sf4_Cd	1	1	mascot_daemon_merge (F011590)	Moesin OS=Homo sapiens GN=MSN PE=1 SV=3	P26038	SwissProt_2012_09.fasta	67821.8	1	29	37	51	0.000378	0.536	possibly correct	TRUE	1533: Scan 2778 (rt=27.1467) [D:\Raw Data\1206\LTQ\120627T-Roseman University\4.RAW]	AQmVQEDLEK	K	T	0.997	58.5	43.7	41.1	3.51	2		m3: Oxidation (+15.99)	604.222	1206.43	1206.57	2	0.87	-109.9	1628.8	0	3613.54	449	458	TRUE
AurelioLoricoh3Bio_huSP_sf4_Cd	1	1	mascot_daemon_merge (F011590)	Moesin OS=Homo sapiens GN=MSN PE=1 SV=3	P26038	SwissProt_2012_09.fasta	67821.8	1	29	37	51	0.000378	0.536	possibly correct	TRUE	2186: Scan 3665 (rt=31.8261) [D:\Raw Data\1206\LTQ\120627T-Roseman University\4.RAW]	AQMVQEDLEK	K	T	0.997	65.1	43.8	46.2	4.96	2			595.977	1189.94	1190.57	2	0.374	314	1909.57	0	7392.93	449	458	TRUE
AurelioLoricoh3Bio_huSP_sf4_Cd	1	1	mascot_daemon_merge (F011590)	Moesin OS=Homo sapiens GN=MSN PE=1 SV=3	P26038	SwissProt_2012_09.fasta	67821.8	1	29	37	51	0.000378	0.536	possibly correct	TRUE	1569: Scan 2824 (rt=27.3859) [D:\Raw Data\1206\LTQ\120627T-Roseman University\4.RAW]	AQmVQEDLEK	K	T	0.997	81.5	43.8	63.4	5.14	2		m3: Oxidation (+15.99)	603.652	1205.29	1206.57	2	-0.2697	-223.6	1643.15	0	12975.6	449	458	TRUE
AurelioLoricoh3Bio_huSP_sf4_Cd	1	1	mascot_daemon_merge (F011590)	Moesin OS=Homo sapiens GN=MSN PE=1 SV=3	P26038	SwissProt_2012_09.fasta	67821.8	1	29	37	51	0.000378	0.536	possibly correct	TRUE	4899: Scan 7405 (rt=51.1872) [D:\Raw Data\1206\LTQ\120627T-Roseman University\4.RAW]	DQKKTQEQLALEMAELTAR	R	I	0.985	27.4	43.8	15.9	1.8	2			735.245	2202.71	2203.14	3	0.5828	-190.5	3071.23	0	47876.6	409	427	TRUE
AurelioLoricoh3Bio_huSP_sf4_Cd	1	1	mascot_daemon_merge (F011590)	Moesin OS=Homo sapiens GN=MSN PE=1 SV=3	P26038	SwissProt_2012_09.fasta	67821.8	1	29	37	51	0.000378	0.536	possibly correct	TRUE	2012: Scan 3437 (rt=30.6184) [D:\Raw Data\1206\LTQ\120627T-Roseman University\4.RAW]	EALLQASR	K	D	0.995	50.4	43.9	30.2	0	2			443.83	1328.47	887.495	3	442	-167.8	1837.11	0	19988.3	401	408	TRUE
AurelioLoricoh3Bio_huSP_sf4_Cd	1	1	mascot_daemon_merge (F011590)	Moesin OS=Homo sapiens GN=MSN PE=1 SV=3	P26038	SwissProt_2012_09.fasta	67821.8	1	29	37	51	0.000378	0.536	possibly correct	TRUE	7045: Scan 10502 (rt=67.9981) [D:\Raw Data\1206\LTQ\120627T-Roseman University\4.RAW]	EGILNDDIYcPPETAVLLASYAVQSK	K	Y	0.997	28	42.7	16.8	4.8	2		c10: Carbamidomethyl (+57.02)	955.97	2864.89	2866.42	3	-0.5221	167.7	4079.89	0	2260.71	108	133	TRUE
AurelioLoricoh3Bio_huSP_sf4_Cd	1	1	mascot_daemon_merge (F011590)	Moesin OS=Homo sapiens GN=MSN PE=1 SV=3	P26038	SwissProt_2012_09.fasta	67821.8	1	29	37	51	0.000378	0.536	possibly correct	TRUE	7035: Sum of 2 scans in range 10487 (rt=67.9141) to 10493 (rt=67.9468) [D:\Raw Data\1206\LTQ\120627T-Roseman University\4.RAW]	EGILNDDIYcPPETAVLLASYAVQSK	K	Y	0.997	69.7	42.6	54.4	6.6	2		c10: Carbamidomethyl (+57.02)	957.004	2867.99	2866.42	3	2.581	-149.1	4075.83	0	10614.4	108	133	TRUE
AurelioLoricoh3Bio_huSP_sf4_Cd	1	1	mascot_daemon_merge (F011590)	Moesin OS=Homo sapiens GN=MSN PE=1 SV=3	P26038	SwissProt_2012_09.fasta	67821.8	1	29	37	51	0.000378	0.536	possibly correct	TRUE	2987: Scan 4768 (rt=37.5665) [D:\Raw Data\1206\LTQ\120627T-Roseman University\4.RAW]	ERQEAEEAKEALLQASR	K	D	0.997	61.5	43.7	55.7	0	2			652.753	1303.49	1957.99	2	-653.5	216.9	2253.99	0	40705.9	392	408	TRUE
AurelioLoricoh3Bio_huSP_sf4_Cd	1	1	mascot_daemon_merge (F011590)	Moesin OS=Homo sapiens GN=MSN PE=1 SV=3	P26038	SwissProt_2012_09.fasta	67821.8	1	29	37	51	0.000378	0.536	possibly correct	TRUE	2233: Scan 3496 (rt=31.295) [D:\Raw Data\1206\LTQ\120627T-Roseman University\5.RAW]	ESEAVEWQQK	K	A	0.997	54	44.3	33.1	3.05	2			617.197	1232.38	1233.57	2	-0.1871	-151.7	1877.7	0	6642.07	439	448	TRUE
AurelioLoricoh3Bio_huSP_sf4_Cd	1	1	mascot_daemon_merge (F011590)	Moesin OS=Homo sapiens GN=MSN PE=1 SV=3	P26038	SwissProt_2012_09.fasta	67821.8	1	29	37	51	0.000378	0.536	possibly correct	TRUE	6279: Sum of 2 scans in range 9346 (rt=61.629) to 9371 (rt=61.7703) [D:\Raw Data\1206\LTQ\120627T-Roseman University\4.RAW]	EVWFFGLQYQDTK	R	G	0.991	47.4	43.2	43.6	0	2			831.749	2492.23	1660.8	3	832.4	67.4	3701.98	0	15592.2	41	53	TRUE
AurelioLoricoh3Bio_huSP_sf4_Cd	1	1	mascot_daemon_merge (F011590)	Moesin OS=Homo sapiens GN=MSN PE=1 SV=3	P26038	SwissProt_2012_09.fasta	67821.8	1	29	37	51	0.000378	0.536	possibly correct	TRUE	2940: Scan 4470 (rt=36.4093) [D:\Raw Data\1206\LTQ\120627T-Roseman University\5.RAW]	FVIKPIDK	K	K	0.981	33.6	44.1	12.7	2.01	2			480.6	959.186	959.593	2	0.6003	-419.1	2184.56	0	6995.67	255	262	TRUE
AurelioLoricoh3Bio_huSP_sf4_Cd	1	1	mascot_daemon_merge (F011590)	Moesin OS=Homo sapiens GN=MSN PE=1 SV=3	P26038	SwissProt_2012_09.fasta	67821.8	1	29	37	51	0.000378	0.536	possibly correct	TRUE	2815: Scan 4535 (rt=36.3408) [D:\Raw Data\1206\LTQ\120627T-Roseman University\4.RAW]	FVIKPIDK	K	K	0.992	32.7	44.2	8.19	2.39	2			480.641	959.267	959.593	2	0.6819	-334.1	2180.45	0	7547.02	255	262	TRUE
AurelioLoricoh3Bio_huSP_sf4_Cd	1	1	mascot_daemon_merge (F011590)	Moesin OS=Homo sapiens GN=MSN PE=1 SV=3	P26038	SwissProt_2012_09.fasta	67821.8	1	29	37	51	0.000378	0.536	possibly correct	TRUE	6856: Scan 10218 (rt=66.4478) [D:\Raw Data\1206\LTQ\120627T-Roseman University\4.RAW]	FYPEDVSEELIQDITQR	K	L	0.995	56.1	43.6	53.3	0	2			694.993	1387.97	2082	2	-693	-99.57	3986.87	0	2459.84	84	100	TRUE
AurelioLoricoh3Bio_huSP_sf4_Cd	1	1	mascot_daemon_merge (F011590)	Moesin OS=Homo sapiens GN=MSN PE=1 SV=3	P26038	SwissProt_2012_09.fasta	67821.8	1	29	37	51	0.000378	0.536	possibly correct	TRUE	6872: Scan 10241 (rt=66.5725) [D:\Raw Data\1206\LTQ\120627T-Roseman University\4.RAW]	FYPEDVSEELIQDITQR	K	L	0.997	87.4	43	85.8	0	2			1041.3	3120.89	2082	3	1040	21.4	3994.35	0	10201.4	84	100	TRUE
AurelioLoricoh3Bio_huSP_sf4_Cd	1	1	mascot_daemon_merge (F011590)	Moesin OS=Homo sapiens GN=MSN PE=1 SV=3	P26038	SwissProt_2012_09.fasta	67821.8	1	29	37	51	0.000378	0.536	possibly correct	TRUE	4664: Scan 7075 (rt=49.5171) [D:\Raw Data\1206\LTQ\120627T-Roseman University\4.RAW]	GmLREDAVLEYLK	R	I	0.923	43.9	43.7	32.3	0	2		m2: Oxidation (+15.99)	518.563	1035.11	1552.8	2	-516.7	-270.1	2971.03	0	18400.7	181	193	TRUE
AurelioLoricoh3Bio_huSP_sf4_Cd	1	1	mascot_daemon_merge (F011590)	Moesin OS=Homo sapiens GN=MSN PE=1 SV=3	P26038	SwissProt_2012_09.fasta	67821.8	1	29	37	51	0.000378	0.536	possibly correct	TRUE	4634: Sum of 2 scans in range 7034 (rt=49.3078) to 7057 (rt=49.4237) [D:\Raw Data\1206\LTQ\120627T-Roseman University\4.RAW]	GmLREDAVLEYLK	R	I	0.995	38	43.2	22.1	1.52	2		m2: Oxidation (+15.99)	777.325	1552.63	1552.8	2	0.8379	-106.1	2961.94	0	10450	181	193	TRUE
AurelioLoricoh3Bio_huSP_sf4_Cd	1	1	mascot_daemon_merge (F011590)	Moesin OS=Homo sapiens GN=MSN PE=1 SV=3	P26038	SwissProt_2012_09.fasta	67821.8	1	29	37	51	0.000378	0.536	possibly correct	TRUE	6603: Scan 9677 (rt=65.4022) [D:\Raw Data\1206\LTQ\120627T-Roseman University\6.RAW]	GSELWLGVDALGLNIYEQNDRLTPK	K	I	0.966	26	42.9	17.7	1.48	2			935.143	2802.41	2801.45	3	1.967	-13.71	3924.13	0	2467.37	213	237	TRUE
AurelioLoricoh3Bio_huSP_sf4_Cd	1	1	mascot_daemon_merge (F011590)	Moesin OS=Homo sapiens GN=MSN PE=1 SV=3	P26038	SwissProt_2012_09.fasta	67821.8	1	29	37	51	0.000378	0.536	possibly correct	TRUE	6702: Scan 9989 (rt=65.2001) [D:\Raw Data\1206\LTQ\120627T-Roseman University\4.RAW]	GSELWLGVDALGLNIYEQNDRLTPK	K	I	0.997	46.6	42.9	37.3	6.18	2			934.797	2801.37	2801.45	3	0.9281	-26.63	3912.01	0	4157.36	213	237	TRUE
AurelioLoricoh3Bio_huSP_sf4_Cd	1	1	mascot_daemon_merge (F011590)	Moesin OS=Homo sapiens GN=MSN PE=1 SV=3	P26038	SwissProt_2012_09.fasta	67821.8	1	29	37	51	0.000378	0.536	possibly correct	TRUE	5495: Scan 8237 (rt=55.5359) [D:\Raw Data\1206\LTQ\120627T-Roseman University\4.RAW]	IAQDLEmYGVNYFSIK	K	N	0.997	110	42.8	101	11.9	2		m7: Oxidation (+15.99)	954.06	1906.11	1906.93	2	0.1874	98.28	3332.16	0	12632	194	209	TRUE
AurelioLoricoh3Bio_huSP_sf4_Cd	1	1	mascot_daemon_merge (F011590)	Moesin OS=Homo sapiens GN=MSN PE=1 SV=3	P26038	SwissProt_2012_09.fasta	67821.8	1	29	37	51	0.000378	0.536	possibly correct	TRUE	5459: Scan 8188 (rt=55.2798) [D:\Raw Data\1206\LTQ\120627T-Roseman University\4.RAW]	IAQDLEmYGVNYFSIK	K	N	0.997	101	42.7	96.2	0	2		m7: Oxidation (+15.99)	955.005	2861.99	1906.93	3	956.1	165.6	3316.79	0	26027.3	194	209	TRUE
AurelioLoricoh3Bio_huSP_sf4_Cd	1	1	mascot_daemon_merge (F011590)	Moesin OS=Homo sapiens GN=MSN PE=1 SV=3	P26038	SwissProt_2012_09.fasta	67821.8	1	29	37	51	0.000378	0.536	possibly correct	TRUE	5573: Scan 8260 (rt=57.4972) [D:\Raw Data\1206\LTQ\120627T-Roseman University\6.RAW]	IGFPWSEIR	K	N	0.997	54.1	44.2	25	0	2			553.013	1656.02	1104.58	3	552.4	-38	3449.83	0	4131.8	238	246	TRUE
AurelioLoricoh3Bio_huSP_sf4_Cd	1	1	mascot_daemon_merge (F011590)	Moesin OS=Homo sapiens GN=MSN PE=1 SV=3	P26038	SwissProt_2012_09.fasta	67821.8	1	29	37	51	0.000378	0.536	possibly correct	TRUE	5674: Scan 8234 (rt=56.9048) [D:\Raw Data\1206\LTQ\120627T-Roseman University\1.RAW]	IGFPWSEIR	K	N	0.997	56.1	44.4	37	0	2			553.145	1656.41	1104.58	3	552.8	200.6	3414.29	0	2715.9	238	246	TRUE
AurelioLoricoh3Bio_huSP_sf4_Cd	1	1	mascot_daemon_merge (F011590)	Moesin OS=Homo sapiens GN=MSN PE=1 SV=3	P26038	SwissProt_2012_09.fasta	67821.8	1	29	37	51	0.000378	0.536	possibly correct	TRUE	5642: Scan 8448 (rt=56.6865) [D:\Raw Data\1206\LTQ\120627T-Roseman University\4.RAW]	IGFPWSEIR	K	N	0.997	49.9	44.4	30.4	3.39	2			553.124	1104.23	1104.58	2	0.6574	-312.4	3401.19	0	3545.75	238	246	TRUE
AurelioLoricoh3Bio_huSP_sf4_Cd	1	1	mascot_daemon_merge (F011590)	Moesin OS=Homo sapiens GN=MSN PE=1 SV=3	P26038	SwissProt_2012_09.fasta	67821.8	1	29	37	51	0.000378	0.536	possibly correct	TRUE	5757: Scan 8327 (rt=56.8602) [D:\Raw Data\1206\LTQ\120627T-Roseman University\5.RAW]	IGFPWSEIR	K	N	0.997	82	44	49.4	0	2			552.77	1655.29	1104.58	3	551.7	128.1	3411.61	0	12380.1	238	246	TRUE
AurelioLoricoh3Bio_huSP_sf4_Cd	1	1	mascot_daemon_merge (F011590)	Moesin OS=Homo sapiens GN=MSN PE=1 SV=3	P26038	SwissProt_2012_09.fasta	67821.8	1	29	37	51	0.000378	0.536	possibly correct	TRUE	5710: Sum of 2 scans in range 8542 (rt=57.2015) to 8543 (rt=57.2063) [D:\Raw Data\1206\LTQ\120627T-Roseman University\4.RAW]	IGFPWSEIR	K	N	0.997	85.2	43.4	50.2	0	2			553.269	1656.79	1104.58	3	553.2	-178.8	3432.24	0	74707.7	238	246	TRUE
AurelioLoricoh3Bio_huSP_sf4_Cd	1	1	mascot_daemon_merge (F011590)	Moesin OS=Homo sapiens GN=MSN PE=1 SV=3	P26038	SwissProt_2012_09.fasta	67821.8	1	29	37	51	0.000378	0.536	possibly correct	TRUE	5584: Scan 8046 (rt=56.9367) [D:\Raw Data\1206\LTQ\120627T-Roseman University\8.RAW]	IGFPWSEIR	K	N	0.997	89.9	44.1	54.9	0	2			553.201	1656.58	1104.58	3	553	-301.7	3416.2	0	5347.71	238	246	TRUE
AurelioLoricoh3Bio_huSP_sf4_Cd	1	1	mascot_daemon_merge (F011590)	Moesin OS=Homo sapiens GN=MSN PE=1 SV=3	P26038	SwissProt_2012_09.fasta	67821.8	1	29	37	51	0.000378	0.536	possibly correct	TRUE	2184: Scan 3034 (rt=28.8629) [D:\Raw Data\1206\LTQ\120627T-Roseman University\7.RAW]	IQVWHEEHR	R	G	0.989	17.5	43.8	3.38	3.08	2			617.671	1233.33	1233.61	2	0.7217	-227.7	1731.77	0	3927.81	172	180	TRUE
AurelioLoricoh3Bio_huSP_sf4_Cd	1	1	mascot_daemon_merge (F011590)	Moesin OS=Homo sapiens GN=MSN PE=1 SV=3	P26038	SwissProt_2012_09.fasta	67821.8	1	29	37	51	0.000378	0.536	possibly correct	TRUE	1378: Scan 2573 (rt=26.0403) [D:\Raw Data\1206\LTQ\120627T-Roseman University\4.RAW]	ISQLEmAR	R	Q	0.992	37.4	44.5	13.3	2	2		m6: Oxidation (+15.99)	482.065	962.116	963.493	2	-0.3695	-383.7	1562.42	0	5799.07	428	435	TRUE
AurelioLoricoh3Bio_huSP_sf4_Cd	1	1	mascot_daemon_merge (F011590)	Moesin OS=Homo sapiens GN=MSN PE=1 SV=3	P26038	SwissProt_2012_09.fasta	67821.8	1	29	37	51	0.000378	0.536	possibly correct	TRUE	1451: Scan 2668 (rt=26.5572) [D:\Raw Data\1206\LTQ\120627T-Roseman University\4.RAW]	ISQLEmAR	R	Q	0.997	70.9	44	39.7	4.59	2		m6: Oxidation (+15.99)	482.639	963.263	963.493	2	0.7777	-233.4	1593.43	0	11755.3	428	435	TRUE
AurelioLoricoh3Bio_huSP_sf4_Cd	1	1	mascot_daemon_merge (F011590)	Moesin OS=Homo sapiens GN=MSN PE=1 SV=3	P26038	SwissProt_2012_09.fasta	67821.8	1	29	37	51	0.000378	0.536	possibly correct	TRUE	4189: Scan 6416 (rt=46.1081) [D:\Raw Data\1206\LTQ\120627T-Roseman University\4.RAW]	KAPDFVFYAPR	K	L	0.993	28.5	44.3	11.6	2.11	2			437.697	1310.07	1310.69	3	0.3862	294.6	2766.48	0	18729.9	263	273	TRUE
AurelioLoricoh3Bio_huSP_sf4_Cd	1	1	mascot_daemon_merge (F011590)	Moesin OS=Homo sapiens GN=MSN PE=1 SV=3	P26038	SwissProt_2012_09.fasta	67821.8	1	29	37	51	0.000378	0.536	possibly correct	TRUE	4217: Scan 6456 (rt=46.3169) [D:\Raw Data\1206\LTQ\120627T-Roseman University\4.RAW]	KAPDFVFYAPR	K	L	0.997	54.2	43.4	41.7	2.68	2			655.859	1309.7	1310.69	2	0.021	16.02	2779.01	0	23542.6	263	273	TRUE
AurelioLoricoh3Bio_huSP_sf4_Cd	1	1	mascot_daemon_merge (F011590)	Moesin OS=Homo sapiens GN=MSN PE=1 SV=3	P26038	SwissProt_2012_09.fasta	67821.8	1	29	37	51	0.000378	0.536	possibly correct	TRUE	3586: Scan 5594 (rt=41.8292) [D:\Raw Data\1206\LTQ\120627T-Roseman University\4.RAW]	KTQEQLALEmAELTAR	K	I	0.997	41.9	43.9	32.4	4.54	2		m10: Oxidation (+15.99)	616.782	1847.33	1847.95	3	0.3795	205.3	2509.75	0	8518.32	412	427	TRUE
AurelioLoricoh3Bio_huSP_sf4_Cd	1	1	mascot_daemon_merge (F011590)	Moesin OS=Homo sapiens GN=MSN PE=1 SV=3	P26038	SwissProt_2012_09.fasta	67821.8	1	29	37	51	0.000378	0.536	possibly correct	TRUE	5471: Scan 8206 (rt=55.3754) [D:\Raw Data\1206\LTQ\120627T-Roseman University\4.RAW]	LFFLQVK	R	E	0.997	58.4	43.5	10.6	0	2			447.916	893.818	894.545	2	0.2808	313.8	3322.52	0	16704.2	101	107	TRUE
AurelioLoricoh3Bio_huSP_sf4_Cd	1	1	mascot_daemon_merge (F011590)	Moesin OS=Homo sapiens GN=MSN PE=1 SV=3	P26038	SwissProt_2012_09.fasta	67821.8	1	29	37	51	0.000378	0.536	possibly correct	TRUE	1579: Scan 2839 (rt=27.4615) [D:\Raw Data\1206\LTQ\120627T-Roseman University\4.RAW]	LNKDQWEER	K	I	0.997	52.1	44.3	33.4	2.66	2			609.199	1216.38	1217.59	2	-0.2002	-164.5	1647.69	0	7047.3	163	171	TRUE
AurelioLoricoh3Bio_huSP_sf4_Cd	1	1	mascot_daemon_merge (F011590)	Moesin OS=Homo sapiens GN=MSN PE=1 SV=3	P26038	SwissProt_2012_09.fasta	67821.8	1	29	37	51	0.000378	0.536	possibly correct	TRUE	2944: Sum of 2 scans in range 4705 (rt=37.239) to 4711 (rt=37.2711) [D:\Raw Data\1206\LTQ\120627T-Roseman University\4.RAW]	QEAEEAKEALLQASR	R	D	0.997	37.7	44.1	25.2	3.38	2			558.182	1671.52	1672.85	3	-0.3197	-191.1	2235.3	0	14430.9	394	408	TRUE
AurelioLoricoh3Bio_huSP_sf4_Cd	1	1	mascot_daemon_merge (F011590)	Moesin OS=Homo sapiens GN=MSN PE=1 SV=3	P26038	SwissProt_2012_09.fasta	67821.8	1	29	37	51	0.000378	0.536	possibly correct	TRUE	1040: Scan 1865 (rt=22.4247) [D:\Raw Data\1206\LTQ\120627T-Roseman University\5.RAW]	RKPDTIEVQQmK	R	A	0.997	41.2	43.8	28.6	2.38	2		m11: Oxidation (+15.99)	745.258	1488.5	1488.78	2	0.7252	-186.3	1345.48	0	2579.48	295	306	TRUE
AurelioLoricoh3Bio_huSP_sf4_Cd	1	1	mascot_daemon_merge (F011590)	Moesin OS=Homo sapiens GN=MSN PE=1 SV=3	P26038	SwissProt_2012_09.fasta	67821.8	1	29	37	51	0.000378	0.536	possibly correct	TRUE	955: Scan 1978 (rt=22.7851) [D:\Raw Data\1206\LTQ\120627T-Roseman University\4.RAW]	RKPDTIEVQQmK	R	A	0.997	32.3	43.4	17.9	2.59	2		m11: Oxidation (+15.99)	497.319	1488.94	1488.78	3	1.16	105.4	1367.11	0	22820.2	295	306	TRUE
AurelioLoricoh3Bio_huSP_sf4_Cd	1	1	mascot_daemon_merge (F011590)	Moesin OS=Homo sapiens GN=MSN PE=1 SV=3	P26038	SwissProt_2012_09.fasta	67821.8	1	29	37	51	0.000378	0.536	possibly correct	TRUE	973: Scan 2003 (rt=22.9237) [D:\Raw Data\1206\LTQ\120627T-Roseman University\4.RAW]	RKPDTIEVQQmK	R	A	0.997	48.5	43.8	37.1	3.8	2		m11: Oxidation (+15.99)	745.259	1488.5	1488.78	2	0.7261	-185.7	1375.42	0	3921.4	295	306	TRUE
AurelioLoricoh3Bio_huSP_sf4_Cd	1	1	mascot_daemon_merge (F011590)	Moesin OS=Homo sapiens GN=MSN PE=1 SV=3	P26038	SwissProt_2012_09.fasta	67821.8	1	29	37	51	0.000378	0.536	possibly correct	TRUE	3380: Scan 5304 (rt=40.3601) [D:\Raw Data\1206\LTQ\120627T-Roseman University\4.RAW]	SGYLAGDKLLPQR	K	V	0.997	23.8	44.3	5.52	3.51	2			473.746	1418.22	1417.78	3	1.445	311.5	2421.6	0	6618.18	144	156	TRUE
AurelioLoricoh3Bio_huSP_sf4_Cd	1	1	mascot_daemon_merge (F011590)	Moesin OS=Homo sapiens GN=MSN PE=1 SV=3	P26038	SwissProt_2012_09.fasta	67821.8	1	29	37	51	0.000378	0.536	possibly correct	TRUE	3430: Scan 5377 (rt=40.7328) [D:\Raw Data\1206\LTQ\120627T-Roseman University\4.RAW]	SGYLAGDKLLPQR	K	V	0.997	32.8	43.5	29	6.72	2			708.828	1415.64	1417.78	2	-1.131	-90.59	2443.97	0	53545.9	144	156	TRUE
AurelioLoricoh3Bio_huSP_sf4_Cd	1	1	mascot_daemon_merge (F011590)	Moesin OS=Homo sapiens GN=MSN PE=1 SV=3	P26038	SwissProt_2012_09.fasta	67821.8	1	29	37	51	0.000378	0.536	possibly correct	TRUE	728: Scan 1660 (rt=21.0105) [D:\Raw Data\1206\LTQ\120627T-Roseman University\4.RAW]	TANDmIHAENmR	K	L	0.959	42.3	43.7	25	0	2		m5: Oxidation (+15.99), m11: Oxidation (+15.99)	718.101	2151.28	1434.61	3	717.7	-128.5	1260.63	0	2365.54	539	550	TRUE
AurelioLoricoh3Bio_huSP_sf4_Cd	1	1	mascot_daemon_merge (F011590)	Moesin OS=Homo sapiens GN=MSN PE=1 SV=3	P26038	SwissProt_2012_09.fasta	67821.8	1	29	37	51	0.000378	0.536	possibly correct	TRUE	581: Scan 1458 (rt=19.888) [D:\Raw Data\1206\LTQ\120627T-Roseman University\4.RAW]	VLEQHKLNK	R	D	0.994	37.5	43.5	22.2	1.82	2			554.923	1107.83	1108.65	2	0.1915	172.7	1193.28	0	1116.74	157	165	TRUE
AurelioLoricoh3Bio_huSP_sf4_Cd	1	1	mascot_daemon_merge (F011590)	Moesin OS=Homo sapiens GN=MSN PE=1 SV=3	P26038	SwissProt_2012_09.fasta	67821.8	1	29	37	51	0.000378	0.536	possibly correct	TRUE	4534: Scan 6630 (rt=47.8438) [D:\Raw Data\1206\LTQ\120627T-Roseman University\5.RAW]	VTTmDAELEFAIQPNTTGK	R	Q	0.997	60.5	42.6	29.4	0	2		m4: Oxidation (+15.99)	1041.89	3122.64	2082.01	3	1042	-60.76	2870.63	0	8469.63	9	27	TRUE
AurelioLoricoh3Bio_huSP_sf4_Cd	1	1	mascot_daemon_merge (F011590)	Moesin OS=Homo sapiens GN=MSN PE=1 SV=3	P26038	SwissProt_2012_09.fasta	67821.8	1	29	37	51	0.000378	0.536	possibly correct	TRUE	1282: Scan 2436 (rt=25.2924) [D:\Raw Data\1206\LTQ\120627T-Roseman University\4.RAW]	YGDFNKEVHK	K	S	0.997	41	44	10.1	4.77	2			619.15	1236.28	1236.6	2	0.691	-252	1517.54	0	5286.04	134	143	TRUE
AurelioLoricoh3Bio_huSP_sf4_Cd	1	1	mascot_daemon_merge (F011590)	L-lactate dehydrogenase B chain OS=Homo sapiens GN=LDHB PE=1 SV=2	P07195	SwissProt_2012_09.fasta	36638.6	1	8	10	12	8.89e-05	0.383	possibly correct	TRUE	2622: Scan 4034 (rt=34.5153) [D:\Raw Data\1206\LTQ\120627T-Roseman University\9.RAW]	GLTSVINQK	R	L	0.989	35.9	44.1	7.95	2	2			480.613	959.212	959.552	2	0.6675	-349.1	2070.92	0	7495.23	300	308	TRUE
AurelioLoricoh3Bio_huSP_sf4_Cd	1	1	mascot_daemon_merge (F011590)	L-lactate dehydrogenase B chain OS=Homo sapiens GN=LDHB PE=1 SV=2	P07195	SwissProt_2012_09.fasta	36638.6	1	8	10	12	8.89e-05	0.383	possibly correct	TRUE	7111: Scan 10367 (rt=69.4777) [D:\Raw Data\1206\LTQ\120627T-Roseman University\9.RAW]	GmYGIENEVFLSLPcILNAR	K	G	0.897	37.6	42.5	33.2	0	2		m2: Oxidation (+15.99), c15: Carbamidomethyl (+57.02)	1156.32	3465.93	2312.14	3	1155	-101.1	4168.66	0	3494.5	280	299	TRUE
AurelioLoricoh3Bio_huSP_sf4_Cd	1	1	mascot_daemon_merge (F011590)	L-lactate dehydrogenase B chain OS=Homo sapiens GN=LDHB PE=1 SV=2	P07195	SwissProt_2012_09.fasta	36638.6	1	8	10	12	8.89e-05	0.383	possibly correct	TRUE	7451: Scan 10854 (rt=72.172) [D:\Raw Data\1206\LTQ\120627T-Roseman University\9.RAW]	GMYGIENEVFLSLPcILNAR	K	G	0.997	45.6	42.5	37.5	3.68	2		c15: Carbamidomethyl (+57.02)	1149.37	2296.72	2296.15	2	1.576	-186.9	4330.32	0	1502.71	280	299	TRUE
AurelioLoricoh3Bio_huSP_sf4_Cd	1	1	mascot_daemon_merge (F011590)	L-lactate dehydrogenase B chain OS=Homo sapiens GN=LDHB PE=1 SV=2	P07195	SwissProt_2012_09.fasta	36638.6	1	8	10	12	8.89e-05	0.383	possibly correct	TRUE	8075: Scan 11758 (rt=77.1466) [D:\Raw Data\1206\LTQ\120627T-Roseman University\9.RAW]	GYTNWAIGLSVADLIESmLK	K	N	0.997	78.5	42.3	72.5	0	2		m18: Oxidation (+15.99)	1100.16	3297.45	2197.12	3	1101	104.5	4628.8	0	1532.36	247	266	TRUE
AurelioLoricoh3Bio_huSP_sf4_Cd	1	1	mascot_daemon_merge (F011590)	L-lactate dehydrogenase B chain OS=Homo sapiens GN=LDHB PE=1 SV=2	P07195	SwissProt_2012_09.fasta	36638.6	1	8	10	12	8.89e-05	0.383	possibly correct	TRUE	1745: Scan 2920 (rt=28.3758) [D:\Raw Data\1206\LTQ\120627T-Roseman University\13.RAW]	IVADKDYSVTANSK	K	I	0.997	68.9	43.7	59.6	8.28	2			756.22	1510.43	1510.77	2	0.6586	-227.7	1702.55	0	1874.47	78	91	TRUE
AurelioLoricoh3Bio_huSP_sf4_Cd	1	1	mascot_daemon_merge (F011590)	L-lactate dehydrogenase B chain OS=Homo sapiens GN=LDHB PE=1 SV=2	P07195	SwissProt_2012_09.fasta	36638.6	1	8	10	12	8.89e-05	0.383	possibly correct	TRUE	1760: Scan 2873 (rt=28.0688) [D:\Raw Data\1206\LTQ\120627T-Roseman University\9.RAW]	IVADKDYSVTANSK	K	I	0.997	91.8	43.7	80.7	8.27	2			756.21	1510.41	1510.77	2	0.6385	-241	1684.13	0	5073.26	78	91	TRUE
AurelioLoricoh3Bio_huSP_sf4_Cd	1	1	mascot_daemon_merge (F011590)	L-lactate dehydrogenase B chain OS=Homo sapiens GN=LDHB PE=1 SV=2	P07195	SwissProt_2012_09.fasta	36638.6	1	8	10	12	8.89e-05	0.383	possibly correct	TRUE	3446: Scan 5144 (rt=40.6185) [D:\Raw Data\1206\LTQ\120627T-Roseman University\9.RAW]	LIAPVAEEEATVPNNK	K	I	0.997	66.1	43.4	46.5	7.85	2			848.305	1694.6	1694.9	2	0.7063	-174.8	2437.11	0	7086.4	8	23	TRUE
AurelioLoricoh3Bio_huSP_sf4_Cd	1	1	mascot_daemon_merge (F011590)	L-lactate dehydrogenase B chain OS=Homo sapiens GN=LDHB PE=1 SV=2	P07195	SwissProt_2012_09.fasta	36638.6	1	8	10	12	8.89e-05	0.383	possibly correct	TRUE	1569: Sum of 2 scans in range 2624 (rt=26.6929) to 2651 (rt=26.8421) [D:\Raw Data\1206\LTQ\120627T-Roseman University\9.RAW]	LKDDEVAQLKK	K	S	0.997	44.2	44.3	10.4	2.72	2			429.738	1286.19	1286.73	3	0.4685	364	1606.05	0	35615.1	309	319	TRUE
AurelioLoricoh3Bio_huSP_sf4_Cd	1	1	mascot_daemon_merge (F011590)	L-lactate dehydrogenase B chain OS=Homo sapiens GN=LDHB PE=1 SV=2	P07195	SwissProt_2012_09.fasta	36638.6	1	8	10	12	8.89e-05	0.383	possibly correct	TRUE	1585: Scan 2648 (rt=26.8237) [D:\Raw Data\1206\LTQ\120627T-Roseman University\9.RAW]	LKDDEVAQLKK	K	S	0.997	79.5	43.7	50	5.36	2			644.01	1286.01	1286.73	2	0.2819	219	1609.42	0	7625.72	309	319	TRUE
AurelioLoricoh3Bio_huSP_sf4_Cd	1	1	mascot_daemon_merge (F011590)	L-lactate dehydrogenase B chain OS=Homo sapiens GN=LDHB PE=1 SV=2	P07195	SwissProt_2012_09.fasta	36638.6	1	8	10	12	8.89e-05	0.383	possibly correct	TRUE	3536: Scan 5271 (rt=41.3188) [D:\Raw Data\1206\LTQ\120627T-Roseman University\9.RAW]	mVVESAYEVIK	K	L	0.997	24.5	43.3	23.5	4.37	2		m1: Oxidation (+15.99)	641.777	1281.54	1283.66	2	-1.107	-81.69	2479.13	0	13336	234	244	TRUE
AurelioLoricoh3Bio_huSP_sf4_Cd	1	1	mascot_daemon_merge (F011590)	L-lactate dehydrogenase B chain OS=Homo sapiens GN=LDHB PE=1 SV=2	P07195	SwissProt_2012_09.fasta	36638.6	1	8	10	12	8.89e-05	0.383	possibly correct	TRUE	3494: Scan 5214 (rt=41.0045) [D:\Raw Data\1206\LTQ\120627T-Roseman University\9.RAW]	mVVESAYEVIK	K	L	0.997	61.8	43	41.2	4.89	2		m1: Oxidation (+15.99)	642.387	1282.76	1283.66	2	0.1125	87.6	2460.27	0	5263.92	234	244	TRUE
AurelioLoricoh3Bio_huSP_sf4_Cd	1	1	mascot_daemon_merge (F011590)	L-lactate dehydrogenase B chain OS=Homo sapiens GN=LDHB PE=1 SV=2	P07195	SwissProt_2012_09.fasta	36638.6	1	8	10	12	8.89e-05	0.383	possibly correct	TRUE	6133: Scan 8912 (rt=61.5471) [D:\Raw Data\1206\LTQ\120627T-Roseman University\9.RAW]	SADTLWDIQKDLKDL	K	-	0.997	22.9	43.4	12.5	4.8	2			881.582	1761.15	1760.91	2	1.249	139.7	3692.82	0	2899.73	320	334	TRUE
AurelioLoricoh3Bio_huSP_sf4_Cd	1	1	mascot_daemon_merge (F011590)	L-lactate dehydrogenase B chain OS=Homo sapiens GN=LDHB PE=1 SV=2	P07195	SwissProt_2012_09.fasta	36638.6	1	8	10	12	8.89e-05	0.383	possibly correct	FALSE	2035: Scan 3208 (rt=29.9489) [D:\Raw Data\1206\LTQ\120627T-Roseman University\8.RAW]	VIGSGcNLDSAR	R	F	0.997	49.1	43.2	21.1	3.03	2		c6: Carbamidomethyl (+57.02)	625.303	1248.59	1248.6	2	0.9985	-3.406	1796.93	0	4582.87	159	170	FALSE	P00338
AurelioLoricoh3Bio_huSP_sf4_Cd	1	1	mascot_daemon_merge (F011590)	L-lactate dehydrogenase B chain OS=Homo sapiens GN=LDHB PE=1 SV=2	P07195	SwissProt_2012_09.fasta	36638.6	1	8	10	12	8.89e-05	0.383	possibly correct	FALSE	1831: Scan 2968 (rt=28.5921) [D:\Raw Data\1206\LTQ\120627T-Roseman University\9.RAW]	VIGSGcNLDSAR	R	F	0.997	46.3	43.9	35.2	4.55	2		c6: Carbamidomethyl (+57.02)	624.597	1247.18	1248.6	2	-0.4144	-332	1715.53	0	2388.27	159	170	FALSE	P00338
AurelioLoricoh3Bio_huSP_sf4_Cd	1	1	mascot_daemon_merge (F011590)	CD44 antigen OS=Homo sapiens GN=CD44 PE=1 SV=3	P16070	SwissProt_2012_09.fasta	81537.5	1	7	9	17	0.000126	0.093	possibly correct	TRUE	2318: Scan 3621 (rt=32.2243) [D:\Raw Data\1206\LTQ\120627T-Roseman University\9.RAW]	ESSETPDQFmTADETR	K	N	0.957	15.6	42.5	13.1	2.34	2		m10: Oxidation (+15.99)	930.515	1859.02	1859.76	2	0.2633	141.6	1933.46	0	530.825	716	731	TRUE
AurelioLoricoh3Bio_huSP_sf4_Cd	1	1	mascot_daemon_merge (F011590)	CD44 antigen OS=Homo sapiens GN=CD44 PE=1 SV=3	P16070	SwissProt_2012_09.fasta	81537.5	1	7	9	17	0.000126	0.093	possibly correct	TRUE	2264: Scan 3647 (rt=32.4781) [D:\Raw Data\1206\LTQ\120627T-Roseman University\14.RAW]	ESSETPDQFmTADETR	K	N	0.997	67.7	42.6	56.3	4.68	2		m10: Oxidation (+15.99)	930.525	1859.04	1859.76	2	0.2821	151.7	1948.69	0	1475.26	716	731	TRUE
AurelioLoricoh3Bio_huSP_sf4_Cd	1	1	mascot_daemon_merge (F011590)	CD44 antigen OS=Homo sapiens GN=CD44 PE=1 SV=3	P16070	SwissProt_2012_09.fasta	81537.5	1	7	9	17	0.000126	0.093	possibly correct	TRUE	3142: Sum of 2 scans in range 4756 (rt=37.7731) to 4792 (rt=37.9618) [D:\Raw Data\1206\LTQ\120627T-Roseman University\1.RAW]	FAGVFHVEK	R	N	0.997	41.8	44.4	20.4	3.05	2			517.497	1032.98	1033.55	2	0.4412	426.7	2272.05	0	26296.2	30	38	TRUE
AurelioLoricoh3Bio_huSP_sf4_Cd	1	1	mascot_daemon_merge (F011590)	CD44 antigen OS=Homo sapiens GN=CD44 PE=1 SV=3	P16070	SwissProt_2012_09.fasta	81537.5	1	7	9	17	0.000126	0.093	possibly correct	TRUE	2649: Scan 4689 (rt=38.0972) [D:\Raw Data\1206\LTQ\120627T-Roseman University\3.RAW]	FAGVFHVEK	R	N	0.997	35.1	43.9	22	3.85	2			517.698	1033.38	1033.55	2	0.8417	-155.7	2285.83	0	1074.98	30	38	TRUE
AurelioLoricoh3Bio_huSP_sf4_Cd	1	1	mascot_daemon_merge (F011590)	CD44 antigen OS=Homo sapiens GN=CD44 PE=1 SV=3	P16070	SwissProt_2012_09.fasta	81537.5	1	7	9	17	0.000126	0.093	possibly correct	TRUE	2057: Scan 3384 (rt=30.9576) [D:\Raw Data\1206\LTQ\120627T-Roseman University\12.RAW]	KLVINSGNGAVEDR	K	K	0.997	75.1	43.6	63	4.49	2			736.283	1470.55	1471.79	2	-0.228	-155	1857.46	0	1503.26	681	694	TRUE
AurelioLoricoh3Bio_huSP_sf4_Cd	1	1	mascot_daemon_merge (F011590)	CD44 antigen OS=Homo sapiens GN=CD44 PE=1 SV=3	P16070	SwissProt_2012_09.fasta	81537.5	1	7	9	17	0.000126	0.093	possibly correct	TRUE	2357: Scan 3819 (rt=33.2182) [D:\Raw Data\1206\LTQ\120627T-Roseman University\11.RAW]	LVINSGNGAVEDR	K	K	0.997	66.3	43.6	57	7.66	2			672.883	1343.75	1343.69	2	1.067	47.72	1993.09	0	2882.32	682	694	TRUE
AurelioLoricoh3Bio_huSP_sf4_Cd	1	1	mascot_daemon_merge (F011590)	CD44 antigen OS=Homo sapiens GN=CD44 PE=1 SV=3	P16070	SwissProt_2012_09.fasta	81537.5	1	7	9	17	0.000126	0.093	possibly correct	TRUE	2364: Scan 3926 (rt=33.1839) [D:\Raw Data\1206\LTQ\120627T-Roseman University\4.RAW]	LVINSGNGAVEDR	K	K	0.997	79.8	43.2	65.7	5.7	2			672.379	1342.74	1343.69	2	0.0591	43.98	1991.04	0	8285.71	682	694	TRUE
AurelioLoricoh3Bio_huSP_sf4_Cd	1	1	mascot_daemon_merge (F011590)	CD44 antigen OS=Homo sapiens GN=CD44 PE=1 SV=3	P16070	SwissProt_2012_09.fasta	81537.5	1	7	9	17	0.000126	0.093	possibly correct	TRUE	2360: Scan 3780 (rt=33.2177) [D:\Raw Data\1206\LTQ\120627T-Roseman University\14.RAW]	LVINSGNGAVEDR	K	K	0.997	81.3	43.6	70.6	6.47	2			672.834	1343.65	1343.69	2	0.9684	-25.53	1993.06	0	2178.64	682	694	TRUE
AurelioLoricoh3Bio_huSP_sf4_Cd	1	1	mascot_daemon_merge (F011590)	CD44 antigen OS=Homo sapiens GN=CD44 PE=1 SV=3	P16070	SwissProt_2012_09.fasta	81537.5	1	7	9	17	0.000126	0.093	possibly correct	TRUE	1805: Scan 3055 (rt=28.9727) [D:\Raw Data\1206\LTQ\120627T-Roseman University\11.RAW]	NLQNVDMK	R	I	0.928	26	44.3	17.9	2.09	2			481.531	961.048	961.477	2	0.578	-441.5	1738.36	0	1807.07	732	739	TRUE
AurelioLoricoh3Bio_huSP_sf4_Cd	1	1	mascot_daemon_merge (F011590)	CD44 antigen OS=Homo sapiens GN=CD44 PE=1 SV=3	P16070	SwissProt_2012_09.fasta	81537.5	1	7	9	17	0.000126	0.093	possibly correct	TRUE	1750: Scan 2980 (rt=28.707) [D:\Raw Data\1206\LTQ\120627T-Roseman University\12.RAW]	NLQNVDMK	R	I	0.941	26	43.9	14.4	2.18	2			481.322	960.629	961.477	2	0.1589	165.3	1722.42	0	2287.28	732	739	TRUE
AurelioLoricoh3Bio_huSP_sf4_Cd	1	1	mascot_daemon_merge (F011590)	CD44 antigen OS=Homo sapiens GN=CD44 PE=1 SV=3	P16070	SwissProt_2012_09.fasta	81537.5	1	7	9	17	0.000126	0.093	possibly correct	TRUE	1818: Scan 3070 (rt=29.2104) [D:\Raw Data\1206\LTQ\120627T-Roseman University\12.RAW]	NLQNVDMK	R	I	0.988	34.9	43.7	18.4	1.38	2			481.269	960.523	961.477	2	0.05258	54.68	1752.63	0	2445.81	732	739	TRUE
AurelioLoricoh3Bio_huSP_sf4_Cd	1	1	mascot_daemon_merge (F011590)	CD44 antigen OS=Homo sapiens GN=CD44 PE=1 SV=3	P16070	SwissProt_2012_09.fasta	81537.5	1	7	9	17	0.000126	0.093	possibly correct	TRUE	1506: Scan 2486 (rt=25.7797) [D:\Raw Data\1206\LTQ\120627T-Roseman University\1.RAW]	SQEmVHLVNK	K	E	0.997	58.4	44.3	40.9	0	2		m4: Oxidation (+15.99)	601.13	1800.37	1200.6	3	600.8	76.07	1546.78	0	3116.76	706	715	TRUE
AurelioLoricoh3Bio_huSP_sf4_Cd	1	1	mascot_daemon_merge (F011590)	CD44 antigen OS=Homo sapiens GN=CD44 PE=1 SV=3	P16070	SwissProt_2012_09.fasta	81537.5	1	7	9	17	0.000126	0.093	possibly correct	TRUE	2148: Scan 3496 (rt=31.637) [D:\Raw Data\1206\LTQ\120627T-Roseman University\14.RAW]	SQEMVHLVNK	K	E	0.997	42.8	43.5	23.1	4.28	2			592.901	1183.79	1184.61	2	0.1857	156.8	1898.22	0	1659.28	706	715	TRUE
AurelioLoricoh3Bio_huSP_sf4_Cd	1	1	mascot_daemon_merge (F011590)	CD44 antigen OS=Homo sapiens GN=CD44 PE=1 SV=3	P16070	SwissProt_2012_09.fasta	81537.5	1	7	9	17	0.000126	0.093	possibly correct	TRUE	2242: Scan 3552 (rt=31.4709) [D:\Raw Data\1206\LTQ\120627T-Roseman University\2.RAW]	SQEMVHLVNK	K	E	0.997	56.6	43.9	38.8	5.06	2			593.767	1185.52	1184.61	2	1.918	-73.79	1888.25	0	3352.66	706	715	TRUE
AurelioLoricoh3Bio_huSP_sf4_Cd	1	1	mascot_daemon_merge (F011590)	CD44 antigen OS=Homo sapiens GN=CD44 PE=1 SV=3	P16070	SwissProt_2012_09.fasta	81537.5	1	7	9	17	0.000126	0.093	possibly correct	TRUE	4409: Scan 6460 (rt=46.9556) [D:\Raw Data\1206\LTQ\120627T-Roseman University\5.RAW]	YGFIEGHVVIPR	R	I	0.997	40.7	43.1	19.9	2.77	2			463.179	1386.51	1386.75	3	0.7682	-169	2817.33	0	5619.04	79	90	TRUE
AurelioLoricoh3Bio_huSP_sf4_Cd	1	1	mascot_daemon_merge (F011590)	CD44 antigen OS=Homo sapiens GN=CD44 PE=1 SV=3	P16070	SwissProt_2012_09.fasta	81537.5	1	7	9	17	0.000126	0.093	possibly correct	TRUE	4372: Scan 6414 (rt=46.7475) [D:\Raw Data\1206\LTQ\120627T-Roseman University\1.RAW]	YGFIEGHVVIPR	R	I	0.997	50.4	43.7	41.5	6	2			694.048	1386.08	1386.75	2	0.3354	241.8	2804.85	0	3595.76	79	90	TRUE
AurelioLoricoh3Bio_huSP_sf4_Cd	1	1	mascot_daemon_merge (F011590)	CD44 antigen OS=Homo sapiens GN=CD44 PE=1 SV=3	P16070	SwissProt_2012_09.fasta	81537.5	1	7	9	17	0.000126	0.093	possibly correct	TRUE	4367: Scan 6436 (rt=46.9058) [D:\Raw Data\1206\LTQ\120627T-Roseman University\2.RAW]	YGFIEGHVVIPR	R	I	0.997	52.3	44	34.9	6.17	2			694.19	1386.37	1386.75	2	0.6205	-275.5	2814.35	0	4057.09	79	90	TRUE
AurelioLoricoh3Bio_huSP_sf4_Cd	1	1	mascot_daemon_merge (F011590)	Heat shock protein 105 kDa OS=Homo sapiens GN=HSPH1 PE=1 SV=1	Q92598	SwissProt_2012_09.fasta	96865.8	1	3	3	3	2.22e-05	0.0466	possibly correct	TRUE	5045: Scan 7359 (rt=52.0077) [D:\Raw Data\1206\LTQ\120627T-Roseman University\2.RAW]	GcALQcAILSPAFK	R	V	0.997	60.9	43.3	49.4	3.74	2		c2: Carbamidomethyl (+57.02), c6: Carbamidomethyl (+57.02)	768.882	1535.75	1535.77	2	0.9863	-10.7	3120.46	0	2714.02	375	388	TRUE
AurelioLoricoh3Bio_huSP_sf4_Cd	1	1	mascot_daemon_merge (F011590)	Heat shock protein 105 kDa OS=Homo sapiens GN=HSPH1 PE=1 SV=1	Q92598	SwissProt_2012_09.fasta	96865.8	1	3	3	3	2.22e-05	0.0466	possibly correct	TRUE	3451: Scan 5195 (rt=40.1377) [D:\Raw Data\1206\LTQ\120627T-Roseman University\2.RAW]	NAVEEYVYEFR	K	D	0.997	39	43.7	0	3.92	2			710.637	1419.26	1418.66	2	1.609	-279.4	2408.26	0	3276.67	636	646	TRUE
AurelioLoricoh3Bio_huSP_sf4_Cd	1	1	mascot_daemon_merge (F011590)	Heat shock protein 105 kDa OS=Homo sapiens GN=HSPH1 PE=1 SV=1	Q92598	SwissProt_2012_09.fasta	96865.8	1	3	3	3	2.22e-05	0.0466	possibly correct	TRUE	5792: Scan 8376 (rt=57.7232) [D:\Raw Data\1206\LTQ\120627T-Roseman University\2.RAW]	SVLDAAQIVGLNcLR	R	L	0.997	37.2	43	21.1	4.43	2		c13: Carbamidomethyl (+57.02)	815.364	1628.71	1628.88	2	0.8415	-98.93	3463.39	0	3009.36	155	169	TRUE
AurelioLoricoh3Bio_huSP_sf4_Cd	1	1	mascot_daemon_merge (F011590)	High mobility group protein HMG-I/HMG-Y OS=Homo sapiens GN=HMGA1 PE=1 SV=3	P17096	SwissProt_2012_09.fasta	11676.2	1	2	2	2	1.48e-05	0.327	possibly correct	TRUE	1651: Scan 2843 (rt=27.9846) [D:\Raw Data\1206\LTQ\120627T-Roseman University\14.RAW]	KLEKEEEEGISQESSEEEQ	K	-	0.997	37.1	42.5	29.2	5.37	2			1119.45	2236.88	2236.99	2	0.8926	-49.22	1679.08	0	1189.25	89	107	TRUE
AurelioLoricoh3Bio_huSP_sf4_Cd	1	1	mascot_daemon_merge (F011590)	High mobility group protein HMG-I/HMG-Y OS=Homo sapiens GN=HMGA1 PE=1 SV=3	P17096	SwissProt_2012_09.fasta	11676.2	1	2	2	2	1.48e-05	0.327	possibly correct	TRUE	2343: Scan 3759 (rt=33.0998) [D:\Raw Data\1206\LTQ\120627T-Roseman University\14.RAW]	KQPPVSPGTALVGSQK	R	E	0.997	58.7	43.3	37.3	5	2			532.303	1593.89	1593.9	3	0.9986	-2.587	1985.99	0	3720.8	31	46	TRUE
AurelioLoricoh3Bio_huSP_sf4_Cd	1	1	mascot_daemon_merge (F011590)	Carbonyl reductase [NADPH] 1 OS=Homo sapiens GN=CBR1 PE=1 SV=3	P16152	SwissProt_2012_09.fasta	30374.8	1	2	2	2	1.48e-05	0.0866	possibly correct	TRUE	4565: Scan 6725 (rt=49.5687) [D:\Raw Data\1206\LTQ\120627T-Roseman University\13.RAW]	FHQLDIDDLQSIR	R	A	0.997	37.9	43.3	34.5	6.6	2			800.715	1599.42	1599.81	2	0.6096	-245.7	2974.12	0	3240.29	59	71	TRUE
AurelioLoricoh3Bio_huSP_sf4_Cd	1	1	mascot_daemon_merge (F011590)	Carbonyl reductase [NADPH] 1 OS=Homo sapiens GN=CBR1 PE=1 SV=3	P16152	SwissProt_2012_09.fasta	30374.8	1	2	2	2	1.48e-05	0.0866	possibly correct	TRUE	3084: Sum of 2 scans in range 4709 (rt=38.286) to 4719 (rt=38.3401) [D:\Raw Data\1206\LTQ\120627T-Roseman University\13.RAW]	VVNVSSImSVR	R	A	0.997	59.8	43.6	46.7	7.89	2		m8: Oxidation (+15.99)	604.405	1206.8	1206.65	2	1.151	123.1	2298.78	0	5717.89	135	145	TRUE
AurelioLoricoh3Bio_huSP_sf4_Cd	1	1	mascot_daemon_merge (F011590)	Probable global transcription activator SNF2L2 OS=Homo sapiens GN=SMARCA2 PE=1 SV=2	P51531	SwissProt_2012_09.fasta	181283	1	3	3	3	2.22e-05	0.0164	possibly correct	TRUE	734: Scan 1580 (rt=20.8808) [D:\Raw Data\1206\LTQ\120627T-Roseman University\13.RAW]	NVDKDPAKEDVEK	R	A	0.997	40.5	43	21.4	4.1	2			744.354	1486.69	1486.74	2	0.962	-27.41	1252.85	0	1600.79	1351	1363	TRUE
AurelioLoricoh3Bio_huSP_sf4_Cd	1	1	mascot_daemon_merge (F011590)	Probable global transcription activator SNF2L2 OS=Homo sapiens GN=SMARCA2 PE=1 SV=2	P51531	SwissProt_2012_09.fasta	181283	1	3	3	3	2.22e-05	0.0164	possibly correct	TRUE	5099: Scan 7427 (rt=53.3099) [D:\Raw Data\1206\LTQ\120627T-Roseman University\9.RAW]	QLSEVFIQLPSR	R	K	0.982	33.3	43.5	12.7	1.77	2			709.444	1416.87	1416.78	2	1.096	65.63	3198.59	0	2086.14	1422	1433	TRUE
AurelioLoricoh3Bio_huSP_sf4_Cd	1	1	mascot_daemon_merge (F011590)	Probable global transcription activator SNF2L2 OS=Homo sapiens GN=SMARCA2 PE=1 SV=2	P51531	SwissProt_2012_09.fasta	181283	1	3	3	3	2.22e-05	0.0164	possibly correct	TRUE	4461: Scan 6531 (rt=48.3172) [D:\Raw Data\1206\LTQ\120627T-Roseman University\9.RAW]	QLSEVFIQLPSRK	R	E	0.997	50.9	43.8	28.9	5.16	2			773.273	1544.53	1544.88	2	0.6586	-222.6	2899.03	0	3650.27	1422	1434	TRUE
AurelioLoricoh3Bio_huSP_sf4_Cd	1	1	mascot_daemon_merge (F011590)	Vacuolar protein sorting-associated protein 28 homolog OS=Homo sapiens GN=VPS28 PE=1 SV=1	Q9UK41	SwissProt_2012_09.fasta	25426	1	9	10	14	0.000104	0.575	possibly correct	TRUE	2420: Scan 3927 (rt=33.8153) [D:\Raw Data\1206\LTQ\120627T-Roseman University\11.RAW]	AmDEIQPDLR	R	E	0.997	45	44.2	33.6	3.7	2		m2: Oxidation (+15.99)	602.436	1202.86	1203.57	2	0.2971	246.8	2028.92	0	3600.38	149	158	TRUE
AurelioLoricoh3Bio_huSP_sf4_Cd	1	1	mascot_daemon_merge (F011590)	Vacuolar protein sorting-associated protein 28 homolog OS=Homo sapiens GN=VPS28 PE=1 SV=1	Q9UK41	SwissProt_2012_09.fasta	25426	1	9	10	14	0.000104	0.575	possibly correct	TRUE	2484: Scan 3890 (rt=33.7273) [D:\Raw Data\1206\LTQ\120627T-Roseman University\10.RAW]	AmDEIQPDLR	R	E	0.997	48.6	44.3	34.2	6.35	2		m2: Oxidation (+15.99)	602.531	1203.05	1203.57	2	0.4874	404.8	2023.64	0	9947.78	149	158	TRUE
AurelioLoricoh3Bio_huSP_sf4_Cd	1	1	mascot_daemon_merge (F011590)	Vacuolar protein sorting-associated protein 28 homolog OS=Homo sapiens GN=VPS28 PE=1 SV=1	Q9UK41	SwissProt_2012_09.fasta	25426	1	9	10	14	0.000104	0.575	possibly correct	TRUE	2842: Scan 4410 (rt=36.5703) [D:\Raw Data\1206\LTQ\120627T-Roseman University\10.RAW]	AYIKDcVSPSEYTAAcSR	K	L	0.997	50.8	42.7	43.8	0	2		c6: Carbamidomethyl (+57.02), c16: Carbamidomethyl (+57.02)	1039.92	3116.73	2077.93	3	1040	-8.864	2194.22	0	1197.88	55	72	TRUE
AurelioLoricoh3Bio_huSP_sf4_Cd	1	1	mascot_daemon_merge (F011590)	Vacuolar protein sorting-associated protein 28 homolog OS=Homo sapiens GN=VPS28 PE=1 SV=1	Q9UK41	SwissProt_2012_09.fasta	25426	1	9	10	14	0.000104	0.575	possibly correct	TRUE	3639: Sum of 2 scans in range 5562 (rt=42.8614) to 5580 (rt=42.9614) [D:\Raw Data\1206\LTQ\120627T-Roseman University\11.RAW]	FRLDcPLAmER	K	I	0.996	40	43.8	33.8	1.39	2		c5: Carbamidomethyl (+57.02), m9: Oxidation (+15.99)	712.562	1423.11	1423.68	2	0.4355	305.8	2574.68	0	6822.65	99	109	TRUE
AurelioLoricoh3Bio_huSP_sf4_Cd	1	1	mascot_daemon_merge (F011590)	Vacuolar protein sorting-associated protein 28 homolog OS=Homo sapiens GN=VPS28 PE=1 SV=1	Q9UK41	SwissProt_2012_09.fasta	25426	1	9	10	14	0.000104	0.575	possibly correct	TRUE	1621: Scan 2810 (rt=27.6078) [D:\Raw Data\1206\LTQ\120627T-Roseman University\11.RAW]	IKEDRPITIK	R	D	0.997	51.3	43.1	30.9	1.52	2			607.335	1212.66	1212.73	2	0.9315	-58.66	1656.47	0	2789.66	110	119	TRUE
AurelioLoricoh3Bio_huSP_sf4_Cd	1	1	mascot_daemon_merge (F011590)	Vacuolar protein sorting-associated protein 28 homolog OS=Homo sapiens GN=VPS28 PE=1 SV=1	Q9UK41	SwissProt_2012_09.fasta	25426	1	9	10	14	0.000104	0.575	possibly correct	TRUE	2386: Scan 3875 (rt=33.5259) [D:\Raw Data\1206\LTQ\120627T-Roseman University\11.RAW]	mSHLPPDFEGR	R	Q	0.997	32.6	43.4	18.1	3.85	2		m1: Oxidation (+15.99)	434.725	1301.15	1301.59	3	0.5648	-336.3	2011.56	0	3290.45	167	177	TRUE
AurelioLoricoh3Bio_huSP_sf4_Cd	1	1	mascot_daemon_merge (F011590)	Vacuolar protein sorting-associated protein 28 homolog OS=Homo sapiens GN=VPS28 PE=1 SV=1	Q9UK41	SwissProt_2012_09.fasta	25426	1	9	10	14	0.000104	0.575	possibly correct	TRUE	6262: Scan 9143 (rt=63.0643) [D:\Raw Data\1206\LTQ\120627T-Roseman University\10.RAW]	QMLFDLESAYNAFNR	R	F	0.997	68.9	43	61.8	5.35	2			910.92	1819.83	1818.85	2	1.986	-10.91	3783.86	0	2671.8	203	217	TRUE
AurelioLoricoh3Bio_huSP_sf4_Cd	1	1	mascot_daemon_merge (F011590)	Vacuolar protein sorting-associated protein 28 homolog OS=Homo sapiens GN=VPS28 PE=1 SV=1	Q9UK41	SwissProt_2012_09.fasta	25426	1	9	10	14	0.000104	0.575	possibly correct	TRUE	6234: Scan 9169 (rt=63.1698) [D:\Raw Data\1206\LTQ\120627T-Roseman University\11.RAW]	QMLFDLESAYNAFNR	R	F	0.997	80.3	43.4	69.6	6.82	2			910.279	1818.54	1818.85	2	0.7019	-165.3	3790.19	0	2134.91	203	217	TRUE
AurelioLoricoh3Bio_huSP_sf4_Cd	1	1	mascot_daemon_merge (F011590)	Vacuolar protein sorting-associated protein 28 homolog OS=Homo sapiens GN=VPS28 PE=1 SV=1	Q9UK41	SwissProt_2012_09.fasta	25426	1	9	10	14	0.000104	0.575	possibly correct	TRUE	5719: Scan 8436 (rt=59.0596) [D:\Raw Data\1206\LTQ\120627T-Roseman University\11.RAW]	QmLFDLESAYNAFNR	R	F	0.997	102	43	94.1	7.8	2		m2: Oxidation (+15.99)	918.896	1835.78	1834.84	2	1.943	-34.1	3543.57	0	3926.3	203	217	TRUE
AurelioLoricoh3Bio_huSP_sf4_Cd	1	1	mascot_daemon_merge (F011590)	Vacuolar protein sorting-associated protein 28 homolog OS=Homo sapiens GN=VPS28 PE=1 SV=1	Q9UK41	SwissProt_2012_09.fasta	25426	1	9	10	14	0.000104	0.575	possibly correct	TRUE	5729: Scan 8392 (rt=58.8645) [D:\Raw Data\1206\LTQ\120627T-Roseman University\10.RAW]	QmLFDLESAYNAFNR	R	F	0.997	111	43	106	10.2	2		m2: Oxidation (+15.99)	917.941	1833.87	1834.84	2	0.03096	16.87	3531.87	0	5120.5	203	217	TRUE
AurelioLoricoh3Bio_huSP_sf4_Cd	1	1	mascot_daemon_merge (F011590)	Vacuolar protein sorting-associated protein 28 homolog OS=Homo sapiens GN=VPS28 PE=1 SV=1	Q9UK41	SwissProt_2012_09.fasta	25426	1	9	10	14	0.000104	0.575	possibly correct	TRUE	6037: Scan 8830 (rt=61.2931) [D:\Raw Data\1206\LTQ\120627T-Roseman University\10.RAW]	QTVSQWLQTLSGmSASDELDDSQVR	R	Q	0.997	13.2	42.6	12.6	4.17	2		m13: Oxidation (+15.99)	933.425	2797.25	2797.29	3	0.9669	-12.79	3677.58	0	2015.07	178	202	TRUE
AurelioLoricoh3Bio_huSP_sf4_Cd	1	1	mascot_daemon_merge (F011590)	Vacuolar protein sorting-associated protein 28 homolog OS=Homo sapiens GN=VPS28 PE=1 SV=1	Q9UK41	SwissProt_2012_09.fasta	25426	1	9	10	14	0.000104	0.575	possibly correct	TRUE	3859: Sum of 2 scans in range 5799 (rt=44.2993) to 5834 (rt=44.494) [D:\Raw Data\1206\LTQ\120627T-Roseman University\10.RAW]	QVQGSEISSIDEFcR	R	K	0.997	84.3	43.4	72.7	7.04	2		c14: Carbamidomethyl (+57.02)	877.593	1753.17	1754.8	2	-0.6228	216.6	2663.8	0	10055.6	83	97	TRUE
AurelioLoricoh3Bio_huSP_sf4_Cd	1	1	mascot_daemon_merge (F011590)	Vacuolar protein sorting-associated protein 28 homolog OS=Homo sapiens GN=VPS28 PE=1 SV=1	Q9UK41	SwissProt_2012_09.fasta	25426	1	9	10	14	0.000104	0.575	possibly correct	TRUE	4607: Scan 6825 (rt=50.0416) [D:\Raw Data\1206\LTQ\120627T-Roseman University\10.RAW]	YDNmAELFAVVK	K	T	0.997	63.7	43.2	56.2	7	2		m4: Oxidation (+15.99)	708.408	1414.8	1415.69	2	0.1221	86.21	3002.5	0	2522.54	36	47	TRUE
AurelioLoricoh3Bio_huSP_sf4_Cd	1	1	mascot_daemon_merge (F011590)	Vacuolar protein sorting-associated protein 28 homolog OS=Homo sapiens GN=VPS28 PE=1 SV=1	Q9UK41	SwissProt_2012_09.fasta	25426	1	9	10	14	0.000104	0.575	possibly correct	TRUE	4623: Scan 6915 (rt=50.4586) [D:\Raw Data\1206\LTQ\120627T-Roseman University\11.RAW]	YDNmAELFAVVK	K	T	0.997	116	43.1	103	14.1	2		m4: Oxidation (+15.99)	708.4	1414.79	1415.69	2	0.105	74.14	3027.51	0	3239.35	36	47	TRUE
AurelioLoricoh3Bio_huSP_sf4_Cd	1	1	mascot_daemon_merge (F011590)	Ectonucleotide pyrophosphatase/phosphodiesterase family member 1 OS=Homo sapiens GN=ENPP1 PE=1 SV=2	P22413	SwissProt_2012_09.fasta	104927	1	3	3	4	2.96e-05	0.0724	possibly correct	TRUE	4656: Scan 6831 (rt=49.0808) [D:\Raw Data\1206\LTQ\120627T-Roseman University\2.RAW]	ITDVEHITGLSFYQQR	R	K	0.968	22.8	43.7	19.8	2.13	2			636.891	1907.65	1906.97	3	1.692	-164	2944.85	0	4765.87	889	904	TRUE
AurelioLoricoh3Bio_huSP_sf4_Cd	1	1	mascot_daemon_merge (F011590)	Ectonucleotide pyrophosphatase/phosphodiesterase family member 1 OS=Homo sapiens GN=ENPP1 PE=1 SV=2	P22413	SwissProt_2012_09.fasta	104927	1	3	3	4	2.96e-05	0.0724	possibly correct	TRUE	6791: Scan 9916 (rt=66.3325) [D:\Raw Data\1206\LTQ\120627T-Roseman University\1.RAW]	SDRIEPLTFYLDPQWQLALNPSER	K	K	0.997	43.3	42.7	32.5	2.31	2			963.913	2888.72	2888.46	3	1.267	91.34	3979.95	0	2960.41	504	527	TRUE
AurelioLoricoh3Bio_huSP_sf4_Cd	1	1	mascot_daemon_merge (F011590)	Ectonucleotide pyrophosphatase/phosphodiesterase family member 1 OS=Homo sapiens GN=ENPP1 PE=1 SV=2	P22413	SwissProt_2012_09.fasta	104927	1	3	3	4	2.96e-05	0.0724	possibly correct	TRUE	6898: Sum of 2 scans in range 9933 (rt=66.4313) to 9935 (rt=66.4436) [D:\Raw Data\1206\LTQ\120627T-Roseman University\2.RAW]	SDRIEPLTFYLDPQWQLALNPSER	K	K	0.997	53.2	42.6	43	8.16	2			963.965	2888.87	2888.46	3	1.423	145.4	3986.25	0	8122.39	504	527	TRUE
AurelioLoricoh3Bio_huSP_sf4_Cd	1	1	mascot_daemon_merge (F011590)	Ectonucleotide pyrophosphatase/phosphodiesterase family member 1 OS=Homo sapiens GN=ENPP1 PE=1 SV=2	P22413	SwissProt_2012_09.fasta	104927	1	3	3	4	2.96e-05	0.0724	possibly correct	TRUE	2576: Scan 4007 (rt=33.8841) [D:\Raw Data\1206\LTQ\120627T-Roseman University\2.RAW]	SLcAcSDDcKDKGDccINYSSVcQGEK	R	S	0.997	21.8	42.5	14.8	3.92	2		c3: Carbamidomethyl (+57.02), c5: Carbamidomethyl (+57.02), c9: Carbamidomethyl (+57.02), c15: Carbamidomethyl (+57.02), c16: Carbamidomethyl (+57.02), c23: Carbamidomethyl (+57.02)	1072.96	3215.85	3216.25	3	0.6074	-122.9	2033.05	0	7079.65	162	188	TRUE
AurelioLoricoh3Bio_huSP_sf4_Cd	1	1	mascot_daemon_merge (F011590)	Peroxiredoxin-1 OS=Homo sapiens GN=PRDX1 PE=1 SV=1	Q06830	SwissProt_2012_09.fasta	22110.9	1	3	4	6	4.44e-05	0.156	possibly correct	TRUE	2529: Scan 4073 (rt=34.6252) [D:\Raw Data\1206\LTQ\120627T-Roseman University\11.RAW]	ADEGISFR	K	G	0.997	36.8	43.5	29	3.23	2			448.584	895.153	894.432	2	1.728	-309.2	2077.51	0	4730.05	121	128	TRUE
AurelioLoricoh3Bio_huSP_sf4_Cd	1	1	mascot_daemon_merge (F011590)	Peroxiredoxin-1 OS=Homo sapiens GN=PRDX1 PE=1 SV=1	Q06830	SwissProt_2012_09.fasta	22110.9	1	3	4	6	4.44e-05	0.156	possibly correct	TRUE	5715: Scan 7904 (rt=55.4562) [D:\Raw Data\1206\LTQ\120627T-Roseman University\7.RAW]	GLFIIDDKGILR	R	Q	0.975	14.6	43.9	7.66	2.6	2			680.466	1358.92	1359.8	2	0.1243	91.39	3327.37	0	1031.92	129	140	TRUE
AurelioLoricoh3Bio_huSP_sf4_Cd	1	1	mascot_daemon_merge (F011590)	Peroxiredoxin-1 OS=Homo sapiens GN=PRDX1 PE=1 SV=1	Q06830	SwissProt_2012_09.fasta	22110.9	1	3	4	6	4.44e-05	0.156	possibly correct	TRUE	5247: Scan 7788 (rt=55.4051) [D:\Raw Data\1206\LTQ\120627T-Roseman University\11.RAW]	GLFIIDDKGILR	R	Q	0.995	35.5	43.4	19.5	1.8	2			454.213	1359.62	1359.8	3	0.8232	-132	3324.31	0	3721.51	129	140	TRUE
AurelioLoricoh3Bio_huSP_sf4_Cd	1	1	mascot_daemon_merge (F011590)	Peroxiredoxin-1 OS=Homo sapiens GN=PRDX1 PE=1 SV=1	Q06830	SwissProt_2012_09.fasta	22110.9	1	3	4	6	4.44e-05	0.156	possibly correct	TRUE	5240: Scan 7779 (rt=55.3549) [D:\Raw Data\1206\LTQ\120627T-Roseman University\11.RAW]	GLFIIDDKGILR	R	Q	0.996	51.3	43.6	35.4	0	2			681.704	2042.09	1359.8	3	683.3	214.9	3321.29	0	4241.97	129	140	TRUE
AurelioLoricoh3Bio_huSP_sf4_Cd	1	1	mascot_daemon_merge (F011590)	Peroxiredoxin-1 OS=Homo sapiens GN=PRDX1 PE=1 SV=1	Q06830	SwissProt_2012_09.fasta	22110.9	1	3	4	6	4.44e-05	0.156	possibly correct	TRUE	3637: Scan 5559 (rt=42.8464) [D:\Raw Data\1206\LTQ\120627T-Roseman University\11.RAW]	QITVNDLPVGR	R	S	0.995	38.2	43.5	26.9	1.92	2			606.768	1211.52	1211.67	2	0.8539	-122.7	2570.78	0	4904.38	141	151	TRUE
AurelioLoricoh3Bio_huSP_sf4_Cd	1	1	mascot_daemon_merge (F011590)	Peroxiredoxin-1 OS=Homo sapiens GN=PRDX1 PE=1 SV=1	Q06830	SwissProt_2012_09.fasta	22110.9	1	3	4	6	4.44e-05	0.156	possibly correct	TRUE	3601: Scan 5514 (rt=42.7272) [D:\Raw Data\1206\LTQ\120627T-Roseman University\12.RAW]	QITVNDLPVGR	R	S	0.997	55.8	43.9	40.2	2.85	2			606.489	1210.96	1211.67	2	0.2963	244.5	2563.63	0	4485.4	141	151	TRUE
AurelioLoricoh3Bio_huSP_sf4_Cd	1	1	mascot_daemon_merge (F011590)	Intercellular adhesion molecule 1 OS=Homo sapiens GN=ICAM1 PE=1 SV=2	P05362	SwissProt_2012_09.fasta	57824.5	1	2	2	2	1.48e-05	0.0564	possibly correct	TRUE	1317: Scan 2847 (rt=27.8706) [D:\Raw Data\1206\LTQ\120627T-Roseman University\3.RAW]	ASVSVTAEDEGTQR	K	L	0.997	88.6	44	75.6	0	2			725.159	2172.46	1449.68	3	723.8	-87	1672.24	0	1137.92	274	287	TRUE
AurelioLoricoh3Bio_huSP_sf4_Cd	1	1	mascot_daemon_merge (F011590)	Intercellular adhesion molecule 1 OS=Homo sapiens GN=ICAM1 PE=1 SV=2	P05362	SwissProt_2012_09.fasta	57824.5	1	2	2	2	1.48e-05	0.0564	possibly correct	TRUE	5444: Sum of 2 scans in range 7900 (rt=55.047) to 7920 (rt=55.1578) [D:\Raw Data\1206\LTQ\120627T-Roseman University\2.RAW]	DGTFPLPIGESVTVTR	K	D	0.997	36.1	43.4	25.1	4.48	2			845.692	1689.37	1688.89	2	1.49	288.4	3306.14	0	7752.37	434	449	TRUE
AurelioLoricoh3Bio_huSP_sf4_Cd	1	1	mascot_daemon_merge (F011590)	Chloride intracellular channel protein 1 OS=Homo sapiens GN=CLIC1 PE=1 SV=4	O00299	SwissProt_2012_09.fasta	26923.3	1	7	8	8	5.93e-05	0.357	possibly correct	TRUE	5699: Scan 8349 (rt=58.6194) [D:\Raw Data\1206\LTQ\120627T-Roseman University\10.RAW]	FLDGNELTLADcNLLPK	K	L	0.997	38.6	43.1	12.8	4.54	2		c12: Carbamidomethyl (+57.02)	967.211	1932.41	1932.97	2	0.4414	228.3	3517.16	0	2741.31	167	183	TRUE
AurelioLoricoh3Bio_huSP_sf4_Cd	1	1	mascot_daemon_merge (F011590)	Chloride intracellular channel protein 1 OS=Homo sapiens GN=CLIC1 PE=1 SV=4	O00299	SwissProt_2012_09.fasta	26923.3	1	7	8	8	5.93e-05	0.357	possibly correct	TRUE	3541: Scan 5368 (rt=41.8869) [D:\Raw Data\1206\LTQ\120627T-Roseman University\10.RAW]	GVTFNVTTVDTK	K	R	0.977	32.3	43.4	26.8	1.92	2			641.627	1281.24	1281.67	2	0.578	-331.3	2513.22	0	6380.26	38	49	TRUE
AurelioLoricoh3Bio_huSP_sf4_Cd	1	1	mascot_daemon_merge (F011590)	Chloride intracellular channel protein 1 OS=Homo sapiens GN=CLIC1 PE=1 SV=4	O00299	SwissProt_2012_09.fasta	26923.3	1	7	8	8	5.93e-05	0.357	possibly correct	TRUE	2170: Scan 3470 (rt=31.4435) [D:\Raw Data\1206\LTQ\120627T-Roseman University\13.RAW]	IGNcPFSQR	K	L	0.997	48.7	43.8	29.9	1.74	2		c4: Carbamidomethyl (+57.02)	539.74	1077.47	1078.51	2	-0.03623	-33.59	1886.61	0	4971.04	21	29	TRUE
AurelioLoricoh3Bio_huSP_sf4_Cd	1	1	mascot_daemon_merge (F011590)	Chloride intracellular channel protein 1 OS=Homo sapiens GN=CLIC1 PE=1 SV=4	O00299	SwissProt_2012_09.fasta	26923.3	1	7	8	8	5.93e-05	0.357	possibly correct	TRUE	5347: Scan 7841 (rt=55.8425) [D:\Raw Data\1206\LTQ\120627T-Roseman University\13.RAW]	LAALNPESNTAGLDIFAK	K	F	0.988	45.9	42.7	34.1	0	2			923.521	2767.54	1844.98	3	923.6	21.24	3350.55	0	1528.54	96	113	TRUE
AurelioLoricoh3Bio_huSP_sf4_Cd	1	1	mascot_daemon_merge (F011590)	Chloride intracellular channel protein 1 OS=Homo sapiens GN=CLIC1 PE=1 SV=4	O00299	SwissProt_2012_09.fasta	26923.3	1	7	8	8	5.93e-05	0.357	possibly correct	TRUE	5376: Scan 7886 (rt=56.0975) [D:\Raw Data\1206\LTQ\120627T-Roseman University\13.RAW]	LAALNPESNTAGLDIFAK	K	F	0.997	112	42.9	96.8	15.3	2			923.014	1844.01	1844.98	2	0.04536	24.58	3365.85	0	8476.92	96	113	TRUE
AurelioLoricoh3Bio_huSP_sf4_Cd	1	1	mascot_daemon_merge (F011590)	Chloride intracellular channel protein 1 OS=Homo sapiens GN=CLIC1 PE=1 SV=4	O00299	SwissProt_2012_09.fasta	26923.3	1	7	8	8	5.93e-05	0.357	possibly correct	TRUE	2172: Sum of 2 scans in range 3472 (rt=31.4553) to 3498 (rt=31.6018) [D:\Raw Data\1206\LTQ\120627T-Roseman University\13.RAW]	LHIVQVVcKK	K	Y	0.963	15.4	44	7.83	2.06	2		c8: Carbamidomethyl (+57.02)	408.761	1223.26	1223.73	3	0.5387	-379	1891.71	0	3882.46	184	193	TRUE
AurelioLoricoh3Bio_huSP_sf4_Cd	1	1	mascot_daemon_merge (F011590)	Chloride intracellular channel protein 1 OS=Homo sapiens GN=CLIC1 PE=1 SV=4	O00299	SwissProt_2012_09.fasta	26923.3	1	7	8	8	5.93e-05	0.357	possibly correct	TRUE	2101: Sum of 2 scans in range 3381 (rt=30.9483) to 3416 (rt=31.1435) [D:\Raw Data\1206\LTQ\120627T-Roseman University\13.RAW]	NSNPALNDNLEK	K	G	0.997	74.9	44.1	59.1	6.38	2			665.182	1328.35	1328.64	2	0.713	-218	1862.75	0	6825.07	120	131	TRUE
AurelioLoricoh3Bio_huSP_sf4_Cd	1	1	mascot_daemon_merge (F011590)	Chloride intracellular channel protein 1 OS=Homo sapiens GN=CLIC1 PE=1 SV=4	O00299	SwissProt_2012_09.fasta	26923.3	1	7	8	8	5.93e-05	0.357	possibly correct	TRUE	1872: Scan 3027 (rt=28.9437) [D:\Raw Data\1206\LTQ\120627T-Roseman University\10.RAW]	YLSNAYAR	R	E	0.982	33.7	43.9	17.6	1.68	2			479.637	957.259	957.479	2	0.7874	-224.7	1736.62	0	5576.07	209	216	TRUE
AurelioLoricoh3Bio_huSP_sf4_Cd	1	1	mascot_daemon_merge (F011590)	Apolipoprotein E OS=Homo sapiens GN=APOE PE=1 SV=1	P02649	SwissProt_2012_09.fasta	36153.5	1	6	7	13	9.63e-05	0.221	possibly correct	TRUE	3175: Scan 4839 (rt=39.0088) [D:\Raw Data\1206\LTQ\120627T-Roseman University\13.RAW]	AATVGSLAGQPLQER	R	A	0.997	60.3	43.3	46.4	5.47	2			749.834	1497.65	1497.8	2	0.8594	-95.64	2340.53	0	2029.3	210	224	TRUE
AurelioLoricoh3Bio_huSP_sf4_Cd	1	1	mascot_daemon_merge (F011590)	Apolipoprotein E OS=Homo sapiens GN=APOE PE=1 SV=1	P02649	SwissProt_2012_09.fasta	36153.5	1	6	7	13	9.63e-05	0.221	possibly correct	TRUE	1655: Sum of 2 scans in range 2739 (rt=27.3268) to 2778 (rt=27.5434) [D:\Raw Data\1206\LTQ\120627T-Roseman University\9.RAW]	AKLEEQAQQIR	R	L	0.997	53.9	43	40.6	5.59	2			657.366	1312.72	1313.72	2	0.007178	5.464	1646.11	0	10989.6	259	269	TRUE
AurelioLoricoh3Bio_huSP_sf4_Cd	1	1	mascot_daemon_merge (F011590)	Apolipoprotein E OS=Homo sapiens GN=APOE PE=1 SV=1	P02649	SwissProt_2012_09.fasta	36153.5	1	6	7	13	9.63e-05	0.221	possibly correct	TRUE	3330: Sum of 2 scans in range 4988 (rt=39.7483) to 5008 (rt=39.8609) [D:\Raw Data\1206\LTQ\120627T-Roseman University\9.RAW]	GEVQAmLGQSTEELRVR	R	L	0.944	15.3	43.6	5.34	1.89	2		m6: Oxidation (+15.99)	641.054	1920.14	1918.97	3	2.183	92.59	2388.28	0	4606.67	138	154	TRUE
AurelioLoricoh3Bio_huSP_sf4_Cd	1	1	mascot_daemon_merge (F011590)	Apolipoprotein E OS=Homo sapiens GN=APOE PE=1 SV=1	P02649	SwissProt_2012_09.fasta	36153.5	1	6	7	13	9.63e-05	0.221	possibly correct	TRUE	2082: Scan 3429 (rt=31.0549) [D:\Raw Data\1206\LTQ\120627T-Roseman University\11.RAW]	LAVYQAGAR	R	E	0.935	24.6	43.9	13.2	2.13	2			474.761	947.508	948.526	2	-0.01096	-11.56	1863.3	0	1750.9	177	185	TRUE
AurelioLoricoh3Bio_huSP_sf4_Cd	1	1	mascot_daemon_merge (F011590)	Apolipoprotein E OS=Homo sapiens GN=APOE PE=1 SV=1	P02649	SwissProt_2012_09.fasta	36153.5	1	6	7	13	9.63e-05	0.221	possibly correct	TRUE	2132: Scan 3371 (rt=30.5072) [D:\Raw Data\1206\LTQ\120627T-Roseman University\1.RAW]	LAVYQAGAR	R	E	0.985	32.6	44.1	7.57	2.11	2			475.471	948.927	948.526	2	1.409	427.2	1830.43	0	3032.69	177	185	TRUE
AurelioLoricoh3Bio_huSP_sf4_Cd	1	1	mascot_daemon_merge (F011590)	Apolipoprotein E OS=Homo sapiens GN=APOE PE=1 SV=1	P02649	SwissProt_2012_09.fasta	36153.5	1	6	7	13	9.63e-05	0.221	possibly correct	TRUE	2092: Scan 3323 (rt=30.5873) [D:\Raw Data\1206\LTQ\120627T-Roseman University\10.RAW]	LAVYQAGAR	R	E	0.997	49.6	44	29.6	2.66	2			475.376	948.738	948.526	2	1.219	228.2	1835.24	0	2608.45	177	185	TRUE
AurelioLoricoh3Bio_huSP_sf4_Cd	1	1	mascot_daemon_merge (F011590)	Apolipoprotein E OS=Homo sapiens GN=APOE PE=1 SV=1	P02649	SwissProt_2012_09.fasta	36153.5	1	6	7	13	9.63e-05	0.221	possibly correct	TRUE	2087: Scan 3364 (rt=30.8534) [D:\Raw Data\1206\LTQ\120627T-Roseman University\13.RAW]	LAVYQAGAR	R	E	0.997	56.6	43.2	40.7	4.55	2			475.231	948.447	948.526	2	0.9286	-78.06	1851.21	0	2564.08	177	185	TRUE
AurelioLoricoh3Bio_huSP_sf4_Cd	1	1	mascot_daemon_merge (F011590)	Apolipoprotein E OS=Homo sapiens GN=APOE PE=1 SV=1	P02649	SwissProt_2012_09.fasta	36153.5	1	6	7	13	9.63e-05	0.221	possibly correct	TRUE	2103: Scan 3338 (rt=30.6458) [D:\Raw Data\1206\LTQ\120627T-Roseman University\9.RAW]	LAVYQAGAR	R	E	0.997	72.6	43.9	47.4	4.8	2			474.82	947.625	948.526	2	0.1065	112.2	1838.75	0	3915.44	177	185	TRUE
AurelioLoricoh3Bio_huSP_sf4_Cd	1	1	mascot_daemon_merge (F011590)	Apolipoprotein E OS=Homo sapiens GN=APOE PE=1 SV=1	P02649	SwissProt_2012_09.fasta	36153.5	1	6	7	13	9.63e-05	0.221	possibly correct	TRUE	2565: Scan 4006 (rt=34.3723) [D:\Raw Data\1206\LTQ\120627T-Roseman University\10.RAW]	LGPLVEQGR	R	V	0.976	31.9	43.1	23.2	1.37	2			484.628	967.241	968.553	2	-0.304	-313.9	2062.34	0	2466.8	199	207	TRUE
AurelioLoricoh3Bio_huSP_sf4_Cd	1	1	mascot_daemon_merge (F011590)	Apolipoprotein E OS=Homo sapiens GN=APOE PE=1 SV=1	P02649	SwissProt_2012_09.fasta	36153.5	1	6	7	13	9.63e-05	0.221	possibly correct	TRUE	2598: Scan 4002 (rt=34.3411) [D:\Raw Data\1206\LTQ\120627T-Roseman University\9.RAW]	LGPLVEQGR	R	V	0.997	52.4	43.3	36.7	0	2			485.158	1452.45	968.553	3	484.9	-284.1	2060.46	0	4209.25	199	207	TRUE
AurelioLoricoh3Bio_huSP_sf4_Cd	1	1	mascot_daemon_merge (F011590)	Apolipoprotein E OS=Homo sapiens GN=APOE PE=1 SV=1	P02649	SwissProt_2012_09.fasta	36153.5	1	6	7	13	9.63e-05	0.221	possibly correct	TRUE	2620: Scan 4008 (rt=34.3916) [D:\Raw Data\1206\LTQ\120627T-Roseman University\8.RAW]	LGPLVEQGR	R	V	0.997	33.2	43.1	16.4	3.09	2			484.83	967.646	968.553	2	0.1007	104	2063.5	0	4277.32	199	207	TRUE
AurelioLoricoh3Bio_huSP_sf4_Cd	1	1	mascot_daemon_merge (F011590)	Apolipoprotein E OS=Homo sapiens GN=APOE PE=1 SV=1	P02649	SwissProt_2012_09.fasta	36153.5	1	6	7	13	9.63e-05	0.221	possibly correct	TRUE	2412: Scan 3754 (rt=32.9612) [D:\Raw Data\1206\LTQ\120627T-Roseman University\9.RAW]	LQAEAFQAR	R	L	0.971	31.2	43.9	16.4	1.82	2			517.628	1033.24	1033.54	2	0.7053	-287.6	1977.67	0	3826.6	270	278	TRUE
AurelioLoricoh3Bio_huSP_sf4_Cd	1	1	mascot_daemon_merge (F011590)	Apolipoprotein E OS=Homo sapiens GN=APOE PE=1 SV=1	P02649	SwissProt_2012_09.fasta	36153.5	1	6	7	13	9.63e-05	0.221	possibly correct	TRUE	2368: Sum of 2 scans in range 3728 (rt=32.876) to 3748 (rt=32.9875) [D:\Raw Data\1206\LTQ\120627T-Roseman University\13.RAW]	LQAEAFQAR	R	L	0.976	32.7	44	16.3	1.54	2			517.639	1033.26	1033.54	2	0.729	-264.7	1975.9	0	4588.79	270	278	TRUE
AurelioLoricoh3Bio_huSP_sf4_Cd	1	1	mascot_daemon_merge (F011590)	Synaptic vesicle membrane protein VAT-1 homolog OS=Homo sapiens GN=VAT1 PE=1 SV=2	Q99536	SwissProt_2012_09.fasta	41919.8	1	5	5	5	3.7e-05	0.201	possibly correct	TRUE	4430: Scan 6460 (rt=48.0042) [D:\Raw Data\1206\LTQ\120627T-Roseman University\8.RAW]	AcGLNFADLmAR	R	Q	0.922	28.6	44	20.4	1.4	2		c2: Carbamidomethyl (+57.02), m10: Oxidation (+15.99)	679.195	1356.37	1354.62	2	2.757	-184.7	2880.25	0	1786.45	85	96	TRUE
AurelioLoricoh3Bio_huSP_sf4_Cd	1	1	mascot_daemon_merge (F011590)	Synaptic vesicle membrane protein VAT-1 homolog OS=Homo sapiens GN=VAT1 PE=1 SV=2	Q99536	SwissProt_2012_09.fasta	41919.8	1	5	5	5	3.7e-05	0.201	possibly correct	TRUE	4272: Sum of 2 scans in range 5880 (rt=44.3995) to 5891 (rt=44.4593) [D:\Raw Data\1206\LTQ\120627T-Roseman University\7.RAW]	GVDIVmDPLGGSDTAK	K	G	0.997	95.1	43.8	85.1	10.9	2		m6: Oxidation (+15.99)	796.208	1590.4	1590.77	2	0.6394	-228.3	2665.76	0	14333.9	256	271	TRUE
AurelioLoricoh3Bio_huSP_sf4_Cd	1	1	mascot_daemon_merge (F011590)	Synaptic vesicle membrane protein VAT-1 homolog OS=Homo sapiens GN=VAT1 PE=1 SV=2	Q99536	SwissProt_2012_09.fasta	41919.8	1	5	5	5	3.7e-05	0.201	possibly correct	TRUE	3750: Sum of 2 scans in range 5181 (rt=40.5596) to 5212 (rt=40.7323) [D:\Raw Data\1206\LTQ\120627T-Roseman University\7.RAW]	LQSRPAAPPAPGPGQLTLR	K	L	0.98	16.1	43.1	9.28	2.33	2			643.343	1927.01	1927.09	3	0.9268	-39.39	2438.76	0	34539.8	64	82	TRUE
AurelioLoricoh3Bio_huSP_sf4_Cd	1	1	mascot_daemon_merge (F011590)	Synaptic vesicle membrane protein VAT-1 homolog OS=Homo sapiens GN=VAT1 PE=1 SV=2	Q99536	SwissProt_2012_09.fasta	41919.8	1	5	5	5	3.7e-05	0.201	possibly correct	TRUE	8118: Scan 11303 (rt=73.96) [D:\Raw Data\1206\LTQ\120627T-Roseman University\7.RAW]	TWWNQFSVTALQLLQANR	R	A	0.997	32.7	42.6	20.6	3.4	2			1088.86	2175.71	2176.13	2	0.5915	-188.9	4437.6	0	1018.72	304	321	TRUE
AurelioLoricoh3Bio_huSP_sf4_Cd	1	1	mascot_daemon_merge (F011590)	Synaptic vesicle membrane protein VAT-1 homolog OS=Homo sapiens GN=VAT1 PE=1 SV=2	Q99536	SwissProt_2012_09.fasta	41919.8	1	5	5	5	3.7e-05	0.201	possibly correct	TRUE	4254: Scan 5859 (rt=44.2808) [D:\Raw Data\1206\LTQ\120627T-Roseman University\7.RAW]	VVTYGmANLLTGPK	K	R	0.993	49	43.6	39.7	0	2		m6: Oxidation (+15.99)	740.642	2218.9	1479.79	3	740.1	49.81	2656.85	0	5480.87	282	295	TRUE
AurelioLoricoh3Bio_huSP_sf4_Cd	1	1	mascot_daemon_merge (F011590)	Chloride intracellular channel protein 4 OS=Homo sapiens GN=CLIC4 PE=1 SV=4	Q9Y696	SwissProt_2012_09.fasta	28773.6	1	3	3	4	2.96e-05	0.174	possibly correct	TRUE	4802: Sum of 2 scans in range 7055 (rt=51.4243) to 7083 (rt=51.5797) [D:\Raw Data\1206\LTQ\120627T-Roseman University\13.RAW]	KPADLQNLAPGTHPPFITFNSEVK	R	T	0.935	18.7	43	10.1	1.82	2			874.935	2621.78	2621.37	3	1.418	158.2	3090.12	0	6102.65	62	85	TRUE
AurelioLoricoh3Bio_huSP_sf4_Cd	1	1	mascot_daemon_merge (F011590)	Chloride intracellular channel protein 4 OS=Homo sapiens GN=CLIC4 PE=1 SV=4	Q9Y696	SwissProt_2012_09.fasta	28773.6	1	3	3	4	2.96e-05	0.174	possibly correct	TRUE	1226: Scan 2240 (rt=24.5941) [D:\Raw Data\1206\LTQ\120627T-Roseman University\13.RAW]	NSRPEANEALER	K	G	0.99	32.5	43.5	19.1	1.96	2			462.984	1385.93	1385.68	3	1.261	186.3	1475.65	0	10604.5	131	142	TRUE
AurelioLoricoh3Bio_huSP_sf4_Cd	1	1	mascot_daemon_merge (F011590)	Chloride intracellular channel protein 4 OS=Homo sapiens GN=CLIC4 PE=1 SV=4	Q9Y696	SwissProt_2012_09.fasta	28773.6	1	3	3	4	2.96e-05	0.174	possibly correct	TRUE	1961: Scan 3202 (rt=29.954) [D:\Raw Data\1206\LTQ\120627T-Roseman University\13.RAW]	YLTNAYSR	R	D	0.942	30.1	44.6	11	1.52	2			494.415	986.816	987.489	2	0.3337	337.8	1797.24	0	3192.35	220	227	TRUE
AurelioLoricoh3Bio_huSP_sf4_Cd	1	1	mascot_daemon_merge (F011590)	Chloride intracellular channel protein 4 OS=Homo sapiens GN=CLIC4 PE=1 SV=4	Q9Y696	SwissProt_2012_09.fasta	28773.6	1	3	3	4	2.96e-05	0.174	possibly correct	TRUE	1945: Scan 3128 (rt=29.5036) [D:\Raw Data\1206\LTQ\120627T-Roseman University\10.RAW]	YLTNAYSR	R	D	0.971	31.5	43.9	9.94	1.82	2			494.336	986.658	987.489	2	0.1761	178.3	1770.22	0	4487.68	220	227	TRUE
AurelioLoricoh3Bio_huSP_sf4_Cd	1	1	mascot_daemon_merge (F011590)	Cytosolic non-specific dipeptidase OS=Homo sapiens GN=CNDP2 PE=1 SV=2	Q96KP4	SwissProt_2012_09.fasta	52879.7	1	2	2	2	1.48e-05	0.0505	possibly correct	TRUE	6133: Scan 9029 (rt=61.7624) [D:\Raw Data\1206\LTQ\120627T-Roseman University\6.RAW]	LYDDIDFDIEEFAK	K	D	0.997	40	42.6	31.6	4	2			867.456	1732.9	1732.8	2	1.11	61.74	3705.75	0	2395.47	276	289	TRUE
AurelioLoricoh3Bio_huSP_sf4_Cd	1	1	mascot_daemon_merge (F011590)	Cytosolic non-specific dipeptidase OS=Homo sapiens GN=CNDP2 PE=1 SV=2	Q96KP4	SwissProt_2012_09.fasta	52879.7	1	2	2	2	1.48e-05	0.0505	possibly correct	TRUE	3064: Sum of 2 scans in range 4835 (rt=38.8064) to 4854 (rt=38.9123) [D:\Raw Data\1206\LTQ\120627T-Roseman University\6.RAW]	TGQEIPVNVR	K	F	0.994	33	44.3	16.9	2.57	2			558.147	1114.28	1112.61	2	2.681	-293.4	2331.56	0	7975.71	150	159	TRUE
AurelioLoricoh3Bio_huSP_sf4_Cd	1	1	mascot_daemon_merge (F011590)	Flotillin-2 OS=Homo sapiens GN=FLOT2 PE=1 SV=2	Q14254	SwissProt_2012_09.fasta	47063.9	1	13	13	16	0.000119	0.36	possibly correct	TRUE	2318: Scan 3828 (rt=33.2806) [D:\Raw Data\1206\LTQ\120627T-Roseman University\6.RAW]	DADIGVAEAER	R	D	0.994	25.6	43.9	11.4	3.43	2			573.375	1144.74	1145.54	2	0.1992	173.8	1996.84	0	1958.06	178	188	TRUE
AurelioLoricoh3Bio_huSP_sf4_Cd	1	1	mascot_daemon_merge (F011590)	Flotillin-2 OS=Homo sapiens GN=FLOT2 PE=1 SV=2	Q14254	SwissProt_2012_09.fasta	47063.9	1	13	13	16	0.000119	0.36	possibly correct	TRUE	2382: Sum of 2 scans in range 3920 (rt=33.7843) to 3957 (rt=33.9905) [D:\Raw Data\1206\LTQ\120627T-Roseman University\6.RAW]	DADIGVAEAER	R	D	0.997	81.6	44.3	54.9	5.92	2			573.184	1144.35	1145.54	2	-0.1821	-159	2033.24	0	15443.5	178	188	TRUE
AurelioLoricoh3Bio_huSP_sf4_Cd	1	1	mascot_daemon_merge (F011590)	Flotillin-2 OS=Homo sapiens GN=FLOT2 PE=1 SV=2	Q14254	SwissProt_2012_09.fasta	47063.9	1	13	13	16	0.000119	0.36	possibly correct	TRUE	1925: Scan 3272 (rt=30.2243) [D:\Raw Data\1206\LTQ\120627T-Roseman University\6.RAW]	IQQIAEGEKVK	R	Q	0.914	43.3	43.6	13	0	2			622.251	1242.49	1242.71	2	0.7898	-171.2	1813.46	0	2275.23	297	307	TRUE
AurelioLoricoh3Bio_huSP_sf4_Cd	1	1	mascot_daemon_merge (F011590)	Flotillin-2 OS=Homo sapiens GN=FLOT2 PE=1 SV=2	Q14254	SwissProt_2012_09.fasta	47063.9	1	13	13	16	0.000119	0.36	possibly correct	TRUE	1997: Scan 3372 (rt=30.7771) [D:\Raw Data\1206\LTQ\120627T-Roseman University\6.RAW]	IQQIAEGEKVK	R	Q	0.961	46.9	43.7	24.8	0	2			622.247	1242.48	1242.71	2	0.7812	-178.2	1846.63	0	3120.26	297	307	TRUE
AurelioLoricoh3Bio_huSP_sf4_Cd	1	1	mascot_daemon_merge (F011590)	Flotillin-2 OS=Homo sapiens GN=FLOT2 PE=1 SV=2	Q14254	SwissProt_2012_09.fasta	47063.9	1	13	13	16	0.000119	0.36	possibly correct	TRUE	6562: Scan 9622 (rt=65.0971) [D:\Raw Data\1206\LTQ\120627T-Roseman University\6.RAW]	LLAELPASVHALTGVDLSKIPLIK	R	K	0.931	17.2	43.1	2.66	1.8	2			833.9	2498.68	2498.5	3	1.19	74.79	3905.83	0	6822.05	398	421	TRUE
AurelioLoricoh3Bio_huSP_sf4_Cd	1	1	mascot_daemon_merge (F011590)	Flotillin-2 OS=Homo sapiens GN=FLOT2 PE=1 SV=2	Q14254	SwissProt_2012_09.fasta	47063.9	1	13	13	16	0.000119	0.36	possibly correct	TRUE	6009: Scan 8865 (rt=60.8554) [D:\Raw Data\1206\LTQ\120627T-Roseman University\6.RAW]	MALVLEALPQIAAK	K	I	0.997	50.8	43.7	37.6	6.77	2			734.605	1467.2	1467.86	2	0.3425	233.3	3651.32	0	3631.63	357	370	TRUE
AurelioLoricoh3Bio_huSP_sf4_Cd	1	1	mascot_daemon_merge (F011590)	Flotillin-2 OS=Homo sapiens GN=FLOT2 PE=1 SV=2	Q14254	SwissProt_2012_09.fasta	47063.9	1	13	13	16	0.000119	0.36	possibly correct	TRUE	6390: Sum of 2 scans in range 9380 (rt=63.7345) to 9381 (rt=63.7398) [D:\Raw Data\1206\LTQ\120627T-Roseman University\6.RAW]	NVQDIKNVVLQTLEGHLR	K	S	0.996	58.2	44	25.6	0	2			693.59	1385.17	2076.16	2	-690	-76.19	3824.23	0	28824.9	95	112	TRUE
AurelioLoricoh3Bio_huSP_sf4_Cd	1	1	mascot_daemon_merge (F011590)	Flotillin-2 OS=Homo sapiens GN=FLOT2 PE=1 SV=2	Q14254	SwissProt_2012_09.fasta	47063.9	1	13	13	16	0.000119	0.36	possibly correct	TRUE	4566: Scan 6884 (rt=49.8936) [D:\Raw Data\1206\LTQ\120627T-Roseman University\6.RAW]	QIAVEAQEILR	K	T	0.997	69	43.9	51.1	5.72	2			635.464	1268.91	1269.72	2	0.2052	161.6	2993.62	0	7223.43	267	277	TRUE
AurelioLoricoh3Bio_huSP_sf4_Cd	1	1	mascot_daemon_merge (F011590)	Flotillin-2 OS=Homo sapiens GN=FLOT2 PE=1 SV=2	Q14254	SwissProt_2012_09.fasta	47063.9	1	13	13	16	0.000119	0.36	possibly correct	TRUE	3613: Scan 5578 (rt=42.8048) [D:\Raw Data\1206\LTQ\120627T-Roseman University\6.RAW]	QVLLAQAEAEK	K	I	0.997	50.8	43.7	29.7	2.28	2			600.69	1199.37	1199.66	2	0.7104	-243.5	2568.29	0	7570.44	308	318	TRUE
AurelioLoricoh3Bio_huSP_sf4_Cd	1	1	mascot_daemon_merge (F011590)	Flotillin-2 OS=Homo sapiens GN=FLOT2 PE=1 SV=2	Q14254	SwissProt_2012_09.fasta	47063.9	1	13	13	16	0.000119	0.36	possibly correct	TRUE	4259: Scan 6452 (rt=47.522) [D:\Raw Data\1206\LTQ\120627T-Roseman University\6.RAW]	QVLLAQAEAEKIR	K	K	0.997	38.6	43.5	29.6	2.44	2			490.581	1468.72	1468.85	3	0.8803	-83.33	2851.32	0	17122.7	308	320	TRUE
AurelioLoricoh3Bio_huSP_sf4_Cd	1	1	mascot_daemon_merge (F011590)	Flotillin-2 OS=Homo sapiens GN=FLOT2 PE=1 SV=2	Q14254	SwissProt_2012_09.fasta	47063.9	1	13	13	16	0.000119	0.36	possibly correct	TRUE	3892: Scan 5954 (rt=44.8094) [D:\Raw Data\1206\LTQ\120627T-Roseman University\6.RAW]	SAFSEEVNIK	K	T	0.997	54.3	43.1	31.7	5.31	2			562.343	1122.67	1123.56	2	0.1165	103.7	2688.56	0	7136.43	224	233	TRUE
AurelioLoricoh3Bio_huSP_sf4_Cd	1	1	mascot_daemon_merge (F011590)	Flotillin-2 OS=Homo sapiens GN=FLOT2 PE=1 SV=2	Q14254	SwissProt_2012_09.fasta	47063.9	1	13	13	16	0.000119	0.36	possibly correct	TRUE	5948: Scan 8781 (rt=60.3932) [D:\Raw Data\1206\LTQ\120627T-Roseman University\6.RAW]	SAFSEEVNIKTAEAQLAYELQGAR	K	E	0.997	36.4	43	23.4	3.41	2			875.974	2624.9	2625.32	3	0.5923	-156.3	3623.59	0	4020.24	224	247	TRUE
AurelioLoricoh3Bio_huSP_sf4_Cd	1	1	mascot_daemon_merge (F011590)	Flotillin-2 OS=Homo sapiens GN=FLOT2 PE=1 SV=2	Q14254	SwissProt_2012_09.fasta	47063.9	1	13	13	16	0.000119	0.36	possibly correct	TRUE	5562: Sum of 2 scans in range 8247 (rt=57.4245) to 8276 (rt=57.5845) [D:\Raw Data\1206\LTQ\120627T-Roseman University\6.RAW]	SILGTLTVEQIYQDRDQFAK	R	L	0.967	47.5	43.4	38.2	0	2			775.684	1549.35	2325.21	2	-774.8	168.3	3450.27	0	31468.4	113	132	TRUE
AurelioLoricoh3Bio_huSP_sf4_Cd	1	1	mascot_daemon_merge (F011590)	Flotillin-2 OS=Homo sapiens GN=FLOT2 PE=1 SV=2	Q14254	SwissProt_2012_09.fasta	47063.9	1	13	13	16	0.000119	0.36	possibly correct	TRUE	4124: Scan 6102 (rt=45.0715) [D:\Raw Data\1206\LTQ\120627T-Roseman University\2.RAW]	TAEAQLAYELQGAR	K	E	0.997	32.8	43.5	6.65	3.41	2			761.65	1521.29	1520.77	2	1.523	-316.8	2704.29	0	3129.94	234	247	TRUE
AurelioLoricoh3Bio_huSP_sf4_Cd	1	1	mascot_daemon_merge (F011590)	Flotillin-2 OS=Homo sapiens GN=FLOT2 PE=1 SV=2	Q14254	SwissProt_2012_09.fasta	47063.9	1	13	13	16	0.000119	0.36	possibly correct	TRUE	4417: Scan 6676 (rt=48.7538) [D:\Raw Data\1206\LTQ\120627T-Roseman University\6.RAW]	TAEAQLAYELQGAR	K	E	0.997	76.6	43.4	64.1	5.85	2			760.825	1519.63	1520.77	2	-0.1286	-84.54	2925.23	0	2169.78	234	247	TRUE
AurelioLoricoh3Bio_huSP_sf4_Cd	1	1	mascot_daemon_merge (F011590)	Flotillin-2 OS=Homo sapiens GN=FLOT2 PE=1 SV=2	Q14254	SwissProt_2012_09.fasta	47063.9	1	13	13	16	0.000119	0.36	possibly correct	TRUE	904: Scan 1740 (rt=21.7506) [D:\Raw Data\1206\LTQ\120627T-Roseman University\6.RAW]	TQTAVVQR	K	D	0.997	59.2	44.5	31.2	2.7	2			452.003	901.991	902.505	2	0.4933	546.3	1305.03	0	4020.4	170	177	TRUE
AurelioLoricoh3Bio_huSP_sf4_Cd	1	1	mascot_daemon_merge (F011590)	4-trimethylaminobutyraldehyde dehydrogenase OS=Homo sapiens GN=ALDH9A1 PE=1 SV=3	P49189	SwissProt_2012_09.fasta	53802	1	2	2	2	1.48e-05	0.0466	possibly correct	TRUE	3118: Sum of 2 scans in range 4910 (rt=39.2205) to 4926 (rt=39.3113) [D:\Raw Data\1206\LTQ\120627T-Roseman University\6.RAW]	VIATFTcSGEK	R	E	0.997	42	43.7	29.3	4.04	2		c7: Carbamidomethyl (+57.02)	607.619	1213.22	1212.59	2	1.638	-303	2355.95	0	8630.5	39	49	TRUE
AurelioLoricoh3Bio_huSP_sf4_Cd	1	1	mascot_daemon_merge (F011590)	4-trimethylaminobutyraldehyde dehydrogenase OS=Homo sapiens GN=ALDH9A1 PE=1 SV=3	P49189	SwissProt_2012_09.fasta	53802	1	2	2	2	1.48e-05	0.0466	possibly correct	TRUE	4118: Scan 6252 (rt=46.4331) [D:\Raw Data\1206\LTQ\120627T-Roseman University\6.RAW]	VSFTGSVPTGMK	K	I	0.925	21.7	43.9	12.6	2.07	2			606.536	1211.06	1210.61	2	1.45	369.1	2785.99	0	5381.41	228	239	TRUE
AurelioLoricoh3Bio_huSP_sf4_Cd	1	1	mascot_daemon_merge (F011590)	Glyceraldehyde-3-phosphate dehydrogenase OS=Homo sapiens GN=GAPDH PE=1 SV=3	P04406	SwissProt_2012_09.fasta	36053.4	1	19	26	59	0.000437	0.657	possibly correct	TRUE	4769: Scan 6916 (rt=50.5573) [D:\Raw Data\1206\LTQ\120627T-Roseman University\8.RAW]	AENGKLVINGNPITIFQERDPSK	K	I	0.997	39.3	43	36.8	4.09	2			848.049	2541.12	2540.35	3	1.785	-86.69	3033.44	0	5521.04	62	84	TRUE
AurelioLoricoh3Bio_huSP_sf4_Cd	1	1	mascot_daemon_merge (F011590)	Glyceraldehyde-3-phosphate dehydrogenase OS=Homo sapiens GN=GAPDH PE=1 SV=3	P04406	SwissProt_2012_09.fasta	36053.4	1	19	26	59	0.000437	0.657	possibly correct	TRUE	3809: Sum of 2 scans in range 5729 (rt=43.904) to 5732 (rt=43.9197) [D:\Raw Data\1206\LTQ\120627T-Roseman University\10.RAW]	GALQNIIPASTGAAK	R	A	0.988	46.4	43.4	29	0	2			707.02	2118.04	1411.79	3	707.3	156.4	2634.71	0	13666.3	201	215	TRUE
AurelioLoricoh3Bio_huSP_sf4_Cd	1	1	mascot_daemon_merge (F011590)	Glyceraldehyde-3-phosphate dehydrogenase OS=Homo sapiens GN=GAPDH PE=1 SV=3	P04406	SwissProt_2012_09.fasta	36053.4	1	19	26	59	0.000437	0.657	possibly correct	TRUE	3874: Scan 5709 (rt=43.7943) [D:\Raw Data\1206\LTQ\120627T-Roseman University\8.RAW]	GALQNIIPASTGAAK	R	A	0.994	27.1	43.4	15.5	2.57	2			706.707	1411.4	1411.79	2	0.617	-273.1	2627.66	0	3298.46	201	215	TRUE
AurelioLoricoh3Bio_huSP_sf4_Cd	1	1	mascot_daemon_merge (F011590)	Glyceraldehyde-3-phosphate dehydrogenase OS=Homo sapiens GN=GAPDH PE=1 SV=3	P04406	SwissProt_2012_09.fasta	36053.4	1	19	26	59	0.000437	0.657	possibly correct	TRUE	4081: Scan 5987 (rt=45.3601) [D:\Raw Data\1206\LTQ\120627T-Roseman University\8.RAW]	GALQNIIPASTGAAK	R	A	0.996	38.6	43.4	18.2	2.39	2			706.714	1411.41	1411.79	2	0.6304	-263.6	2721.61	0	2681.29	201	215	TRUE
AurelioLoricoh3Bio_huSP_sf4_Cd	1	1	mascot_daemon_merge (F011590)	Glyceraldehyde-3-phosphate dehydrogenase OS=Homo sapiens GN=GAPDH PE=1 SV=3	P04406	SwissProt_2012_09.fasta	36053.4	1	19	26	59	0.000437	0.657	possibly correct	TRUE	4255: Scan 5860 (rt=44.2871) [D:\Raw Data\1206\LTQ\120627T-Roseman University\7.RAW]	GALQNIIPASTGAAK	R	A	0.997	40.2	43.4	30.2	3.89	2			706.759	1411.5	1411.79	2	0.7198	-200.3	2657.22	0	3560.65	201	215	TRUE
AurelioLoricoh3Bio_huSP_sf4_Cd	1	1	mascot_daemon_merge (F011590)	Glyceraldehyde-3-phosphate dehydrogenase OS=Homo sapiens GN=GAPDH PE=1 SV=3	P04406	SwissProt_2012_09.fasta	36053.4	1	19	26	59	0.000437	0.657	possibly correct	TRUE	3876: Scan 5823 (rt=44.4339) [D:\Raw Data\1206\LTQ\120627T-Roseman University\10.RAW]	GALQNIIPASTGAAK	R	A	0.997	50	43.8	26.4	3.92	2			707.123	1412.23	1411.79	2	1.448	314.7	2666.03	0	8909.78	201	215	TRUE
AurelioLoricoh3Bio_huSP_sf4_Cd	1	1	mascot_daemon_merge (F011590)	Glyceraldehyde-3-phosphate dehydrogenase OS=Homo sapiens GN=GAPDH PE=1 SV=3	P04406	SwissProt_2012_09.fasta	36053.4	1	19	26	59	0.000437	0.657	possibly correct	TRUE	3941: Scan 5798 (rt=44.2946) [D:\Raw Data\1206\LTQ\120627T-Roseman University\8.RAW]	GALQNIIPASTGAAK	R	A	0.997	65.2	43.4	40.7	0	2			706.705	2117.09	1411.79	3	706.3	184.2	2657.68	0	235839	201	215	TRUE
AurelioLoricoh3Bio_huSP_sf4_Cd	1	1	mascot_daemon_merge (F011590)	Glyceraldehyde-3-phosphate dehydrogenase OS=Homo sapiens GN=GAPDH PE=1 SV=3	P04406	SwissProt_2012_09.fasta	36053.4	1	19	26	59	0.000437	0.657	possibly correct	TRUE	3821: Sum of 2 scans in range 5809 (rt=44.2478) to 5819 (rt=44.3031) [D:\Raw Data\1206\LTQ\120627T-Roseman University\11.RAW]	GALQNIIPASTGAAK	R	A	0.997	59.3	43.4	36.3	4.03	2			706.729	1411.44	1411.79	2	0.6599	-242.7	2656.53	0	11049.1	201	215	TRUE
AurelioLoricoh3Bio_huSP_sf4_Cd	1	1	mascot_daemon_merge (F011590)	Glyceraldehyde-3-phosphate dehydrogenase OS=Homo sapiens GN=GAPDH PE=1 SV=3	P04406	SwissProt_2012_09.fasta	36053.4	1	19	26	59	0.000437	0.657	possibly correct	TRUE	3918: Scan 5829 (rt=44.5453) [D:\Raw Data\1206\LTQ\120627T-Roseman University\13.RAW]	GALQNIIPASTGAAK	R	A	0.997	50.6	42.8	27.1	7.06	2			706.391	1410.77	1411.79	2	-0.0151	-10.7	2672.72	0	5683.79	201	215	TRUE
AurelioLoricoh3Bio_huSP_sf4_Cd	1	1	mascot_daemon_merge (F011590)	Glyceraldehyde-3-phosphate dehydrogenase OS=Homo sapiens GN=GAPDH PE=1 SV=3	P04406	SwissProt_2012_09.fasta	36053.4	1	19	26	59	0.000437	0.657	possibly correct	TRUE	5263: Scan 7608 (rt=54.4612) [D:\Raw Data\1206\LTQ\120627T-Roseman University\8.RAW]	GILGYTEHQVVSSDFNSDTHSSTFDAGAGIALNDHFVK	K	L	0.996	18.8	41.3	15.5	3.15	2			1347.16	4038.46	4036.9	3	2.569	-108.7	3267.67	0	536.207	272	309	TRUE
AurelioLoricoh3Bio_huSP_sf4_Cd	1	1	mascot_daemon_merge (F011590)	Glyceraldehyde-3-phosphate dehydrogenase OS=Homo sapiens GN=GAPDH PE=1 SV=3	P04406	SwissProt_2012_09.fasta	36053.4	1	19	26	59	0.000437	0.657	possibly correct	TRUE	5157: Scan 7464 (rt=53.6506) [D:\Raw Data\1206\LTQ\120627T-Roseman University\8.RAW]	GILGYTEHQVVSSDFNSDTHSSTFDAGAGIALNDHFVK	K	L	0.997	25.5	41.6	22.3	4.72	2			1346.96	4037.85	4036.9	3	1.962	-10.69	3219.04	0	819.752	272	309	TRUE
AurelioLoricoh3Bio_huSP_sf4_Cd	1	1	mascot_daemon_merge (F011590)	Glyceraldehyde-3-phosphate dehydrogenase OS=Homo sapiens GN=GAPDH PE=1 SV=3	P04406	SwissProt_2012_09.fasta	36053.4	1	19	26	59	0.000437	0.657	possibly correct	TRUE	3884: Scan 5721 (rt=43.8616) [D:\Raw Data\1206\LTQ\120627T-Roseman University\8.RAW]	IISNAScTTNcLAPLAK	K	V	0.975	43.5	43	33.2	0	2		c7: Carbamidomethyl (+57.02), c11: Carbamidomethyl (+57.02)	917.977	2750.91	1833.92	3	918	181.7	2631.7	0	4751.72	146	162	TRUE
AurelioLoricoh3Bio_huSP_sf4_Cd	1	1	mascot_daemon_merge (F011590)	Glyceraldehyde-3-phosphate dehydrogenase OS=Homo sapiens GN=GAPDH PE=1 SV=3	P04406	SwissProt_2012_09.fasta	36053.4	1	19	26	59	0.000437	0.657	possibly correct	TRUE	3741: Scan 5535 (rt=42.8157) [D:\Raw Data\1206\LTQ\120627T-Roseman University\8.RAW]	IISNAScTTNcLAPLAK	K	V	0.997	41.9	43.5	23.6	4.19	2		c7: Carbamidomethyl (+57.02), c11: Carbamidomethyl (+57.02)	918.259	1834.5	1833.92	2	1.59	-226.1	2568.94	0	2991.65	146	162	TRUE
AurelioLoricoh3Bio_huSP_sf4_Cd	1	1	mascot_daemon_merge (F011590)	Glyceraldehyde-3-phosphate dehydrogenase OS=Homo sapiens GN=GAPDH PE=1 SV=3	P04406	SwissProt_2012_09.fasta	36053.4	1	19	26	59	0.000437	0.657	possibly correct	TRUE	3993: Scan 5502 (rt=42.3106) [D:\Raw Data\1206\LTQ\120627T-Roseman University\7.RAW]	IISNAScTTNcLAPLAK	K	V	0.997	62.4	43.4	41.7	6.89	2		c7: Carbamidomethyl (+57.02), c11: Carbamidomethyl (+57.02)	917.613	1833.21	1833.92	2	0.2992	163.1	2538.64	0	3402.79	146	162	TRUE
AurelioLoricoh3Bio_huSP_sf4_Cd	1	1	mascot_daemon_merge (F011590)	Glyceraldehyde-3-phosphate dehydrogenase OS=Homo sapiens GN=GAPDH PE=1 SV=3	P04406	SwissProt_2012_09.fasta	36053.4	1	19	26	59	0.000437	0.657	possibly correct	TRUE	3570: Scan 5472 (rt=42.3582) [D:\Raw Data\1206\LTQ\120627T-Roseman University\11.RAW]	IISNAScTTNcLAPLAK	K	V	0.997	98.1	43.3	86.7	10.5	2		c7: Carbamidomethyl (+57.02), c11: Carbamidomethyl (+57.02)	917.347	1832.68	1833.92	2	-0.2326	-126.8	2541.49	0	6397.24	146	162	TRUE
AurelioLoricoh3Bio_huSP_sf4_Cd	1	1	mascot_daemon_merge (F011590)	Glyceraldehyde-3-phosphate dehydrogenase OS=Homo sapiens GN=GAPDH PE=1 SV=3	P04406	SwissProt_2012_09.fasta	36053.4	1	19	26	59	0.000437	0.657	possibly correct	TRUE	3578: Scan 5368 (rt=41.9606) [D:\Raw Data\1206\LTQ\120627T-Roseman University\13.RAW]	IISNAScTTNcLAPLAK	K	V	0.997	84.4	42.7	67.5	13	2		c7: Carbamidomethyl (+57.02), c11: Carbamidomethyl (+57.02)	917.405	1832.8	1833.92	2	-0.1176	-64.11	2517.64	0	3782.12	146	162	TRUE
AurelioLoricoh3Bio_huSP_sf4_Cd	1	1	mascot_daemon_merge (F011590)	Glyceraldehyde-3-phosphate dehydrogenase OS=Homo sapiens GN=GAPDH PE=1 SV=3	P04406	SwissProt_2012_09.fasta	36053.4	1	19	26	59	0.000437	0.657	possibly correct	TRUE	3622: Scan 5366 (rt=41.8787) [D:\Raw Data\1206\LTQ\120627T-Roseman University\8.RAW]	IISNAScTTNcLAPLAK	K	V	0.997	113	42.6	96.1	13.2	2		c7: Carbamidomethyl (+57.02), c11: Carbamidomethyl (+57.02)	917.416	1832.82	1833.92	2	-0.09609	-52.4	2512.72	0	68853.7	146	162	TRUE
AurelioLoricoh3Bio_huSP_sf4_Cd	1	1	mascot_daemon_merge (F011590)	Glyceraldehyde-3-phosphate dehydrogenase OS=Homo sapiens GN=GAPDH PE=1 SV=3	P04406	SwissProt_2012_09.fasta	36053.4	1	19	26	59	0.000437	0.657	possibly correct	TRUE	3603: Scan 5357 (rt=41.7942) [D:\Raw Data\1206\LTQ\120627T-Roseman University\9.RAW]	IISNAScTTNcLAPLAK	K	V	0.997	95.2	43.2	78.5	13.5	2		c7: Carbamidomethyl (+57.02), c11: Carbamidomethyl (+57.02)	917.745	1833.48	1833.92	2	0.5631	-239.7	2507.65	0	4651.01	146	162	TRUE
AurelioLoricoh3Bio_huSP_sf4_Cd	1	1	mascot_daemon_merge (F011590)	Glyceraldehyde-3-phosphate dehydrogenase OS=Homo sapiens GN=GAPDH PE=1 SV=3	P04406	SwissProt_2012_09.fasta	36053.4	1	19	26	59	0.000437	0.657	possibly correct	TRUE	5296: Sum of 2 scans in range 7709 (rt=54.8637) to 7722 (rt=54.9369) [D:\Raw Data\1206\LTQ\120627T-Roseman University\9.RAW]	IKWGDAGAEYVVESTGVFTTmEK	K	A	0.922	43.7	43.5	39.8	0	2		m21: Oxidation (+15.99)	846.245	1690.48	2534.21	2	-842.7	-258.4	3294.02	0	6772.04	85	107	TRUE
AurelioLoricoh3Bio_huSP_sf4_Cd	1	1	mascot_daemon_merge (F011590)	Glyceraldehyde-3-phosphate dehydrogenase OS=Homo sapiens GN=GAPDH PE=1 SV=3	P04406	SwissProt_2012_09.fasta	36053.4	1	19	26	59	0.000437	0.657	possibly correct	TRUE	1568: Scan 2578 (rt=26.4497) [D:\Raw Data\1206\LTQ\120627T-Roseman University\8.RAW]	LEKPAKYDDIK	R	K	0.974	48.7	43.6	23.3	0	2			660.887	1319.76	1319.72	2	1.045	32.25	1586.98	0	2191.04	249	259	TRUE
AurelioLoricoh3Bio_huSP_sf4_Cd	1	1	mascot_daemon_merge (F011590)	Glyceraldehyde-3-phosphate dehydrogenase OS=Homo sapiens GN=GAPDH PE=1 SV=3	P04406	SwissProt_2012_09.fasta	36053.4	1	19	26	59	0.000437	0.657	possibly correct	TRUE	1163: Scan 2073 (rt=23.6385) [D:\Raw Data\1206\LTQ\120627T-Roseman University\9.RAW]	LEKPAKYDDIKK	R	V	0.944	13.2	43.5	4.03	1.89	2			483.786	1448.34	1447.82	3	1.528	-329.2	1418.31	0	2000.61	249	260	TRUE
AurelioLoricoh3Bio_huSP_sf4_Cd	1	1	mascot_daemon_merge (F011590)	Glyceraldehyde-3-phosphate dehydrogenase OS=Homo sapiens GN=GAPDH PE=1 SV=3	P04406	SwissProt_2012_09.fasta	36053.4	1	19	26	59	0.000437	0.657	possibly correct	TRUE	1167: Scan 2039 (rt=23.4456) [D:\Raw Data\1206\LTQ\120627T-Roseman University\8.RAW]	LEKPAKYDDIKK	R	V	0.997	45.1	44	26.2	2.92	2			724.581	1447.15	1447.82	2	0.3392	234.3	1406.74	0	1939.38	249	260	TRUE
AurelioLoricoh3Bio_huSP_sf4_Cd	1	1	mascot_daemon_merge (F011590)	Glyceraldehyde-3-phosphate dehydrogenase OS=Homo sapiens GN=GAPDH PE=1 SV=3	P04406	SwissProt_2012_09.fasta	36053.4	1	19	26	59	0.000437	0.657	possibly correct	TRUE	5162: Scan 7695 (rt=54.3579) [D:\Raw Data\1206\LTQ\120627T-Roseman University\6.RAW]	LISWYDNEFGYSNR	K	V	0.997	55	42.6	34.9	0	2			882.421	2644.24	1763.8	3	881.4	17.75	3261.47	0	8001.79	310	323	TRUE
AurelioLoricoh3Bio_huSP_sf4_Cd	1	1	mascot_daemon_merge (F011590)	Glyceraldehyde-3-phosphate dehydrogenase OS=Homo sapiens GN=GAPDH PE=1 SV=3	P04406	SwissProt_2012_09.fasta	36053.4	1	19	26	59	0.000437	0.657	possibly correct	TRUE	5235: Sum of 2 scans in range 7612 (rt=53.3905) to 7640 (rt=53.5513) [D:\Raw Data\1206\LTQ\120627T-Roseman University\1.RAW]	LISWYDNEFGYSNR	K	V	0.997	37.4	43.1	27.1	3.96	2			882.54	1763.07	1763.8	2	0.271	153.6	3208.25	0	13173.5	310	323	TRUE
AurelioLoricoh3Bio_huSP_sf4_Cd	1	1	mascot_daemon_merge (F011590)	Glyceraldehyde-3-phosphate dehydrogenase OS=Homo sapiens GN=GAPDH PE=1 SV=3	P04406	SwissProt_2012_09.fasta	36053.4	1	19	26	59	0.000437	0.657	possibly correct	TRUE	4983: Scan 7454 (rt=53.59) [D:\Raw Data\1206\LTQ\120627T-Roseman University\12.RAW]	LISWYDNEFGYSNR	K	V	0.997	63.4	42.6	54.1	5.8	2			882.465	1762.92	1763.8	2	0.1207	68.41	3215.4	0	2218.81	310	323	TRUE
AurelioLoricoh3Bio_huSP_sf4_Cd	1	1	mascot_daemon_merge (F011590)	Glyceraldehyde-3-phosphate dehydrogenase OS=Homo sapiens GN=GAPDH PE=1 SV=3	P04406	SwissProt_2012_09.fasta	36053.4	1	19	26	59	0.000437	0.657	possibly correct	TRUE	5022: Scan 7270 (rt=52.5546) [D:\Raw Data\1206\LTQ\120627T-Roseman University\8.RAW]	LISWYDNEFGYSNR	K	V	0.997	83.6	42.9	75	6.96	2			882.514	1763.01	1763.8	2	0.2177	123.4	3153.28	0	3528.12	310	323	TRUE
AurelioLoricoh3Bio_huSP_sf4_Cd	1	1	mascot_daemon_merge (F011590)	Glyceraldehyde-3-phosphate dehydrogenase OS=Homo sapiens GN=GAPDH PE=1 SV=3	P04406	SwissProt_2012_09.fasta	36053.4	1	19	26	59	0.000437	0.657	possibly correct	TRUE	5081: Scan 7358 (rt=53.0504) [D:\Raw Data\1206\LTQ\120627T-Roseman University\8.RAW]	LISWYDNEFGYSNR	K	V	0.997	90.4	43.3	81.6	6.06	2			882.556	1763.1	1763.8	2	0.3017	171	3183.02	0	7225.64	310	323	TRUE
AurelioLoricoh3Bio_huSP_sf4_Cd	1	1	mascot_daemon_merge (F011590)	Glyceraldehyde-3-phosphate dehydrogenase OS=Homo sapiens GN=GAPDH PE=1 SV=3	P04406	SwissProt_2012_09.fasta	36053.4	1	19	26	59	0.000437	0.657	possibly correct	TRUE	5669: Scan 8309 (rt=58.3952) [D:\Raw Data\1206\LTQ\120627T-Roseman University\10.RAW]	LVINGNPITIFQER	K	D	0.997	55.2	43.6	46	0	2			807.538	2419.59	1613.9	3	806.7	-205.5	3503.71	0	3840.54	67	80	TRUE
AurelioLoricoh3Bio_huSP_sf4_Cd	1	1	mascot_daemon_merge (F011590)	Glyceraldehyde-3-phosphate dehydrogenase OS=Homo sapiens GN=GAPDH PE=1 SV=3	P04406	SwissProt_2012_09.fasta	36053.4	1	19	26	59	0.000437	0.657	possibly correct	TRUE	5658: Scan 8286 (rt=58.3518) [D:\Raw Data\1206\LTQ\120627T-Roseman University\13.RAW]	LVINGNPITIFQER	K	D	0.997	32.7	43.3	28.7	3.46	2			808.751	1615.49	1613.9	2	2.593	-257	3501.11	0	3182.96	67	80	TRUE
AurelioLoricoh3Bio_huSP_sf4_Cd	1	1	mascot_daemon_merge (F011590)	Glyceraldehyde-3-phosphate dehydrogenase OS=Homo sapiens GN=GAPDH PE=1 SV=3	P04406	SwissProt_2012_09.fasta	36053.4	1	19	26	59	0.000437	0.657	possibly correct	TRUE	5910: Scan 8496 (rt=59.4753) [D:\Raw Data\1206\LTQ\120627T-Roseman University\8.RAW]	LVINGNPITIFQER	K	D	0.997	48	43.7	34.8	2.37	2			808.182	1614.35	1613.9	2	1.456	280.4	3568.52	0	3894.13	67	80	TRUE
AurelioLoricoh3Bio_huSP_sf4_Cd	1	1	mascot_daemon_merge (F011590)	Glyceraldehyde-3-phosphate dehydrogenase OS=Homo sapiens GN=GAPDH PE=1 SV=3	P04406	SwissProt_2012_09.fasta	36053.4	1	19	26	59	0.000437	0.657	possibly correct	TRUE	5722: Scan 8321 (rt=58.2506) [D:\Raw Data\1206\LTQ\120627T-Roseman University\9.RAW]	LVINGNPITIFQER	K	D	0.997	59.1	43.3	50.2	0	2			807.786	2420.34	1613.9	3	807.4	101.1	3495.04	0	4689.34	67	80	TRUE
AurelioLoricoh3Bio_huSP_sf4_Cd	1	1	mascot_daemon_merge (F011590)	Glyceraldehyde-3-phosphate dehydrogenase OS=Homo sapiens GN=GAPDH PE=1 SV=3	P04406	SwissProt_2012_09.fasta	36053.4	1	19	26	59	0.000437	0.657	possibly correct	TRUE	5591: Scan 8300 (rt=58.3693) [D:\Raw Data\1206\LTQ\120627T-Roseman University\12.RAW]	LVINGNPITIFQER	K	D	0.997	88.4	43.3	77	0	2			807.808	2420.4	1613.9	3	807.5	128.5	3502.16	0	2646.41	67	80	TRUE
AurelioLoricoh3Bio_huSP_sf4_Cd	1	1	mascot_daemon_merge (F011590)	Glyceraldehyde-3-phosphate dehydrogenase OS=Homo sapiens GN=GAPDH PE=1 SV=3	P04406	SwissProt_2012_09.fasta	36053.4	1	19	26	59	0.000437	0.657	possibly correct	TRUE	5769: Scan 8295 (rt=58.3419) [D:\Raw Data\1206\LTQ\120627T-Roseman University\8.RAW]	LVINGNPITIFQER	K	D	0.997	96.5	43.5	83	12.7	2			807.304	1612.59	1613.9	2	-0.3009	-186.5	3500.51	0	26407.7	67	80	TRUE
AurelioLoricoh3Bio_huSP_sf4_Cd	1	1	mascot_daemon_merge (F011590)	Glyceraldehyde-3-phosphate dehydrogenase OS=Homo sapiens GN=GAPDH PE=1 SV=3	P04406	SwissProt_2012_09.fasta	36053.4	1	19	26	59	0.000437	0.657	possibly correct	TRUE	5388: Scan 7776 (rt=55.4115) [D:\Raw Data\1206\LTQ\120627T-Roseman University\8.RAW]	LVINGNPITIFQERDPSK	K	I	0.997	54.9	43	49.4	3.68	2			1022.29	2042.57	2041.11	2	2.471	228	3324.69	0	2597.01	67	84	TRUE
AurelioLoricoh3Bio_huSP_sf4_Cd	1	1	mascot_daemon_merge (F011590)	Glyceraldehyde-3-phosphate dehydrogenase OS=Homo sapiens GN=GAPDH PE=1 SV=3	P04406	SwissProt_2012_09.fasta	36053.4	1	19	26	59	0.000437	0.657	possibly correct	TRUE	5225: Scan 7554 (rt=54.1582) [D:\Raw Data\1206\LTQ\120627T-Roseman University\8.RAW]	LVINGNPITIFQERDPSK	K	I	0.997	68.8	42.9	62	5.92	2			1021.39	2040.76	2041.11	2	0.6598	-168	3249.49	0	4542.87	67	84	TRUE
AurelioLoricoh3Bio_huSP_sf4_Cd	1	1	mascot_daemon_merge (F011590)	Glyceraldehyde-3-phosphate dehydrogenase OS=Homo sapiens GN=GAPDH PE=1 SV=3	P04406	SwissProt_2012_09.fasta	36053.4	1	19	26	59	0.000437	0.657	possibly correct	TRUE	4189: Scan 6125 (rt=46.1342) [D:\Raw Data\1206\LTQ\120627T-Roseman University\8.RAW]	RVIISAPSADAPMFVmGVNHEK	K	Y	0.972	48.2	43.4	8.76	0	2		m16: Oxidation (+15.99)	795.486	1588.96	2385.21	2	-795.2	-48.19	2768.05	0	3496.2	118	139	TRUE
AurelioLoricoh3Bio_huSP_sf4_Cd	1	1	mascot_daemon_merge (F011590)	Glyceraldehyde-3-phosphate dehydrogenase OS=Homo sapiens GN=GAPDH PE=1 SV=3	P04406	SwissProt_2012_09.fasta	36053.4	1	19	26	59	0.000437	0.657	possibly correct	TRUE	5972: Scan 8738 (rt=60.79) [D:\Raw Data\1206\LTQ\120627T-Roseman University\10.RAW]	VIHDNFGIVEGLmTTVHAITATQK	K	T	0.95	45	42.8	34.9	0	2		m13: Oxidation (+15.99)	871.505	1740.99	2611.36	2	-869.4	7.084	3647.4	0	15180.5	163	186	TRUE
AurelioLoricoh3Bio_huSP_sf4_Cd	1	1	mascot_daemon_merge (F011590)	Glyceraldehyde-3-phosphate dehydrogenase OS=Homo sapiens GN=GAPDH PE=1 SV=3	P04406	SwissProt_2012_09.fasta	36053.4	1	19	26	59	0.000437	0.657	possibly correct	TRUE	5910: Sum of 2 scans in range 8713 (rt=60.6097) to 8726 (rt=60.6823) [D:\Raw Data\1206\LTQ\120627T-Roseman University\11.RAW]	VIHDNFGIVEGLmTTVHAITATQK	K	T	0.997	60.7	43.1	54.6	0	2		m13: Oxidation (+15.99)	871.756	1741.5	2611.36	2	-868.9	-279.8	3638.76	0	9023.78	163	186	TRUE
AurelioLoricoh3Bio_huSP_sf4_Cd	1	1	mascot_daemon_merge (F011590)	Glyceraldehyde-3-phosphate dehydrogenase OS=Homo sapiens GN=GAPDH PE=1 SV=3	P04406	SwissProt_2012_09.fasta	36053.4	1	19	26	59	0.000437	0.657	possibly correct	TRUE	5952: Scan 8772 (rt=60.9411) [D:\Raw Data\1206\LTQ\120627T-Roseman University\11.RAW]	VIHDNFGIVEGLmTTVHAITATQK	K	T	0.997	55.8	43	51.1	4.28	2		m13: Oxidation (+15.99)	871.026	2610.06	2611.36	3	-0.2928	-112.1	3656.47	0	8791.16	163	186	TRUE
AurelioLoricoh3Bio_huSP_sf4_Cd	1	1	mascot_daemon_merge (F011590)	Glyceraldehyde-3-phosphate dehydrogenase OS=Homo sapiens GN=GAPDH PE=1 SV=3	P04406	SwissProt_2012_09.fasta	36053.4	1	19	26	59	0.000437	0.657	possibly correct	TRUE	5997: Sum of 2 scans in range 8626 (rt=60.1986) to 8632 (rt=60.2328) [D:\Raw Data\1206\LTQ\120627T-Roseman University\8.RAW]	VIHDNFGIVEGLmTTVHAITATQK	K	T	0.997	37.7	42.6	37.3	7.23	2		m13: Oxidation (+15.99)	871.471	2611.39	2611.36	3	1.045	16.09	3612.94	0	10455.4	163	186	TRUE
AurelioLoricoh3Bio_huSP_sf4_Cd	1	1	mascot_daemon_merge (F011590)	Glyceraldehyde-3-phosphate dehydrogenase OS=Homo sapiens GN=GAPDH PE=1 SV=3	P04406	SwissProt_2012_09.fasta	36053.4	1	19	26	59	0.000437	0.657	possibly correct	TRUE	6065: Sum of 2 scans in range 8720 (rt=60.7224) to 8722 (rt=60.7329) [D:\Raw Data\1206\LTQ\120627T-Roseman University\8.RAW]	VIHDNFGIVEGLmTTVHAITATQK	K	T	0.997	81.9	43.5	76.3	8.46	2		m13: Oxidation (+15.99)	871.217	2610.63	2611.36	3	0.2818	107.9	3643.66	0	118043	163	186	TRUE
AurelioLoricoh3Bio_huSP_sf4_Cd	1	1	mascot_daemon_merge (F011590)	Glyceraldehyde-3-phosphate dehydrogenase OS=Homo sapiens GN=GAPDH PE=1 SV=3	P04406	SwissProt_2012_09.fasta	36053.4	1	19	26	59	0.000437	0.657	possibly correct	TRUE	4079: Scan 5985 (rt=45.3478) [D:\Raw Data\1206\LTQ\120627T-Roseman University\8.RAW]	VIISAPSADAPmFVmGVNHEK	R	Y	0.966	18.5	42.3	11.9	2.46	2		m12: Oxidation (+15.99), m15: Oxidation (+15.99)	1123.93	2245.85	2245.1	2	1.754	-112	2720.87	0	1354.01	119	139	TRUE
AurelioLoricoh3Bio_huSP_sf4_Cd	1	1	mascot_daemon_merge (F011590)	Glyceraldehyde-3-phosphate dehydrogenase OS=Homo sapiens GN=GAPDH PE=1 SV=3	P04406	SwissProt_2012_09.fasta	36053.4	1	19	26	59	0.000437	0.657	possibly correct	TRUE	4591: Scan 6676 (rt=49.2108) [D:\Raw Data\1206\LTQ\120627T-Roseman University\8.RAW]	VIISAPSADAPMFVmGVNHEKYDNSLK	R	I	0.993	19.8	42.6	0	2.82	2		m15: Oxidation (+15.99)	983.944	2948.81	2949.45	3	0.3676	124.6	2952.65	0	10241.2	119	145	TRUE
AurelioLoricoh3Bio_huSP_sf4_Cd	1	1	mascot_daemon_merge (F011590)	Glyceraldehyde-3-phosphate dehydrogenase OS=Homo sapiens GN=GAPDH PE=1 SV=3	P04406	SwissProt_2012_09.fasta	36053.4	1	19	26	59	0.000437	0.657	possibly correct	TRUE	4244: Scan 6203 (rt=46.5762) [D:\Raw Data\1206\LTQ\120627T-Roseman University\8.RAW]	VPTANVSVVDLTcR	R	L	0.992	35.6	42.9	31.9	2.23	2		c13: Carbamidomethyl (+57.02)	766.414	1530.81	1530.79	2	1.027	15.74	2794.57	0	2991.94	235	248	TRUE
AurelioLoricoh3Bio_huSP_sf4_Cd	1	1	mascot_daemon_merge (F011590)	Glyceraldehyde-3-phosphate dehydrogenase OS=Homo sapiens GN=GAPDH PE=1 SV=3	P04406	SwissProt_2012_09.fasta	36053.4	1	19	26	59	0.000437	0.657	possibly correct	TRUE	4191: Sum of 2 scans in range 6193 (rt=45.5761) to 6201 (rt=45.6181) [D:\Raw Data\1206\LTQ\120627T-Roseman University\2.RAW]	VPTANVSVVDLTcR	R	L	0.997	26.4	43.8	0	3.19	2		c13: Carbamidomethyl (+57.02)	767.165	1532.31	1530.79	2	2.527	-313.6	2735.83	0	26845.9	235	248	TRUE
AurelioLoricoh3Bio_huSP_sf4_Cd	1	1	mascot_daemon_merge (F011590)	Glyceraldehyde-3-phosphate dehydrogenase OS=Homo sapiens GN=GAPDH PE=1 SV=3	P04406	SwissProt_2012_09.fasta	36053.4	1	19	26	59	0.000437	0.657	possibly correct	TRUE	3986: Scan 6033 (rt=45.7221) [D:\Raw Data\1206\LTQ\120627T-Roseman University\14.RAW]	VPTANVSVVDLTcR	R	L	0.997	60.9	43.6	59.3	0	2		c13: Carbamidomethyl (+57.02)	766.515	2296.52	1530.79	3	766.7	-153	2743.32	0	2737.69	235	248	TRUE
AurelioLoricoh3Bio_huSP_sf4_Cd	1	1	mascot_daemon_merge (F011590)	Glyceraldehyde-3-phosphate dehydrogenase OS=Homo sapiens GN=GAPDH PE=1 SV=3	P04406	SwissProt_2012_09.fasta	36053.4	1	19	26	59	0.000437	0.657	possibly correct	TRUE	3765: Scan 5571 (rt=43.0178) [D:\Raw Data\1206\LTQ\120627T-Roseman University\8.RAW]	VPTANVSVVDLTcR	R	L	0.997	62.5	42.8	56.5	7.15	2		c13: Carbamidomethyl (+57.02)	766.399	1530.78	1530.79	2	0.9963	-4.188	2581.07	0	3494.11	235	248	TRUE
AurelioLoricoh3Bio_huSP_sf4_Cd	1	1	mascot_daemon_merge (F011590)	Glyceraldehyde-3-phosphate dehydrogenase OS=Homo sapiens GN=GAPDH PE=1 SV=3	P04406	SwissProt_2012_09.fasta	36053.4	1	19	26	59	0.000437	0.657	possibly correct	TRUE	4061: Scan 6144 (rt=46.139) [D:\Raw Data\1206\LTQ\120627T-Roseman University\11.RAW]	VPTANVSVVDLTcR	R	L	0.997	77.4	43.4	68.6	0	2		c13: Carbamidomethyl (+57.02)	766.066	2295.18	1530.79	3	765.4	133.7	2768.34	0	2085.41	235	248	TRUE
AurelioLoricoh3Bio_huSP_sf4_Cd	1	1	mascot_daemon_merge (F011590)	Glyceraldehyde-3-phosphate dehydrogenase OS=Homo sapiens GN=GAPDH PE=1 SV=3	P04406	SwissProt_2012_09.fasta	36053.4	1	19	26	59	0.000437	0.657	possibly correct	TRUE	4090: Scan 6015 (rt=45.4612) [D:\Raw Data\1206\LTQ\120627T-Roseman University\9.RAW]	VPTANVSVVDLTcR	R	L	0.997	81.5	43.7	77.6	8	2		c13: Carbamidomethyl (+57.02)	766.27	1530.53	1530.79	2	0.7378	-173	2727.67	0	6980.81	235	248	TRUE
AurelioLoricoh3Bio_huSP_sf4_Cd	1	1	mascot_daemon_merge (F011590)	Glyceraldehyde-3-phosphate dehydrogenase OS=Homo sapiens GN=GAPDH PE=1 SV=3	P04406	SwissProt_2012_09.fasta	36053.4	1	19	26	59	0.000437	0.657	possibly correct	TRUE	4059: Scan 6018 (rt=45.6062) [D:\Raw Data\1206\LTQ\120627T-Roseman University\13.RAW]	VPTANVSVVDLTcR	R	L	0.997	80.8	42.9	71.8	4.19	2		c13: Carbamidomethyl (+57.02)	766.356	1530.7	1530.79	2	0.9106	-60.14	2736.37	0	2791.59	235	248	TRUE
AurelioLoricoh3Bio_huSP_sf4_Cd	1	1	mascot_daemon_merge (F011590)	Glyceraldehyde-3-phosphate dehydrogenase OS=Homo sapiens GN=GAPDH PE=1 SV=3	P04406	SwissProt_2012_09.fasta	36053.4	1	19	26	59	0.000437	0.657	possibly correct	TRUE	3978: Scan 6048 (rt=45.7079) [D:\Raw Data\1206\LTQ\120627T-Roseman University\12.RAW]	VPTANVSVVDLTcR	R	L	0.997	87.1	43.4	82.8	6.77	2		c13: Carbamidomethyl (+57.02)	766.773	1531.53	1530.79	2	1.743	-171	2742.47	0	3569.3	235	248	TRUE
AurelioLoricoh3Bio_huSP_sf4_Cd	1	1	mascot_daemon_merge (F011590)	Glyceraldehyde-3-phosphate dehydrogenase OS=Homo sapiens GN=GAPDH PE=1 SV=3	P04406	SwissProt_2012_09.fasta	36053.4	1	19	26	59	0.000437	0.657	possibly correct	TRUE	4075: Sum of 2 scans in range 5979 (rt=45.3141) to 5982 (rt=45.3321) [D:\Raw Data\1206\LTQ\120627T-Roseman University\8.RAW]	VPTANVSVVDLTcR	R	L	0.997	91.7	43.8	86.1	10.2	2		c13: Carbamidomethyl (+57.02)	766.206	1530.4	1530.79	2	0.6095	-256.8	2719.39	0	12187.5	235	248	TRUE
AurelioLoricoh3Bio_huSP_sf4_Cd	1	1	mascot_daemon_merge (F011590)	Glyceraldehyde-3-phosphate dehydrogenase OS=Homo sapiens GN=GAPDH PE=1 SV=3	P04406	SwissProt_2012_09.fasta	36053.4	1	19	26	59	0.000437	0.657	possibly correct	TRUE	4095: Scan 6068 (rt=45.8873) [D:\Raw Data\1206\LTQ\120627T-Roseman University\13.RAW]	VPTANVSVVDLTcR	R	L	0.997	97.8	43.4	86.6	0	2		c13: Carbamidomethyl (+57.02)	765.769	2294.29	1530.79	3	764.5	183	2753.24	0	3588.51	235	248	TRUE
AurelioLoricoh3Bio_huSP_sf4_Cd	1	1	mascot_daemon_merge (F011590)	Glyceraldehyde-3-phosphate dehydrogenase OS=Homo sapiens GN=GAPDH PE=1 SV=3	P04406	SwissProt_2012_09.fasta	36053.4	1	19	26	59	0.000437	0.657	possibly correct	TRUE	4453: Scan 6123 (rt=45.7474) [D:\Raw Data\1206\LTQ\120627T-Roseman University\7.RAW]	VPTANVSVVDLTcR	R	L	0.997	105	43.5	99.9	0	2		c13: Carbamidomethyl (+57.02)	766.092	2295.25	1530.79	3	765.5	167.2	2744.85	0	4869.68	235	248	TRUE
AurelioLoricoh3Bio_huSP_sf4_Cd	1	1	mascot_daemon_merge (F011590)	Glyceraldehyde-3-phosphate dehydrogenase OS=Homo sapiens GN=GAPDH PE=1 SV=3	P04406	SwissProt_2012_09.fasta	36053.4	1	19	26	59	0.000437	0.657	possibly correct	TRUE	4145: Sum of 2 scans in range 6068 (rt=45.8133) to 6069 (rt=45.818) [D:\Raw Data\1206\LTQ\120627T-Roseman University\8.RAW]	VPTANVSVVDLTcR	R	L	0.997	106	42.9	101	0	2		c13: Carbamidomethyl (+57.02)	766.427	2296.26	1530.79	3	766.5	169	2748.94	0	136847	235	248	TRUE
AurelioLoricoh3Bio_huSP_sf4_Cd	1	1	mascot_daemon_merge (F011590)	Glyceraldehyde-3-phosphate dehydrogenase OS=Homo sapiens GN=GAPDH PE=1 SV=3	P04406	SwissProt_2012_09.fasta	36053.4	1	19	26	59	0.000437	0.657	possibly correct	TRUE	4339: Sum of 2 scans in range 6339 (rt=47.324) to 6344 (rt=47.3515) [D:\Raw Data\1206\LTQ\120627T-Roseman University\8.RAW]	VPTANVSVVDLTcRLEKPAK	R	Y	0.997	52.4	43.6	48	3.33	2		c13: Carbamidomethyl (+57.02)	733.637	2197.89	2197.2	3	1.697	-140.5	2840.27	0	10173.8	235	254	TRUE
AurelioLoricoh3Bio_huSP_sf4_Cd	1	1	mascot_daemon_merge (F011590)	Glyceraldehyde-3-phosphate dehydrogenase OS=Homo sapiens GN=GAPDH PE=1 SV=3	P04406	SwissProt_2012_09.fasta	36053.4	1	19	26	59	0.000437	0.657	possibly correct	TRUE	1407: Sum of 2 scans in range 2362 (rt=25.2459) to 2368 (rt=25.2797) [D:\Raw Data\1206\LTQ\120627T-Roseman University\8.RAW]	VVDLmAHmASK	R	-	0.997	48.8	43.7	41.9	5.17	2		m5: Oxidation (+15.99), m8: Oxidation (+15.99)	617.86	1233.71	1233.6	2	1.116	92.04	1515.77	0	8006.32	324	334	TRUE
AurelioLoricoh3Bio_huSP_sf4_Cd	1	1	mascot_daemon_merge (F011590)	Glyceraldehyde-3-phosphate dehydrogenase OS=Homo sapiens GN=GAPDH PE=1 SV=3	P04406	SwissProt_2012_09.fasta	36053.4	1	19	26	59	0.000437	0.657	possibly correct	TRUE	2361: Scan 3645 (rt=32.3742) [D:\Raw Data\1206\LTQ\120627T-Roseman University\8.RAW]	VVDLMAHmASKE	R	-	0.997	65.1	43.8	3.05	6.49	2		m8: Oxidation (+15.99)	674.048	1346.08	1346.64	2	0.445	330.4	1942.45	0	4880.44	324	335	TRUE
AurelioLoricoh3Bio_huSP_sf4_Cd	1	1	mascot_daemon_merge (F011590)	Glyceraldehyde-3-phosphate dehydrogenase OS=Homo sapiens GN=GAPDH PE=1 SV=3	P04406	SwissProt_2012_09.fasta	36053.4	1	19	26	59	0.000437	0.657	possibly correct	TRUE	5920: Scan 8513 (rt=59.5677) [D:\Raw Data\1206\LTQ\120627T-Roseman University\8.RAW]	WGDAGAEYVVESTGVFTTMEK	K	A	0.997	80.1	42.7	69.7	0	2			1139.42	3415.24	2277.04	3	1139	32.8	3574.06	0	2858.51	87	107	TRUE
AurelioLoricoh3Bio_huSP_sf4_Cd	1	1	mascot_daemon_merge (F011590)	Nucleophosmin OS=Homo sapiens GN=NPM1 PE=1 SV=2	P06748	SwissProt_2012_09.fasta	32575.5	1	4	4	4	2.96e-05	0.245	possibly correct	TRUE	1633: Scan 2710 (rt=27.1686) [D:\Raw Data\1206\LTQ\120627T-Roseman University\9.RAW]	GPSSVEDIK	K	A	0.997	40.5	43.6	21	2.8	2			466.28	930.546	931.473	2	0.07984	85.7	1630.11	0	2628.17	240	248	TRUE
AurelioLoricoh3Bio_huSP_sf4_Cd	1	1	mascot_daemon_merge (F011590)	Nucleophosmin OS=Homo sapiens GN=NPM1 PE=1 SV=2	P06748	SwissProt_2012_09.fasta	32575.5	1	4	4	4	2.96e-05	0.245	possibly correct	TRUE	6461: Scan 9260 (rt=63.76) [D:\Raw Data\1206\LTQ\120627T-Roseman University\8.RAW]	mSVQPTVSLGGFEITPPVVLR	K	L	0.997	67	42.7	62.6	0	2		m1: Oxidation (+15.99)	1123.41	3367.21	2243.21	3	1125	-17.38	3825.6	0	7640.94	81	101	TRUE
AurelioLoricoh3Bio_huSP_sf4_Cd	1	1	mascot_daemon_merge (F011590)	Nucleophosmin OS=Homo sapiens GN=NPM1 PE=1 SV=2	P06748	SwissProt_2012_09.fasta	32575.5	1	4	4	4	2.96e-05	0.245	possibly correct	TRUE	6199: Scan 8900 (rt=61.723) [D:\Raw Data\1206\LTQ\120627T-Roseman University\8.RAW]	MTDQEAIQDLWQWR	R	K	0.983	44.8	43	32.8	0	2			910.928	2729.76	1819.84	3	910.9	164.6	3703.38	0	2047.35	278	291	TRUE
AurelioLoricoh3Bio_huSP_sf4_Cd	1	1	mascot_daemon_merge (F011590)	Nucleophosmin OS=Homo sapiens GN=NPM1 PE=1 SV=2	P06748	SwissProt_2012_09.fasta	32575.5	1	4	4	4	2.96e-05	0.245	possibly correct	TRUE	5270: Scan 7617 (rt=54.5111) [D:\Raw Data\1206\LTQ\120627T-Roseman University\8.RAW]	TVSLGAGAKDELHIVEAEAmNYEGSPIK	R	V	0.967	25.5	43.1	10.2	1.49	2		m20: Oxidation (+15.99)	983.263	2946.77	2945.46	3	2.318	105.9	3270.67	0	1804.41	46	73	TRUE
AurelioLoricoh3Bio_huSP_sf4_Cd	1	1	mascot_daemon_merge (F011590)	Plasma membrane calcium-transporting ATPase 4 OS=Homo sapiens GN=ATP2B4 PE=1 SV=2	P23634	SwissProt_2012_09.fasta	137924	1	4	5	5	3.7e-05	0.0524	possibly correct	FALSE	5562: Sum of 2 scans in range 8063 (rt=55.9426) to 8084 (rt=56.0598) [D:\Raw Data\1206\LTQ\120627T-Roseman University\1.RAW]	EASDIILTDDNFTSIVK	K	A	0.997	59.7	43.3	41.8	6.38	2			941.251	1880.49	1880.95	2	0.5453	-243.1	3360.07	0	10937.7	812	828	TRUE
AurelioLoricoh3Bio_huSP_sf4_Cd	1	1	mascot_daemon_merge (F011590)	Plasma membrane calcium-transporting ATPase 4 OS=Homo sapiens GN=ATP2B4 PE=1 SV=2	P23634	SwissProt_2012_09.fasta	137924	1	4	5	5	3.7e-05	0.0524	possibly correct	FALSE	2466: Scan 3839 (rt=32.9872) [D:\Raw Data\1206\LTQ\120627T-Roseman University\1.RAW]	GIIDSTVGEHR	K	Q	0.99	46.8	43.1	36.7	0	2			592.259	1773.75	1183.61	3	591.2	-256.3	1979.23	0	5141.81	767	777	TRUE
AurelioLoricoh3Bio_huSP_sf4_Cd	1	1	mascot_daemon_merge (F011590)	Plasma membrane calcium-transporting ATPase 4 OS=Homo sapiens GN=ATP2B4 PE=1 SV=2	P23634	SwissProt_2012_09.fasta	137924	1	4	5	5	3.7e-05	0.0524	possibly correct	FALSE	2477: Sum of 2 scans in range 3870 (rt=33.1548) to 3882 (rt=33.2163) [D:\Raw Data\1206\LTQ\120627T-Roseman University\2.RAW]	GIIDSTVGEHR	K	Q	0.997	64.6	43.6	50.3	4.31	2			592.812	1183.61	1183.61	2	1.011	6.643	1991.13	0	10026.2	767	777	TRUE
AurelioLoricoh3Bio_huSP_sf4_Cd	1	1	mascot_daemon_merge (F011590)	Plasma membrane calcium-transporting ATPase 4 OS=Homo sapiens GN=ATP2B4 PE=1 SV=2	P23634	SwissProt_2012_09.fasta	137924	1	4	5	5	3.7e-05	0.0524	possibly correct	FALSE	7565: Scan 10899 (rt=71.751) [D:\Raw Data\1206\LTQ\120627T-Roseman University\2.RAW]	NGQLIQLPVAEIVVGDIAQVK	R	Y	0.997	49.7	43.4	40.5	7.42	2			735.829	2204.46	2204.27	3	1.207	92.52	4305.06	0	1544.35	195	215	TRUE
AurelioLoricoh3Bio_huSP_sf4_Cd	1	1	mascot_daemon_merge (F011590)	Plasma membrane calcium-transporting ATPase 4 OS=Homo sapiens GN=ATP2B4 PE=1 SV=2	P23634	SwissProt_2012_09.fasta	137924	1	4	5	5	3.7e-05	0.0524	possibly correct	FALSE	3681: Scan 5479 (rt=41.6494) [D:\Raw Data\1206\LTQ\120627T-Roseman University\1.RAW]	TSPVEGLSGNPADLEK	K	R	0.997	35.4	43.4	28.9	5.59	2			808.122	1614.23	1613.8	2	1.436	268.1	2498.96	0	6354.93	60	75	TRUE
AurelioLoricoh3Bio_huSP_sf4_Cd	1	1	mascot_daemon_merge (F011590)	NAD(P)H dehydrogenase [quinone] 1 OS=Homo sapiens GN=NQO1 PE=1 SV=1	P15559	SwissProt_2012_09.fasta	30869	1	2	3	3	2.22e-05	0.102	possibly correct	TRUE	2926: Scan 4506 (rt=37.1608) [D:\Raw Data\1206\LTQ\120627T-Roseman University\13.RAW]	ALIVLAHSER	R	T	0.997	55.4	44	44.5	0	2			555.096	1662.26	1108.65	3	554.6	69.57	2229.65	0	2404.31	6	15	TRUE
AurelioLoricoh3Bio_huSP_sf4_Cd	1	1	mascot_daemon_merge (F011590)	NAD(P)H dehydrogenase [quinone] 1 OS=Homo sapiens GN=NQO1 PE=1 SV=1	P15559	SwissProt_2012_09.fasta	30869	1	2	3	3	2.22e-05	0.102	possibly correct	TRUE	4670: Scan 6872 (rt=50.3913) [D:\Raw Data\1206\LTQ\120627T-Roseman University\13.RAW]	LKDPANFQYPAESVLAYK	K	E	0.997	51.9	43.5	45.9	6.49	2			685.69	2054.05	2054.06	3	0.9973	-2.645	3023.48	0	10719.5	60	77	TRUE
AurelioLoricoh3Bio_huSP_sf4_Cd	1	1	mascot_daemon_merge (F011590)	NAD(P)H dehydrogenase [quinone] 1 OS=Homo sapiens GN=NQO1 PE=1 SV=1	P15559	SwissProt_2012_09.fasta	30869	1	2	3	3	2.22e-05	0.102	possibly correct	TRUE	4675: Scan 6878 (rt=50.425) [D:\Raw Data\1206\LTQ\120627T-Roseman University\13.RAW]	LKDPANFQYPAESVLAYK	K	E	0.997	87.2	42.9	75.5	9.77	2			1027.75	2053.48	2054.06	2	0.4263	207.5	3025.5	0	2617.31	60	77	TRUE
AurelioLoricoh3Bio_huSP_sf4_Cd	1	1	mascot_daemon_merge (F011590)	Hornerin OS=Homo sapiens GN=HRNR PE=1 SV=2	Q86YZ3	SwissProt_2012_09.fasta	282373	1	4	5	13	9.63e-05	0.0228	possibly correct	TRUE	797: Sum of 2 scans in range 1703 (rt=21.5737) to 1737 (rt=21.7657) [D:\Raw Data\1206\LTQ\120627T-Roseman University\14.RAW]	GPYESGSGHSSGLGHR	R	E	0.997	69.2	43.5	63.4	0	2			793.513	2377.52	1584.72	3	793.8	-147.9	1300.18	0	1366.47	1038	1053	TRUE
AurelioLoricoh3Bio_huSP_sf4_Cd	1	1	mascot_daemon_merge (F011590)	Hornerin OS=Homo sapiens GN=HRNR PE=1 SV=2	Q86YZ3	SwissProt_2012_09.fasta	282373	1	4	5	13	9.63e-05	0.0228	possibly correct	TRUE	884: Scan 1694 (rt=21.5179) [D:\Raw Data\1206\LTQ\120627T-Roseman University\9.RAW]	GPYESGSGHSSGLGHR	R	E	0.997	46.8	42.7	43.9	6.49	2			792.42	1582.83	1584.72	2	-0.8827	75.77	1291.08	0	1274.17	1038	1053	TRUE
AurelioLoricoh3Bio_huSP_sf4_Cd	1	1	mascot_daemon_merge (F011590)	Hornerin OS=Homo sapiens GN=HRNR PE=1 SV=2	Q86YZ3	SwissProt_2012_09.fasta	282373	1	4	5	13	9.63e-05	0.0228	possibly correct	TRUE	852: Scan 1767 (rt=21.7881) [D:\Raw Data\1206\LTQ\120627T-Roseman University\11.RAW]	GPYESGSGHSSGLGHR	R	E	0.997	75.1	43.5	64.2	0	2			793.299	2376.87	1584.72	3	793.2	3.361	1307.28	0	1984.16	1038	1053	TRUE
AurelioLoricoh3Bio_huSP_sf4_Cd	1	1	mascot_daemon_merge (F011590)	Hornerin OS=Homo sapiens GN=HRNR PE=1 SV=2	Q86YZ3	SwissProt_2012_09.fasta	282373	1	4	5	13	9.63e-05	0.0228	possibly correct	TRUE	1142: Scan 2094 (rt=23.7195) [D:\Raw Data\1206\LTQ\120627T-Roseman University\6.RAW]	GPYESGSGHSSGLGHR	R	E	0.997	88.8	42.8	78	7.77	2			793.417	1584.82	1584.72	2	1.111	68.24	1423.17	0	1507.11	1038	1053	TRUE
AurelioLoricoh3Bio_huSP_sf4_Cd	1	1	mascot_daemon_merge (F011590)	Hornerin OS=Homo sapiens GN=HRNR PE=1 SV=2	Q86YZ3	SwissProt_2012_09.fasta	282373	1	4	5	13	9.63e-05	0.0228	possibly correct	TRUE	962: Scan 1734 (rt=21.6414) [D:\Raw Data\1206\LTQ\120627T-Roseman University\1.RAW]	GPYESGSGHSSGLGHR	R	E	0.997	87.2	43.7	74.4	9.82	2			793.222	1584.43	1584.72	2	0.7208	-177.8	1298.48	0	1995.12	1038	1053	TRUE
AurelioLoricoh3Bio_huSP_sf4_Cd	1	1	mascot_daemon_merge (F011590)	Hornerin OS=Homo sapiens GN=HRNR PE=1 SV=2	Q86YZ3	SwissProt_2012_09.fasta	282373	1	4	5	13	9.63e-05	0.0228	possibly correct	TRUE	863: Scan 1683 (rt=21.4397) [D:\Raw Data\1206\LTQ\120627T-Roseman University\10.RAW]	GPYESGSGHSSGLGHR	R	E	0.997	110	43	101	7.57	2			793.35	1584.69	1584.72	2	0.9781	-15.52	1286.38	0	2395.53	1038	1053	TRUE
AurelioLoricoh3Bio_huSP_sf4_Cd	1	1	mascot_daemon_merge (F011590)	Hornerin OS=Homo sapiens GN=HRNR PE=1 SV=2	Q86YZ3	SwissProt_2012_09.fasta	282373	1	4	5	13	9.63e-05	0.0228	possibly correct	TRUE	955: Scan 1757 (rt=21.8199) [D:\Raw Data\1206\LTQ\120627T-Roseman University\5.RAW]	GPYESGSGHSSGLGHR	R	E	0.997	116	42.9	108	8.28	2			793.368	1584.72	1584.72	2	1.014	7.346	1309.19	0	2036.43	1038	1053	TRUE
AurelioLoricoh3Bio_huSP_sf4_Cd	1	1	mascot_daemon_merge (F011590)	Hornerin OS=Homo sapiens GN=HRNR PE=1 SV=2	Q86YZ3	SwissProt_2012_09.fasta	282373	1	4	5	13	9.63e-05	0.0228	possibly correct	TRUE	948: Scan 1905 (rt=22.7141) [D:\Raw Data\1206\LTQ\120627T-Roseman University\14.RAW]	GSGSGQSPSSGQHGTGFGR	R	S	0.982	26	43.3	21.9	2.77	2			875.706	1749.4	1747.77	2	2.631	-215.4	1362.84	0	374.334	430	448	TRUE
AurelioLoricoh3Bio_huSP_sf4_Cd	1	1	mascot_daemon_merge (F011590)	Hornerin OS=Homo sapiens GN=HRNR PE=1 SV=2	Q86YZ3	SwissProt_2012_09.fasta	282373	1	4	5	13	9.63e-05	0.0228	possibly correct	TRUE	1040: Scan 1900 (rt=22.6729) [D:\Raw Data\1206\LTQ\120627T-Roseman University\9.RAW]	GSGSGQSPSSGQHGTGFGR	R	S	0.997	46.8	43.4	31.4	1.74	2			874.689	1747.36	1747.77	2	0.5967	-232.2	1360.37	0	849.281	430	448	TRUE
AurelioLoricoh3Bio_huSP_sf4_Cd	1	1	mascot_daemon_merge (F011590)	Hornerin OS=Homo sapiens GN=HRNR PE=1 SV=2	Q86YZ3	SwissProt_2012_09.fasta	282373	1	4	5	13	9.63e-05	0.0228	possibly correct	TRUE	483: Scan 1325 (rt=19.1447) [D:\Raw Data\1206\LTQ\120627T-Roseman University\4.RAW]	QSLGHGQHGSGSGQSPSPSR	R	G	0.966	25.8	43.5	15.8	1.48	2			650.273	1947.8	1947.9	3	0.904	-50.65	1148.68	0	895.844	992	1011	TRUE
AurelioLoricoh3Bio_huSP_sf4_Cd	1	1	mascot_daemon_merge (F011590)	Hornerin OS=Homo sapiens GN=HRNR PE=1 SV=2	Q86YZ3	SwissProt_2012_09.fasta	282373	1	4	5	13	9.63e-05	0.0228	possibly correct	TRUE	804: Scan 1583 (rt=20.8758) [D:\Raw Data\1206\LTQ\120627T-Roseman University\6.RAW]	QSLGHGQHGSGSGQSPSPSR	R	G	0.997	25	43.3	22	4.38	2			650.363	1948.07	1947.9	3	1.171	86.51	1252.55	0	2022.25	992	1011	TRUE
AurelioLoricoh3Bio_huSP_sf4_Cd	1	1	mascot_daemon_merge (F011590)	Hornerin OS=Homo sapiens GN=HRNR PE=1 SV=2	Q86YZ3	SwissProt_2012_09.fasta	282373	1	4	5	13	9.63e-05	0.0228	possibly correct	TRUE	581: Scan 1254 (rt=18.9914) [D:\Raw Data\1206\LTQ\120627T-Roseman University\5.RAW]	QSLGHGQHGSGSGQSPSPSR	R	G	0.997	44.5	43.2	34.8	4.28	2			650.337	1947.99	1947.9	3	1.096	47.9	1139.48	0	2502.65	992	1011	TRUE
AurelioLoricoh3Bio_huSP_sf4_Cd	1	1	mascot_daemon_merge (F011590)	Hornerin OS=Homo sapiens GN=HRNR PE=1 SV=2	Q86YZ3	SwissProt_2012_09.fasta	282373	1	4	5	13	9.63e-05	0.0228	possibly correct	TRUE	691: Scan 1427 (rt=19.9977) [D:\Raw Data\1206\LTQ\120627T-Roseman University\6.RAW]	SSSRGPYESR	R	S	0.994	32.7	43.9	5.41	2.51	2			563.505	1125	1125.53	2	0.4742	421.2	1199.86	0	1205.41	1268	1277	TRUE
AurelioLoricoh3Bio_huSP_sf4_Cd	1	1	mascot_daemon_merge (F011590)	FACT complex subunit SSRP1 OS=Homo sapiens GN=SSRP1 PE=1 SV=1	Q08945	SwissProt_2012_09.fasta	81077.6	1	4	5	6	4.44e-05	0.0818	possibly correct	TRUE	5120: Scan 8005 (rt=56.7191) [D:\Raw Data\1206\LTQ\120627T-Roseman University\3.RAW]	ADVIQATGDAIcIFR	K	E	0.997	35.9	43.4	30.3	5.74	2		c12: Carbamidomethyl (+57.02)	825.126	1648.24	1649.83	2	-0.5869	252.1	3403.15	0	762.522	189	203	TRUE
AurelioLoricoh3Bio_huSP_sf4_Cd	1	1	mascot_daemon_merge (F011590)	FACT complex subunit SSRP1 OS=Homo sapiens GN=SSRP1 PE=1 SV=1	Q08945	SwissProt_2012_09.fasta	81077.6	1	4	5	6	4.44e-05	0.0818	possibly correct	TRUE	5623: Scan 8420 (rt=56.53) [D:\Raw Data\1206\LTQ\120627T-Roseman University\4.RAW]	ADVIQATGDAIcIFR	K	E	0.997	69.5	43.2	59.5	0	2		c12: Carbamidomethyl (+57.02)	825.852	2474.53	1649.83	3	825.7	187.3	3391.8	0	8844.94	189	203	TRUE
AurelioLoricoh3Bio_huSP_sf4_Cd	1	1	mascot_daemon_merge (F011590)	FACT complex subunit SSRP1 OS=Homo sapiens GN=SSRP1 PE=1 SV=1	Q08945	SwissProt_2012_09.fasta	81077.6	1	4	5	6	4.44e-05	0.0818	possibly correct	TRUE	3124: Scan 4694 (rt=38.144) [D:\Raw Data\1206\LTQ\120627T-Roseman University\8.RAW]	IKSDHPGISITDLSK	K	K	0.982	27	44.1	14.4	1.72	2			537.969	1610.89	1610.88	3	1.018	9.265	2288.64	0	6288.67	565	579	TRUE
AurelioLoricoh3Bio_huSP_sf4_Cd	1	1	mascot_daemon_merge (F011590)	FACT complex subunit SSRP1 OS=Homo sapiens GN=SSRP1 PE=1 SV=1	Q08945	SwissProt_2012_09.fasta	81077.6	1	4	5	6	4.44e-05	0.0818	possibly correct	TRUE	3032: Scan 4769 (rt=38.453) [D:\Raw Data\1206\LTQ\120627T-Roseman University\11.RAW]	IKSDHPGISITDLSK	K	K	0.997	26.2	44.1	14.4	2.54	2			537.978	1610.91	1610.88	3	1.044	25.85	2307.18	0	3765.6	565	579	TRUE
AurelioLoricoh3Bio_huSP_sf4_Cd	1	1	mascot_daemon_merge (F011590)	FACT complex subunit SSRP1 OS=Homo sapiens GN=SSRP1 PE=1 SV=1	Q08945	SwissProt_2012_09.fasta	81077.6	1	4	5	6	4.44e-05	0.0818	possibly correct	TRUE	2995: Scan 4745 (rt=38.3171) [D:\Raw Data\1206\LTQ\120627T-Roseman University\6.RAW]	NmSGSLYEmVSR	K	V	0.997	35.6	43.6	27.6	3.85	2		m2: Oxidation (+15.99), m9: Oxidation (+15.99)	703.661	1405.31	1405.61	2	0.7062	-210.9	2299.03	0	3609.46	305	316	TRUE
AurelioLoricoh3Bio_huSP_sf4_Cd	1	1	mascot_daemon_merge (F011590)	FACT complex subunit SSRP1 OS=Homo sapiens GN=SSRP1 PE=1 SV=1	Q08945	SwissProt_2012_09.fasta	81077.6	1	4	5	6	4.44e-05	0.0818	possibly correct	TRUE	1097: Scan 1941 (rt=22.8959) [D:\Raw Data\1206\LTQ\120627T-Roseman University\8.RAW]	SKEFVSSDESSSGENK	K	S	0.94	18.1	43.1	16.3	2.17	2			858.036	1714.06	1716.76	2	-1.692	183	1373.76	0	247.416	662	677	TRUE
AurelioLoricoh3Bio_huSP_sf4_Cd	1	1	mascot_daemon_merge (F011590)	Vacuolar protein sorting-associated protein 4A OS=Homo sapiens GN=VPS4A PE=1 SV=1	Q9UN37	SwissProt_2012_09.fasta	48899.3	1	2	2	2	1.48e-05	0.0549	possibly correct	TRUE	1574: Scan 2775 (rt=27.4875) [D:\Raw Data\1206\LTQ\120627T-Roseman University\6.RAW]	DSLmQPVR	R	K	0.985	34.6	44.2	13.5	2.1	2		m4: Oxidation (+15.99)	481.68	961.345	961.477	2	0.875	-132.8	1649.25	0	2609.48	340	347	TRUE
AurelioLoricoh3Bio_huSP_sf4_Cd	1	1	mascot_daemon_merge (F011590)	Vacuolar protein sorting-associated protein 4A OS=Homo sapiens GN=VPS4A PE=1 SV=1	Q9UN37	SwissProt_2012_09.fasta	48899.3	1	2	2	2	1.48e-05	0.0549	possibly correct	TRUE	4425: Scan 6688 (rt=48.8198) [D:\Raw Data\1206\LTQ\120627T-Roseman University\6.RAW]	SLATTRPTVNADDLLK	R	V	0.997	26	43.8	13.8	3.85	2			572.379	1714.12	1714.93	3	0.1896	110.6	2929.19	0	7014.89	410	425	TRUE
AurelioLoricoh3Bio_huSP_sf4_Cd	1	1	mascot_daemon_merge (F011590)	Nucleoside diphosphate kinase A OS=Homo sapiens GN=NME1 PE=1 SV=1	P15531	SwissProt_2012_09.fasta	17148.8	1	3	3	3	2.22e-05	0.204	possibly correct	TRUE	3129: Scan 4854 (rt=39.1465) [D:\Raw Data\1206\LTQ\120627T-Roseman University\14.RAW]	FmQASEDLLK	K	E	0.899	20.2	43.5	11.4	1.92	2		m2: Oxidation (+15.99)	599.967	1197.92	1197.58	2	1.345	285.5	2348.79	0	1406.04	40	49	TRUE
AurelioLoricoh3Bio_huSP_sf4_Cd	1	1	mascot_daemon_merge (F011590)	Nucleoside diphosphate kinase A OS=Homo sapiens GN=NME1 PE=1 SV=1	P15531	SwissProt_2012_09.fasta	17148.8	1	3	3	3	2.22e-05	0.204	possibly correct	TRUE	3315: Sum of 2 scans in range 5116 (rt=40.6117) to 5133 (rt=40.7066) [D:\Raw Data\1206\LTQ\120627T-Roseman University\14.RAW]	GDFcIQVGR	R	N	0.997	74.4	43.4	51	0	2		c4: Carbamidomethyl (+57.02)	526.778	1577.31	1051.5	3	526.8	246	2439.55	0	6607.46	106	114	TRUE
AurelioLoricoh3Bio_huSP_sf4_Cd	1	1	mascot_daemon_merge (F011590)	Nucleoside diphosphate kinase A OS=Homo sapiens GN=NME1 PE=1 SV=1	P15531	SwissProt_2012_09.fasta	17148.8	1	3	3	3	2.22e-05	0.204	possibly correct	TRUE	3157: Scan 4893 (rt=39.3628) [D:\Raw Data\1206\LTQ\120627T-Roseman University\14.RAW]	TFIAIKPDGVQR	R	G	0.997	30.4	44.1	21.2	3.06	2			673.204	1344.39	1344.76	2	0.6367	-272.1	2361.77	0	2097.72	7	18	TRUE
AurelioLoricoh3Bio_huSP_sf4_Cd	1	1	mascot_daemon_merge (F011590)	Junctional adhesion molecule A OS=Homo sapiens GN=F11R PE=1 SV=1	Q9Y624	SwissProt_2012_09.fasta	32583.1	1	4	4	5	3.7e-05	0.217	possibly correct	TRUE	4915: Scan 7120 (rt=51.7093) [D:\Raw Data\1206\LTQ\120627T-Roseman University\8.RAW]	AVLTcSEQDGSPPSEYTWFK	R	D	0.997	28	42.4	25	6.05	2		c5: Carbamidomethyl (+57.02)	1151.69	2301.37	2302.03	2	0.3461	150.3	3102.56	0	2369.18	149	168	TRUE
AurelioLoricoh3Bio_huSP_sf4_Cd	1	1	mascot_daemon_merge (F011590)	Junctional adhesion molecule A OS=Homo sapiens GN=F11R PE=1 SV=1	Q9Y624	SwissProt_2012_09.fasta	32583.1	1	4	4	5	3.7e-05	0.217	possibly correct	TRUE	5436: Sum of 2 scans in range 7840 (rt=55.7739) to 7844 (rt=55.7958) [D:\Raw Data\1206\LTQ\120627T-Roseman University\8.RAW]	AVLTcSEQDGSPPSEYTWFKDGIVMPTNPK	R	S	0.997	13	42.4	11.2	6.96	2		c5: Carbamidomethyl (+57.02)	1119.67	3355.98	3354.57	3	2.423	124.3	3347.09	0	5963.99	149	178	TRUE
AurelioLoricoh3Bio_huSP_sf4_Cd	1	1	mascot_daemon_merge (F011590)	Junctional adhesion molecule A OS=Homo sapiens GN=F11R PE=1 SV=1	Q9Y624	SwissProt_2012_09.fasta	32583.1	1	4	4	5	3.7e-05	0.217	possibly correct	TRUE	4982: Scan 7217 (rt=52.2551) [D:\Raw Data\1206\LTQ\120627T-Roseman University\8.RAW]	LIVLVPPSKPTVNIPSSATIGNR	K	A	0.997	30.3	43	22.4	2.72	2			792.475	2374.4	2373.39	3	2.023	7.23	3135.31	0	6746.1	126	148	TRUE
AurelioLoricoh3Bio_huSP_sf4_Cd	1	1	mascot_daemon_merge (F011590)	Junctional adhesion molecule A OS=Homo sapiens GN=F11R PE=1 SV=1	Q9Y624	SwissProt_2012_09.fasta	32583.1	1	4	4	5	3.7e-05	0.217	possibly correct	TRUE	4965: Sum of 2 scans in range 7234 (rt=52.2246) to 7262 (rt=52.38) [D:\Raw Data\1206\LTQ\120627T-Roseman University\9.RAW]	LIVLVPPSKPTVNIPSSATIGNR	K	A	0.997	30.6	43.6	18.9	5.92	2			792.645	2374.91	2373.39	3	2.534	-199.7	3138.14	0	11065.7	126	148	TRUE
AurelioLoricoh3Bio_huSP_sf4_Cd	1	1	mascot_daemon_merge (F011590)	Junctional adhesion molecule A OS=Homo sapiens GN=F11R PE=1 SV=1	Q9Y624	SwissProt_2012_09.fasta	32583.1	1	4	4	5	3.7e-05	0.217	possibly correct	TRUE	2930: Sum of 2 scans in range 4449 (rt=36.7714) to 4485 (rt=36.9656) [D:\Raw Data\1206\LTQ\120627T-Roseman University\9.RAW]	LScAYSGFSSPR	K	V	0.997	61.1	43.7	14.1	5.11	2		c3: Carbamidomethyl (+57.02)	665.978	1329.94	1331.6	2	-0.657	259.8	2212.11	0	10008.8	48	59	TRUE
AurelioLoricoh3Bio_huSP_sf4_Cd	1	1	mascot_daemon_merge (F011590)	Vacuolar protein sorting-associated protein 37B OS=Homo sapiens GN=VPS37B PE=1 SV=1	Q9H9H4	SwissProt_2012_09.fasta	31308.2	1	4	6	7	5.19e-05	0.267	possibly correct	TRUE	4139: Scan 6059 (rt=45.7633) [D:\Raw Data\1206\LTQ\120627T-Roseman University\8.RAW]	LPQALAPLPPR	R	L	0.987	25.3	44.1	20	2.96	2			586.558	1171.1	1172.72	2	-0.6074	337.3	2745.8	0	1467.75	169	179	TRUE
AurelioLoricoh3Bio_huSP_sf4_Cd	1	1	mascot_daemon_merge (F011590)	Vacuolar protein sorting-associated protein 37B OS=Homo sapiens GN=VPS37B PE=1 SV=1	Q9H9H4	SwissProt_2012_09.fasta	31308.2	1	4	6	7	5.19e-05	0.267	possibly correct	TRUE	6208: Scan 9020 (rt=62.1573) [D:\Raw Data\1206\LTQ\120627T-Roseman University\9.RAW]	LPQALAPLPPRLPELAPTAPLPYPAPEASGPPAVAPR	R	R	0.931	42.1	41.4	33.8	0	2			1245.66	2489.3	3733.08	2	-1243	-160.6	3729.44	0	1966.73	169	205	TRUE
AurelioLoricoh3Bio_huSP_sf4_Cd	1	1	mascot_daemon_merge (F011590)	Vacuolar protein sorting-associated protein 37B OS=Homo sapiens GN=VPS37B PE=1 SV=1	Q9H9H4	SwissProt_2012_09.fasta	31308.2	1	4	6	7	5.19e-05	0.267	possibly correct	TRUE	6274: Sum of 2 scans in range 9113 (rt=62.6828) to 9128 (rt=62.7666) [D:\Raw Data\1206\LTQ\120627T-Roseman University\9.RAW]	LPQALAPLPPRLPELAPTAPLPYPAPEASGPPAVAPR	R	R	0.997	56.3	42.1	50.5	10.3	2			1245.89	3734.64	3733.08	3	2.563	-119.2	3763.48	0	5854.67	169	205	TRUE
AurelioLoricoh3Bio_huSP_sf4_Cd	1	1	mascot_daemon_merge (F011590)	Vacuolar protein sorting-associated protein 37B OS=Homo sapiens GN=VPS37B PE=1 SV=1	Q9H9H4	SwissProt_2012_09.fasta	31308.2	1	4	6	7	5.19e-05	0.267	possibly correct	TRUE	1470: Scan 2494 (rt=25.9769) [D:\Raw Data\1206\LTQ\120627T-Roseman University\9.RAW]	mEETQNVQLNK	K	E	0.997	48.1	43.7	29.5	5.72	2		m1: Oxidation (+15.99)	674.981	1347.95	1349.64	2	-0.681	238.5	1558.62	0	4076.36	35	45	TRUE
AurelioLoricoh3Bio_huSP_sf4_Cd	1	1	mascot_daemon_merge (F011590)	Vacuolar protein sorting-associated protein 37B OS=Homo sapiens GN=VPS37B PE=1 SV=1	Q9H9H4	SwissProt_2012_09.fasta	31308.2	1	4	6	7	5.19e-05	0.267	possibly correct	TRUE	1457: Sum of 2 scans in range 2475 (rt=25.8725) to 2480 (rt=25.9003) [D:\Raw Data\1206\LTQ\120627T-Roseman University\9.RAW]	mEETQNVQLNK	K	E	0.997	64.8	43.5	35.1	6.57	2		m1: Oxidation (+15.99)	675.864	1349.71	1349.64	2	1.084	60.44	1553.19	0	6621.22	35	45	TRUE
AurelioLoricoh3Bio_huSP_sf4_Cd	1	1	mascot_daemon_merge (F011590)	Vacuolar protein sorting-associated protein 37B OS=Homo sapiens GN=VPS37B PE=1 SV=1	Q9H9H4	SwissProt_2012_09.fasta	31308.2	1	4	6	7	5.19e-05	0.267	possibly correct	TRUE	1881: Scan 3039 (rt=28.9863) [D:\Raw Data\1206\LTQ\120627T-Roseman University\9.RAW]	MEETQNVQLNK	K	E	0.997	72.8	43.7	48.2	5.74	2			667.692	1333.37	1333.64	2	0.7357	-200.1	1739.18	0	2602.92	35	45	TRUE
AurelioLoricoh3Bio_huSP_sf4_Cd	1	1	mascot_daemon_merge (F011590)	Vacuolar protein sorting-associated protein 37B OS=Homo sapiens GN=VPS37B PE=1 SV=1	Q9H9H4	SwissProt_2012_09.fasta	31308.2	1	4	6	7	5.19e-05	0.267	possibly correct	TRUE	5174: Scan 7535 (rt=53.9017) [D:\Raw Data\1206\LTQ\120627T-Roseman University\9.RAW]	VGLPTQQGFSSQFVSPYPPPLPQRPPPR	R	L	0.997	30.5	42.7	25.8	5.92	2			1025.92	3074.73	3074.62	3	1.119	37.77	3234.1	0	6080.55	247	274	TRUE
AurelioLoricoh3Bio_huSP_sf4_Cd	1	1	mascot_daemon_merge (F011590)	Triosephosphate isomerase OS=Homo sapiens GN=TPI1 PE=1 SV=3	P60174	SwissProt_2012_09.fasta	30790.8	1	6	6	6	4.44e-05	0.245	possibly correct	TRUE	3063: Scan 4715 (rt=38.2562) [D:\Raw Data\1206\LTQ\120627T-Roseman University\10.RAW]	HVFGESDELIGQK	R	V	0.997	40	43.2	30.3	4.19	2			730.333	1458.65	1458.72	2	0.9367	-45.25	2295.37	0	1944.81	138	150	TRUE
AurelioLoricoh3Bio_huSP_sf4_Cd	1	1	mascot_daemon_merge (F011590)	Triosephosphate isomerase OS=Homo sapiens GN=TPI1 PE=1 SV=3	P60174	SwissProt_2012_09.fasta	30790.8	1	6	6	6	4.44e-05	0.245	possibly correct	TRUE	1873: Sum of 2 scans in range 3029 (rt=28.9553) to 3057 (rt=29.1091) [D:\Raw Data\1206\LTQ\120627T-Roseman University\10.RAW]	IAVAAQNcYK	K	V	0.997	65.5	43.5	41.7	5.27	2		c8: Carbamidomethyl (+57.02)	569.674	1137.33	1137.57	2	0.7682	-206	1741.93	0	14506.2	97	106	TRUE
AurelioLoricoh3Bio_huSP_sf4_Cd	1	1	mascot_daemon_merge (F011590)	Triosephosphate isomerase OS=Homo sapiens GN=TPI1 PE=1 SV=3	P60174	SwissProt_2012_09.fasta	30790.8	1	6	6	6	4.44e-05	0.245	possibly correct	TRUE	2491: Scan 3898 (rt=33.7731) [D:\Raw Data\1206\LTQ\120627T-Roseman University\10.RAW]	IIYGGSVTGATcK	R	E	0.997	84.5	43.4	77.1	0	2		c12: Carbamidomethyl (+57.02)	663.99	1988.95	1326.67	3	663.3	241.3	2026.39	0	6095.6	244	256	TRUE
AurelioLoricoh3Bio_huSP_sf4_Cd	1	1	mascot_daemon_merge (F011590)	Triosephosphate isomerase OS=Homo sapiens GN=TPI1 PE=1 SV=3	P60174	SwissProt_2012_09.fasta	30790.8	1	6	6	6	4.44e-05	0.245	possibly correct	TRUE	4507: Scan 6688 (rt=49.2811) [D:\Raw Data\1206\LTQ\120627T-Roseman University\10.RAW]	KQSLGELIGTLNAAK	R	V	0.997	102	43.7	83.5	5.49	2			772.271	1542.53	1542.89	2	0.6502	-228.4	2956.86	0	2112.5	56	70	TRUE
AurelioLoricoh3Bio_huSP_sf4_Cd	1	1	mascot_daemon_merge (F011590)	Triosephosphate isomerase OS=Homo sapiens GN=TPI1 PE=1 SV=3	P60174	SwissProt_2012_09.fasta	30790.8	1	6	6	6	4.44e-05	0.245	possibly correct	TRUE	2615: Scan 4074 (rt=34.7405) [D:\Raw Data\1206\LTQ\120627T-Roseman University\10.RAW]	RHVFGESDELIGQK	R	V	0.997	28.2	43.4	18.9	3.74	2			539.258	1614.75	1614.82	3	0.9356	-41.55	2084.43	0	2868.77	137	150	TRUE
AurelioLoricoh3Bio_huSP_sf4_Cd	1	1	mascot_daemon_merge (F011590)	Triosephosphate isomerase OS=Homo sapiens GN=TPI1 PE=1 SV=3	P60174	SwissProt_2012_09.fasta	30790.8	1	6	6	6	4.44e-05	0.245	possibly correct	TRUE	5164: Scan 7604 (rt=54.4367) [D:\Raw Data\1206\LTQ\120627T-Roseman University\10.RAW]	VAHALAEGLGVIAcIGEK	K	L	0.997	46.3	43.7	23.5	2.7	2		c14: Carbamidomethyl (+57.02)	603.808	1808.4	1807.97	3	1.437	240.1	3266.2	0	4255.63	151	168	TRUE
AurelioLoricoh3Bio_huSP_sf4_Cd	1	1	mascot_daemon_merge (F011590)	Tubulin alpha-1B chain OS=Homo sapiens GN=TUBA1B PE=1 SV=1	P68363	SwissProt_2012_09.fasta	50151.7	1	8	10	13	9.63e-05	0.271	possibly correct	TRUE	5771: Scan 8390 (rt=58.6393) [D:\Raw Data\1206\LTQ\120627T-Roseman University\9.RAW]	AVFVDLEPTVIDEVR	R	T	0.997	44.8	43.6	25.9	4.13	2			852.277	1702.54	1701.91	2	1.64	-214.6	3518.36	0	3081.76	65	79	TRUE
AurelioLoricoh3Bio_huSP_sf4_Cd	1	1	mascot_daemon_merge (F011590)	Tubulin alpha-1B chain OS=Homo sapiens GN=TUBA1B PE=1 SV=1	P68363	SwissProt_2012_09.fasta	50151.7	1	8	10	13	9.63e-05	0.271	possibly correct	TRUE	5895: Scan 8513 (rt=58.4952) [D:\Raw Data\1206\LTQ\120627T-Roseman University\2.RAW]	AVFVDLEPTVIDEVR	R	T	0.997	65.4	43.2	45	5.48	2			851.526	1701.04	1701.91	2	0.1398	82.11	3509.71	0	5257.7	65	79	TRUE
AurelioLoricoh3Bio_huSP_sf4_Cd	1	1	mascot_daemon_merge (F011590)	Tubulin alpha-1B chain OS=Homo sapiens GN=TUBA1B PE=1 SV=1	P68363	SwissProt_2012_09.fasta	50151.7	1	8	10	13	9.63e-05	0.271	possibly correct	TRUE	5768: Sum of 2 scans in range 8534 (rt=59.0236) to 8535 (rt=59.0287) [D:\Raw Data\1206\LTQ\120627T-Roseman University\6.RAW]	AVFVDLEPTVIDEVR	R	T	0.997	78.5	43.2	57.3	7.44	2			851.826	1701.64	1701.91	2	0.7388	-155	3541.57	0	48239.9	65	79	TRUE
AurelioLoricoh3Bio_huSP_sf4_Cd	1	1	mascot_daemon_merge (F011590)	Tubulin alpha-1B chain OS=Homo sapiens GN=TUBA1B PE=1 SV=1	P68363	SwissProt_2012_09.fasta	50151.7	1	8	10	13	9.63e-05	0.271	possibly correct	TRUE	3397: Scan 5096 (rt=39.5928) [D:\Raw Data\1206\LTQ\120627T-Roseman University\1.RAW]	DVNAAIATIK	K	T	0.997	48.2	43.9	26.7	3.38	2			508.599	1015.18	1015.58	2	0.6123	-384.2	2375.57	0	6468.75	327	336	TRUE
AurelioLoricoh3Bio_huSP_sf4_Cd	1	1	mascot_daemon_merge (F011590)	Tubulin alpha-1B chain OS=Homo sapiens GN=TUBA1B PE=1 SV=1	P68363	SwissProt_2012_09.fasta	50151.7	1	8	10	13	9.63e-05	0.271	possibly correct	TRUE	3672: Scan 5074 (rt=39.9651) [D:\Raw Data\1206\LTQ\120627T-Roseman University\7.RAW]	DVNAAIATIK	K	T	0.997	47.8	44	30.2	4.89	2			508.731	1015.45	1015.58	2	0.8757	-125	2397.9	0	6233.03	327	336	TRUE
AurelioLoricoh3Bio_huSP_sf4_Cd	1	1	mascot_daemon_merge (F011590)	Tubulin alpha-1B chain OS=Homo sapiens GN=TUBA1B PE=1 SV=1	P68363	SwissProt_2012_09.fasta	50151.7	1	8	10	13	9.63e-05	0.271	possibly correct	TRUE	6187: Scan 9107 (rt=62.2032) [D:\Raw Data\1206\LTQ\120627T-Roseman University\6.RAW]	GHYTIGKEIIDLVLDR	R	I	0.997	45.7	43.1	41.7	5.32	2			921.749	1841.48	1842.01	2	0.4777	259.3	3732.19	0	3947.61	106	121	TRUE
AurelioLoricoh3Bio_huSP_sf4_Cd	1	1	mascot_daemon_merge (F011590)	Tubulin alpha-1B chain OS=Homo sapiens GN=TUBA1B PE=1 SV=1	P68363	SwissProt_2012_09.fasta	50151.7	1	8	10	13	9.63e-05	0.271	possibly correct	TRUE	6170: Scan 9082 (rt=62.0608) [D:\Raw Data\1206\LTQ\120627T-Roseman University\6.RAW]	GHYTIGKEIIDLVLDR	R	I	0.997	65	44.2	48.4	5.48	2			615.099	1842.28	1842.01	3	1.271	145.7	3723.65	0	7532.55	106	121	TRUE
AurelioLoricoh3Bio_huSP_sf4_Cd	1	1	mascot_daemon_merge (F011590)	Tubulin alpha-1B chain OS=Homo sapiens GN=TUBA1B PE=1 SV=1	P68363	SwissProt_2012_09.fasta	50151.7	1	8	10	13	9.63e-05	0.271	possibly correct	TRUE	5282: Sum of 2 scans in range 7862 (rt=55.2828) to 7868 (rt=55.316) [D:\Raw Data\1206\LTQ\120627T-Roseman University\6.RAW]	IHFPLATYAPVISAEK	R	A	0.997	70.3	43.5	60.2	0	2			879.287	2634.84	1756.96	3	878.9	187.2	3317.96	0	25856.7	265	280	TRUE
AurelioLoricoh3Bio_huSP_sf4_Cd	1	1	mascot_daemon_merge (F011590)	Tubulin alpha-1B chain OS=Homo sapiens GN=TUBA1B PE=1 SV=1	P68363	SwissProt_2012_09.fasta	50151.7	1	8	10	13	9.63e-05	0.271	possibly correct	TRUE	4136: Scan 6278 (rt=46.5694) [D:\Raw Data\1206\LTQ\120627T-Roseman University\6.RAW]	NLDIERPTYTNLNR	R	L	0.997	53.8	43.3	34.8	4.24	2			859.81	1717.6	1718.88	2	-0.2699	-157.1	2794.17	0	12774.7	216	229	TRUE
AurelioLoricoh3Bio_huSP_sf4_Cd	1	1	mascot_daemon_merge (F011590)	Tubulin alpha-1B chain OS=Homo sapiens GN=TUBA1B PE=1 SV=1	P68363	SwissProt_2012_09.fasta	50151.7	1	8	10	13	9.63e-05	0.271	possibly correct	TRUE	5943: Scan 8218 (rt=57.198) [D:\Raw Data\1206\LTQ\120627T-Roseman University\7.RAW]	SIQFVDWcPTGFK	R	V	0.92	39.8	43.7	39.3	0	2		c8: Carbamidomethyl (+57.02)	793.17	2376.49	1584.75	3	792.7	-173.9	3431.88	0	1286.75	340	352	TRUE
AurelioLoricoh3Bio_huSP_sf4_Cd	1	1	mascot_daemon_merge (F011590)	Tubulin alpha-1B chain OS=Homo sapiens GN=TUBA1B PE=1 SV=1	P68363	SwissProt_2012_09.fasta	50151.7	1	8	10	13	9.63e-05	0.271	possibly correct	TRUE	5561: Scan 8246 (rt=57.4192) [D:\Raw Data\1206\LTQ\120627T-Roseman University\6.RAW]	SIQFVDWcPTGFK	R	V	0.997	89.4	43.6	78.9	11.4	2		c8: Carbamidomethyl (+57.02)	793.166	1584.32	1584.75	2	0.5726	-271.3	3445.15	0	14667.5	340	352	TRUE
AurelioLoricoh3Bio_huSP_sf4_Cd	1	1	mascot_daemon_merge (F011590)	Tubulin alpha-1B chain OS=Homo sapiens GN=TUBA1B PE=1 SV=1	P68363	SwissProt_2012_09.fasta	50151.7	1	8	10	13	9.63e-05	0.271	possibly correct	TRUE	5218: Scan 7588 (rt=53.2903) [D:\Raw Data\1206\LTQ\120627T-Roseman University\2.RAW]	TIGGGDDSFNTFFSETGAGK	K	H	0.995	49.4	42.9	39.9	0	2			1004.77	3011.28	2007.89	3	1004	-113.6	3197.42	0	3860.64	41	60	TRUE
AurelioLoricoh3Bio_huSP_sf4_Cd	1	1	mascot_daemon_merge (F011590)	Tubulin alpha-1B chain OS=Homo sapiens GN=TUBA1B PE=1 SV=1	P68363	SwissProt_2012_09.fasta	50151.7	1	8	10	13	9.63e-05	0.271	possibly correct	TRUE	4582: Scan 6703 (rt=48.3452) [D:\Raw Data\1206\LTQ\120627T-Roseman University\1.RAW]	VGINYQPPTVVPGGDLAK	K	V	0.967	19.1	42.9	9.67	2.47	2			913.057	1824.1	1824.99	2	0.12	65.76	2900.71	0	10448.8	353	370	TRUE
AurelioLoricoh3Bio_huSP_sf4_Cd	1	1	mascot_daemon_merge (F011590)	Ras-related protein Rab-6A OS=Homo sapiens GN=RAB6A PE=1 SV=3	P20340	SwissProt_2012_09.fasta	23593.3	1	4	4	4	2.96e-05	0.24	possibly correct	TRUE	4520: Scan 6770 (rt=49.6453) [D:\Raw Data\1206\LTQ\120627T-Roseman University\11.RAW]	GSDVIImLVGNK	R	T	0.997	63.5	44.2	41.4	5.8	2		m7: Oxidation (+15.99)	631.479	1260.94	1261.68	2	0.2686	212.8	2978.72	0	3536.97	116	127	TRUE
AurelioLoricoh3Bio_huSP_sf4_Cd	1	1	mascot_daemon_merge (F011590)	Ras-related protein Rab-6A OS=Homo sapiens GN=RAB6A PE=1 SV=3	P20340	SwissProt_2012_09.fasta	23593.3	1	4	4	4	2.96e-05	0.24	possibly correct	TRUE	4315: Scan 6492 (rt=48.0842) [D:\Raw Data\1206\LTQ\120627T-Roseman University\11.RAW]	GSDVIImLVGNKTDLADKR	R	Q	0.997	39.9	44.1	27.3	2.82	2		m7: Oxidation (+15.99)	688.206	2061.6	2061.1	3	1.502	242.2	2885.05	0	5402.01	116	134	TRUE
AurelioLoricoh3Bio_huSP_sf4_Cd	1	1	mascot_daemon_merge (F011590)	Ras-related protein Rab-6A OS=Homo sapiens GN=RAB6A PE=1 SV=3	P20340	SwissProt_2012_09.fasta	23593.3	1	4	4	4	2.96e-05	0.24	possibly correct	FALSE	3732: Scan 5687 (rt=43.5601) [D:\Raw Data\1206\LTQ\120627T-Roseman University\11.RAW]	LQLWDTAGQER	R	F	0.997	90	44.2	0	3.92	2			659.207	1316.4	1316.66	2	0.7468	-194.3	2613.6	0	7214.88	64	74	FALSE	P61026
AurelioLoricoh3Bio_huSP_sf4_Cd	1	1	mascot_daemon_merge (F011590)	Ras-related protein Rab-6A OS=Homo sapiens GN=RAB6A PE=1 SV=3	P20340	SwissProt_2012_09.fasta	23593.3	1	4	4	4	2.96e-05	0.24	possibly correct	TRUE	4062: Scan 6145 (rt=46.1452) [D:\Raw Data\1206\LTQ\120627T-Roseman University\11.RAW]	LVFLGEQSVGK	K	T	0.997	50.3	44	31.4	5.62	2			588.617	1175.22	1176.66	2	-0.4353	-370.1	2768.71	0	2482.59	16	26	TRUE
AurelioLoricoh3Bio_huSP_sf4_Cd	1	1	mascot_daemon_merge (F011590)	Ras-related protein Rab-6A OS=Homo sapiens GN=RAB6A PE=1 SV=3	P20340	SwissProt_2012_09.fasta	23593.3	1	4	4	4	2.96e-05	0.24	possibly correct	TRUE	1560: Scan 2733 (rt=27.1782) [D:\Raw Data\1206\LTQ\120627T-Roseman University\11.RAW]	QVSIEEGER	R	K	0.996	51	44	18.5	0	2			524.815	1571.42	1046.51	3	525.9	311.5	1630.69	0	5642.45	135	143	TRUE
AurelioLoricoh3Bio_huSP_sf4_Cd	1	1	mascot_daemon_merge (F011590)	Protein DEK OS=Homo sapiens GN=DEK PE=1 SV=1	P35659	SwissProt_2012_09.fasta	42675.9	1	3	3	4	2.96e-05	0.0827	possibly correct	TRUE	3325: Scan 5187 (rt=40.7291) [D:\Raw Data\1206\LTQ\120627T-Roseman University\6.RAW]	EPFTIAQGK	R	G	0.911	43.7	44.2	17.9	0	2			495.956	989.898	990.526	2	0.3799	383.4	2443.75	0	5865.04	76	84	TRUE
AurelioLoricoh3Bio_huSP_sf4_Cd	1	1	mascot_daemon_merge (F011590)	Protein DEK OS=Homo sapiens GN=DEK PE=1 SV=1	P35659	SwissProt_2012_09.fasta	42675.9	1	3	3	4	2.96e-05	0.0827	possibly correct	TRUE	2159: Scan 3600 (rt=32.0325) [D:\Raw Data\1206\LTQ\120627T-Roseman University\6.RAW]	LTmQVSSLQR	R	E	0.983	33.8	43.8	14.1	1.54	2		m3: Oxidation (+15.99)	589.684	1177.35	1178.62	2	-0.2591	-219.9	1921.95	0	3506.34	66	75	TRUE
AurelioLoricoh3Bio_huSP_sf4_Cd	1	1	mascot_daemon_merge (F011590)	Protein DEK OS=Homo sapiens GN=DEK PE=1 SV=1	P35659	SwissProt_2012_09.fasta	42675.9	1	3	3	4	2.96e-05	0.0827	possibly correct	TRUE	2223: Scan 3692 (rt=32.5333) [D:\Raw Data\1206\LTQ\120627T-Roseman University\6.RAW]	LTmQVSSLQR	R	E	0.997	48.5	43.7	30.2	2.03	2		m3: Oxidation (+15.99)	589.854	1177.69	1178.62	2	0.0816	69.23	1952	0	5165.85	66	75	TRUE
AurelioLoricoh3Bio_huSP_sf4_Cd	1	1	mascot_daemon_merge (F011590)	Protein DEK OS=Homo sapiens GN=DEK PE=1 SV=1	P35659	SwissProt_2012_09.fasta	42675.9	1	3	3	4	2.96e-05	0.0827	possibly correct	TRUE	4964: Scan 7192 (rt=52.1136) [D:\Raw Data\1206\LTQ\120627T-Roseman University\8.RAW]	NVGQFSGFPFEK	K	G	0.974	44.4	44.1	35.4	0	2			679.499	2035.48	1356.66	3	679.8	-12.51	3126.82	0	3054.48	126	137	TRUE
AurelioLoricoh3Bio_huSP_sf4_Cd	1	1	mascot_daemon_merge (F011590)	Disco-interacting protein 2 homolog C OS=Homo sapiens GN=DIP2C PE=2 SV=2	Q9Y2E4	SwissProt_2012_09.fasta	170767	1	11	11	11	8.15e-05	0.122	possibly correct	TRUE	5951: Scan 8621 (rt=59.0938) [D:\Raw Data\1206\LTQ\120627T-Roseman University\1.RAW]	AQTTPDHILYTLLNcR	R	G	0.997	37.5	43.7	26.3	3.01	2		c15: Carbamidomethyl (+57.02)	639.726	1916.16	1915.97	3	1.193	99.36	3545.63	0	9079.78	980	995	TRUE
AurelioLoricoh3Bio_huSP_sf4_Cd	1	1	mascot_daemon_merge (F011590)	Disco-interacting protein 2 homolog C OS=Homo sapiens GN=DIP2C PE=2 SV=2	Q9Y2E4	SwissProt_2012_09.fasta	170767	1	11	11	11	8.15e-05	0.122	possibly correct	TRUE	2837: Scan 4346 (rt=35.6354) [D:\Raw Data\1206\LTQ\120627T-Roseman University\1.RAW]	DANNDTAYIEYK	K	T	0.997	66.3	43.6	59	6.34	2			708.682	1415.35	1416.63	2	-0.2716	-191.8	2138.13	0	3050.13	489	500	TRUE
AurelioLoricoh3Bio_huSP_sf4_Cd	1	1	mascot_daemon_merge (F011590)	Disco-interacting protein 2 homolog C OS=Homo sapiens GN=DIP2C PE=2 SV=2	Q9Y2E4	SwissProt_2012_09.fasta	170767	1	11	11	11	8.15e-05	0.122	possibly correct	TRUE	3475: Scan 5201 (rt=40.1605) [D:\Raw Data\1206\LTQ\120627T-Roseman University\1.RAW]	GAIANSLTcVQLHK	R	R	0.997	75.4	42.8	66.3	7.26	2		c9: Carbamidomethyl (+57.02)	756.374	1510.73	1511.8	2	-0.05851	-38.7	2409.63	0	5026.58	996	1009	TRUE
AurelioLoricoh3Bio_huSP_sf4_Cd	1	1	mascot_daemon_merge (F011590)	Disco-interacting protein 2 homolog C OS=Homo sapiens GN=DIP2C PE=2 SV=2	Q9Y2E4	SwissProt_2012_09.fasta	170767	1	11	11	11	8.15e-05	0.122	possibly correct	TRUE	2000: Scan 3180 (rt=29.4913) [D:\Raw Data\1206\LTQ\120627T-Roseman University\1.RAW]	GSPHSLPLmESGK	R	I	0.991	30.6	43.6	10.9	2.34	2		m9: Oxidation (+15.99)	678.679	1355.34	1355.66	2	0.6876	-232.3	1769.48	0	7103.11	1336	1348	TRUE
AurelioLoricoh3Bio_huSP_sf4_Cd	1	1	mascot_daemon_merge (F011590)	Disco-interacting protein 2 homolog C OS=Homo sapiens GN=DIP2C PE=2 SV=2	Q9Y2E4	SwissProt_2012_09.fasta	170767	1	11	11	11	8.15e-05	0.122	possibly correct	TRUE	4408: Scan 6461 (rt=47.0079) [D:\Raw Data\1206\LTQ\120627T-Roseman University\1.RAW]	IVIVAEQRPDSTEEDSFQWmSR	R	V	0.997	47.9	43.1	37.6	3.15	2		m20: Oxidation (+15.99)	880.889	2639.64	2639.24	3	1.411	154.7	2820.47	0	4559.53	840	861	TRUE
AurelioLoricoh3Bio_huSP_sf4_Cd	1	1	mascot_daemon_merge (F011590)	Disco-interacting protein 2 homolog C OS=Homo sapiens GN=DIP2C PE=2 SV=2	Q9Y2E4	SwissProt_2012_09.fasta	170767	1	11	11	11	8.15e-05	0.122	possibly correct	TRUE	5017: Sum of 2 scans in range 7319 (rt=51.7541) to 7346 (rt=51.9048) [D:\Raw Data\1206\LTQ\120627T-Roseman University\1.RAW]	LSFGDTQTIWAR	R	T	0.997	77.4	43.4	66.7	5.32	2			697.788	1393.56	1394.71	2	-0.138	-98.96	3109.77	0	8700.53	1403	1414	TRUE
AurelioLoricoh3Bio_huSP_sf4_Cd	1	1	mascot_daemon_merge (F011590)	Disco-interacting protein 2 homolog C OS=Homo sapiens GN=DIP2C PE=2 SV=2	Q9Y2E4	SwissProt_2012_09.fasta	170767	1	11	11	11	8.15e-05	0.122	possibly correct	TRUE	2431: Scan 3793 (rt=32.7433) [D:\Raw Data\1206\LTQ\120627T-Roseman University\1.RAW]	mDGLmVVSGR	K	R	0.997	51.4	43.8	36.4	3.82	2		m1: Oxidation (+15.99), m5: Oxidation (+15.99)	549.056	1096.1	1096.51	2	0.5925	-373.9	1964.6	0	4796.47	793	802	TRUE
AurelioLoricoh3Bio_huSP_sf4_Cd	1	1	mascot_daemon_merge (F011590)	Disco-interacting protein 2 homolog C OS=Homo sapiens GN=DIP2C PE=2 SV=2	Q9Y2E4	SwissProt_2012_09.fasta	170767	1	11	11	11	8.15e-05	0.122	possibly correct	TRUE	4437: Scan 6499 (rt=47.2233) [D:\Raw Data\1206\LTQ\120627T-Roseman University\1.RAW]	SLEGmALPLEVR	R	A	0.997	64.7	43.7	44.6	0	2		m5: Oxidation (+15.99)	665.707	1994.1	1330.7	3	664.4	-203.7	2833.4	0	6769.14	5	16	TRUE
AurelioLoricoh3Bio_huSP_sf4_Cd	1	1	mascot_daemon_merge (F011590)	Disco-interacting protein 2 homolog C OS=Homo sapiens GN=DIP2C PE=2 SV=2	Q9Y2E4	SwissProt_2012_09.fasta	170767	1	11	11	11	8.15e-05	0.122	possibly correct	FALSE	1820: Scan 2932 (rt=28.1563) [D:\Raw Data\1206\LTQ\120627T-Roseman University\1.RAW]	TcVVVAEERPR	R	I	0.983	31.8	44.2	17	1.49	2		c2: Carbamidomethyl (+57.02)	439.54	1315.6	1315.68	3	0.9281	-56.65	1689.38	0	23598.4	1262	1272	FALSE	Q9P265
AurelioLoricoh3Bio_huSP_sf4_Cd	1	1	mascot_daemon_merge (F011590)	Disco-interacting protein 2 homolog C OS=Homo sapiens GN=DIP2C PE=2 SV=2	Q9Y2E4	SwissProt_2012_09.fasta	170767	1	11	11	11	8.15e-05	0.122	possibly correct	FALSE	1889: Scan 3029 (rt=28.676) [D:\Raw Data\1206\LTQ\120627T-Roseman University\1.RAW]	TcVVVAEERPR	R	I	0.997	44.3	44.1	31	1.89	2		c2: Carbamidomethyl (+57.02)	439.947	1316.82	1315.68	3	2.148	108.4	1720.56	0	17972.4	1262	1272	FALSE	Q9P265
AurelioLoricoh3Bio_huSP_sf4_Cd	1	1	mascot_daemon_merge (F011590)	Disco-interacting protein 2 homolog C OS=Homo sapiens GN=DIP2C PE=2 SV=2	Q9Y2E4	SwissProt_2012_09.fasta	170767	1	11	11	11	8.15e-05	0.122	possibly correct	FALSE	1823: Sum of 2 scans in range 2939 (rt=28.1914) to 2974 (rt=28.383) [D:\Raw Data\1206\LTQ\120627T-Roseman University\1.RAW]	TcVVVAEERPR	R	I	0.997	55.8	43.7	43.3	5.8	2		c2: Carbamidomethyl (+57.02)	658.821	1315.63	1315.68	2	0.957	-34.74	1697.23	0	52768.5	1262	1272	FALSE	Q9P265
AurelioLoricoh3Bio_huSP_sf4_Cd	1	1	mascot_daemon_merge (F011590)	Disco-interacting protein 2 homolog C OS=Homo sapiens GN=DIP2C PE=2 SV=2	Q9Y2E4	SwissProt_2012_09.fasta	170767	1	11	11	11	8.15e-05	0.122	possibly correct	TRUE	7265: Scan 10601 (rt=70.1492) [D:\Raw Data\1206\LTQ\120627T-Roseman University\1.RAW]	TGLLGFVGPGGLVFVVGK	R	M	0.997	67.7	42.7	52.7	8.89	2			859.415	1716.81	1717.01	2	0.8171	-108	4208.96	0	3611.18	775	792	TRUE
AurelioLoricoh3Bio_huSP_sf4_Cd	1	1	mascot_daemon_merge (F011590)	Disco-interacting protein 2 homolog C OS=Homo sapiens GN=DIP2C PE=2 SV=2	Q9Y2E4	SwissProt_2012_09.fasta	170767	1	11	11	11	8.15e-05	0.122	possibly correct	TRUE	3106: Scan 4705 (rt=37.5095) [D:\Raw Data\1206\LTQ\120627T-Roseman University\1.RAW]	TPLGGIHLSETK	K	Q	0.997	70.8	43.2	45.4	0	2			627.256	1878.75	1252.69	3	627.1	190.4	2250.57	0	10833.3	888	899	TRUE
AurelioLoricoh3Bio_huSP_sf4_Cd	1	1	mascot_daemon_merge (F011590)	Disco-interacting protein 2 homolog C OS=Homo sapiens GN=DIP2C PE=2 SV=2	Q9Y2E4	SwissProt_2012_09.fasta	170767	1	11	11	11	8.15e-05	0.122	possibly correct	FALSE	6208: Scan 8946 (rt=60.9164) [D:\Raw Data\1206\LTQ\120627T-Roseman University\2.RAW]	VLQAIDSIHQVGVYcLALVPANTLPK	R	T	0.97	28.2	42.9	18.4	1.52	2		c15: Carbamidomethyl (+57.02)	940.88	2819.62	2819.55	3	1.075	25.71	3654.99	0	2787.7	862	887	FALSE	Q9P265
AurelioLoricoh3Bio_huSP_sf4_Cd	1	1	mascot_daemon_merge (F011590)	Disco-interacting protein 2 homolog C OS=Homo sapiens GN=DIP2C PE=2 SV=2	Q9Y2E4	SwissProt_2012_09.fasta	170767	1	11	11	11	8.15e-05	0.122	possibly correct	TRUE	4052: Scan 5982 (rt=44.3902) [D:\Raw Data\1206\LTQ\120627T-Roseman University\1.RAW]	YHPIDIETSVIR	R	A	0.996	29.9	43.4	20.1	2.8	2			721.988	1441.96	1442.76	2	0.2044	141.6	2663.41	0	6983.92	1454	1465	TRUE
AurelioLoricoh3Bio_huSP_sf4_Cd	1	1	mascot_daemon_merge (F011590)	Alpha-actinin-1 OS=Homo sapiens GN=ACTN1 PE=1 SV=2	P12814	SwissProt_2012_09.fasta	103061	1	3	3	3	2.22e-05	0.0538	possibly correct	FALSE	4342: Scan 6402 (rt=46.7207) [D:\Raw Data\1206\LTQ\120627T-Roseman University\2.RAW]	FAIQDISVEETSAK	R	E	0.997	69.1	43.5	57.8	6.41	2			769.509	1537	1537.77	2	0.2354	153.1	2803.24	0	3390.24	134	147	TRUE
AurelioLoricoh3Bio_huSP_sf4_Cd	1	1	mascot_daemon_merge (F011590)	Alpha-actinin-1 OS=Homo sapiens GN=ACTN1 PE=1 SV=2	P12814	SwissProt_2012_09.fasta	103061	1	3	3	3	2.22e-05	0.0538	possibly correct	FALSE	5714: Scan 8269 (rt=57.1264) [D:\Raw Data\1206\LTQ\120627T-Roseman University\2.RAW]	IDQLEGDHQLIQEALIFDNK	K	H	0.994	31.6	43.4	26.9	2.2	2			781.008	2340	2339.19	3	1.821	-78.95	3427.58	0	1495.94	685	704	TRUE
AurelioLoricoh3Bio_huSP_sf4_Cd	1	1	mascot_daemon_merge (F011590)	Alpha-actinin-1 OS=Homo sapiens GN=ACTN1 PE=1 SV=2	P12814	SwissProt_2012_09.fasta	103061	1	3	3	3	2.22e-05	0.0538	possibly correct	FALSE	6420: Scan 9247 (rt=62.6046) [D:\Raw Data\1206\LTQ\120627T-Roseman University\2.RAW]	LLETIDQLYLEYAK	K	R	0.969	42.9	43.3	37.5	0	2			856.162	2565.47	1711.92	3	854.6	90.52	3756.28	0	3148.14	503	516	TRUE
AurelioLoricoh3Bio_huSP_sf4_Cd	1	1	mascot_daemon_merge (F011590)	Nicastrin OS=Homo sapiens GN=NCSTN PE=1 SV=2	Q92542	SwissProt_2012_09.fasta	78411.9	1	2	2	2	1.48e-05	0.048	possibly correct	TRUE	6653: Sum of 2 scans in range 9576 (rt=64.441) to 9582 (rt=64.474) [D:\Raw Data\1206\LTQ\120627T-Roseman University\2.RAW]	GKFPVQLENVDSFVELGQVALR	K	T	0.997	54.8	42.8	39.2	4.15	2			816.44	2446.3	2445.31	3	1.991	-5.943	3867.45	0	8076.98	350	371	TRUE
AurelioLoricoh3Bio_huSP_sf4_Cd	1	1	mascot_daemon_merge (F011590)	Nicastrin OS=Homo sapiens GN=NCSTN PE=1 SV=2	Q92542	SwissProt_2012_09.fasta	78411.9	1	2	2	2	1.48e-05	0.048	possibly correct	TRUE	6174: Scan 8904 (rt=60.6826) [D:\Raw Data\1206\LTQ\120627T-Roseman University\2.RAW]	NQVEDLLATLEK	R	S	0.997	53.3	43.9	14.7	2.34	2			687.461	1372.91	1372.73	2	1.183	130.9	3640.95	0	2862.23	392	403	TRUE
AurelioLoricoh3Bio_huSP_sf4_Cd	1	1	mascot_daemon_merge (F011590)	Elongation factor 1-alpha 1 OS=Homo sapiens GN=EEF1A1 PE=1 SV=1	P68104,Q5VTE0	SwissProt_2012_09.fasta	50141.2	1	7	8	15	0.000111	0.264	possibly correct	TRUE	4737: Sum of 2 scans in range 7112 (rt=51.1423) to 7142 (rt=51.3087) [D:\Raw Data\1206\LTQ\120627T-Roseman University\6.RAW]	EHALLAYTLGVK	R	Q	0.997	48.9	44.1	36.8	5.3	2			439.679	1316.01	1314.74	3	2.28	208.4	3073.53	0	12735.4	135	146	TRUE
AurelioLoricoh3Bio_huSP_sf4_Cd	1	1	mascot_daemon_merge (F011590)	Elongation factor 1-alpha 1 OS=Homo sapiens GN=EEF1A1 PE=1 SV=1	P68104,Q5VTE0	SwissProt_2012_09.fasta	50141.2	1	7	8	15	0.000111	0.264	possibly correct	TRUE	3850: Scan 5896 (rt=44.4995) [D:\Raw Data\1206\LTQ\120627T-Roseman University\6.RAW]	IGGIGTVPVGR	K	V	0.997	48.8	43.7	33.7	2.74	2			513.463	1024.91	1025.61	2	0.3093	301.5	2669.97	0	12902	256	266	TRUE
AurelioLoricoh3Bio_huSP_sf4_Cd	1	1	mascot_daemon_merge (F011590)	Elongation factor 1-alpha 1 OS=Homo sapiens GN=EEF1A1 PE=1 SV=1	P68104,Q5VTE0	SwissProt_2012_09.fasta	50141.2	1	7	8	15	0.000111	0.264	possibly correct	TRUE	3163: Scan 4818 (rt=38.8937) [D:\Raw Data\1206\LTQ\120627T-Roseman University\13.RAW]	IGGIGTVPVGR	K	V	0.997	64.4	43.7	45.2	3.44	2			513.498	1024.98	1025.61	2	0.378	368.4	2333.62	0	6081.99	256	266	TRUE
AurelioLoricoh3Bio_huSP_sf4_Cd	1	1	mascot_daemon_merge (F011590)	Elongation factor 1-alpha 1 OS=Homo sapiens GN=EEF1A1 PE=1 SV=1	P68104,Q5VTE0	SwissProt_2012_09.fasta	50141.2	1	7	8	15	0.000111	0.264	possibly correct	TRUE	4230: Scan 6410 (rt=47.2897) [D:\Raw Data\1206\LTQ\120627T-Roseman University\6.RAW]	LPLQDVYK	R	I	0.995	38.8	44.3	16.4	1.68	2			488.653	975.291	975.551	2	0.7475	-261.4	2837.38	0	19249.2	248	255	TRUE
AurelioLoricoh3Bio_huSP_sf4_Cd	1	1	mascot_daemon_merge (F011590)	Elongation factor 1-alpha 1 OS=Homo sapiens GN=EEF1A1 PE=1 SV=1	P68104,Q5VTE0	SwissProt_2012_09.fasta	50141.2	1	7	8	15	0.000111	0.264	possibly correct	TRUE	7956: Scan 11082 (rt=72.7289) [D:\Raw Data\1206\LTQ\120627T-Roseman University\7.RAW]	NmITGTSQADcAVLIVAAGVGEFEAGISK	K	N	0.975	48.1	42.8	43.5	0	2		m2: Oxidation (+15.99), c11: Carbamidomethyl (+57.02)	976.06	1950.11	2925.43	2	-974.3	170.2	4363.74	0	1352.45	101	129	TRUE
AurelioLoricoh3Bio_huSP_sf4_Cd	1	1	mascot_daemon_merge (F011590)	Elongation factor 1-alpha 1 OS=Homo sapiens GN=EEF1A1 PE=1 SV=1	P68104,Q5VTE0	SwissProt_2012_09.fasta	50141.2	1	7	8	15	0.000111	0.264	possibly correct	TRUE	7843: Sum of 2 scans in range 11447 (rt=75.0116) to 11462 (rt=75.0934) [D:\Raw Data\1206\LTQ\120627T-Roseman University\6.RAW]	NMITGTSQADcAVLIVAAGVGEFEAGISK	K	N	0.994	54.7	43	49.9	0	2		c11: Carbamidomethyl (+57.02)	971.377	1940.74	2909.44	2	-967.7	-30.14	4503.15	0	2956.72	101	129	TRUE
AurelioLoricoh3Bio_huSP_sf4_Cd	1	1	mascot_daemon_merge (F011590)	Elongation factor 1-alpha 1 OS=Homo sapiens GN=EEF1A1 PE=1 SV=1	P68104,Q5VTE0	SwissProt_2012_09.fasta	50141.2	1	7	8	15	0.000111	0.264	possibly correct	TRUE	7533: Sum of 2 scans in range 11021 (rt=72.6454) to 11049 (rt=72.8018) [D:\Raw Data\1206\LTQ\120627T-Roseman University\6.RAW]	NmITGTSQADcAVLIVAAGVGEFEAGISK	K	N	0.997	70.8	42.8	68.3	0	2		m2: Oxidation (+15.99), c11: Carbamidomethyl (+57.02)	976.102	1950.19	2925.43	2	-974.2	212.4	4363.42	0	5631.09	101	129	TRUE
AurelioLoricoh3Bio_huSP_sf4_Cd	1	1	mascot_daemon_merge (F011590)	Elongation factor 1-alpha 1 OS=Homo sapiens GN=EEF1A1 PE=1 SV=1	P68104,Q5VTE0	SwissProt_2012_09.fasta	50141.2	1	7	8	15	0.000111	0.264	possibly correct	TRUE	4895: Scan 7326 (rt=52.321) [D:\Raw Data\1206\LTQ\120627T-Roseman University\6.RAW]	SGDAAIVDmVPGKPmcVESFSDYPPLGR	K	F	0.997	32.1	43.1	23.5	3.09	2		m9: Oxidation (+15.99), m15: Oxidation (+15.99), c16: Carbamidomethyl (+57.02)	1010.34	3027.99	3027.39	3	1.603	-132.9	3139.26	0	2248.96	396	423	TRUE
AurelioLoricoh3Bio_huSP_sf4_Cd	1	1	mascot_daemon_merge (F011590)	Elongation factor 1-alpha 1 OS=Homo sapiens GN=EEF1A1 PE=1 SV=1	P68104,Q5VTE0	SwissProt_2012_09.fasta	50141.2	1	7	8	15	0.000111	0.264	possibly correct	TRUE	1721: Scan 2890 (rt=28.2108) [D:\Raw Data\1206\LTQ\120627T-Roseman University\13.RAW]	STTTGHLIYK	K	C	0.997	51.1	43.8	29.8	2.92	2			560.831	1119.65	1120.6	2	0.05474	48.84	1692.65	0	3230.41	21	30	TRUE
AurelioLoricoh3Bio_huSP_sf4_Cd	1	1	mascot_daemon_merge (F011590)	Elongation factor 1-alpha 1 OS=Homo sapiens GN=EEF1A1 PE=1 SV=1	P68104,Q5VTE0	SwissProt_2012_09.fasta	50141.2	1	7	8	15	0.000111	0.264	possibly correct	TRUE	1773: Scan 2892 (rt=28.1744) [D:\Raw Data\1206\LTQ\120627T-Roseman University\9.RAW]	STTTGHLIYK	K	C	0.997	39	43.2	27	4.51	2			561.254	1120.49	1120.6	2	0.9003	-91.32	1690.46	0	3183.62	21	30	TRUE
AurelioLoricoh3Bio_huSP_sf4_Cd	1	1	mascot_daemon_merge (F011590)	Elongation factor 1-alpha 1 OS=Homo sapiens GN=EEF1A1 PE=1 SV=1	P68104,Q5VTE0	SwissProt_2012_09.fasta	50141.2	1	7	8	15	0.000111	0.264	possibly correct	TRUE	2793: Sum of 2 scans in range 4472 (rt=36.8236) to 4474 (rt=36.8349) [D:\Raw Data\1206\LTQ\120627T-Roseman University\6.RAW]	STTTGHLIYK	K	C	0.997	72	43.2	54.2	6.13	2			561.253	1120.49	1120.6	2	0.8995	-92.05	2209.75	0	23126.9	21	30	TRUE
AurelioLoricoh3Bio_huSP_sf4_Cd	1	1	mascot_daemon_merge (F011590)	Elongation factor 1-alpha 1 OS=Homo sapiens GN=EEF1A1 PE=1 SV=1	P68104,Q5VTE0	SwissProt_2012_09.fasta	50141.2	1	7	8	15	0.000111	0.264	possibly correct	TRUE	5212: Scan 7565 (rt=52.7669) [D:\Raw Data\1206\LTQ\120627T-Roseman University\5.RAW]	VETGVLKPGmVVTFAPVNVTTEVK	R	S	0.991	22.5	43.1	11.5	2.72	2		m10: Oxidation (+15.99)	845.021	2532.04	2531.38	3	1.668	-133.2	3166.02	0	9235.49	267	290	TRUE
AurelioLoricoh3Bio_huSP_sf4_Cd	1	1	mascot_daemon_merge (F011590)	Elongation factor 1-alpha 1 OS=Homo sapiens GN=EEF1A1 PE=1 SV=1	P68104,Q5VTE0	SwissProt_2012_09.fasta	50141.2	1	7	8	15	0.000111	0.264	possibly correct	TRUE	5426: Scan 7509 (rt=53.275) [D:\Raw Data\1206\LTQ\120627T-Roseman University\7.RAW]	VETGVLKPGmVVTFAPVNVTTEVK	R	S	0.997	42.7	43.3	29.9	4.66	2		m10: Oxidation (+15.99)	844.73	2531.17	2531.38	3	0.7977	-80.97	3196.5	0	7460.77	267	290	TRUE
AurelioLoricoh3Bio_huSP_sf4_Cd	1	1	mascot_daemon_merge (F011590)	Elongation factor 1-alpha 1 OS=Homo sapiens GN=EEF1A1 PE=1 SV=1	P68104,Q5VTE0	SwissProt_2012_09.fasta	50141.2	1	7	8	15	0.000111	0.264	possibly correct	TRUE	4972: Sum of 2 scans in range 7302 (rt=52.8189) to 7330 (rt=52.9774) [D:\Raw Data\1206\LTQ\120627T-Roseman University\13.RAW]	VETGVLKPGmVVTFAPVNVTTEVK	R	S	0.997	40	43.3	33.5	5.92	2		m10: Oxidation (+15.99)	844.779	2531.32	2531.38	3	0.9433	-23.45	3173.89	0	8094.89	267	290	TRUE
AurelioLoricoh3Bio_huSP_sf4_Cd	1	1	mascot_daemon_merge (F011590)	Elongation factor 1-alpha 1 OS=Homo sapiens GN=EEF1A1 PE=1 SV=1	P68104,Q5VTE0	SwissProt_2012_09.fasta	50141.2	1	7	8	15	0.000111	0.264	possibly correct	TRUE	5093: Sum of 2 scans in range 7600 (rt=53.8356) to 7610 (rt=53.8899) [D:\Raw Data\1206\LTQ\120627T-Roseman University\6.RAW]	VETGVLKPGmVVTFAPVNVTTEVK	R	S	0.997	42.1	43.6	35.7	8.96	2		m10: Oxidation (+15.99)	844.65	2530.93	2531.38	3	0.5551	-176.8	3231.76	0	42041.4	267	290	TRUE
AurelioLoricoh3Bio_huSP_sf4_Cd	1	1	mascot_daemon_merge (F011590)	IST1 homolog OS=Homo sapiens GN=IST1 PE=1 SV=1	P53990	SwissProt_2012_09.fasta	39752.2	1	6	7	14	0.000104	0.184	possibly correct	TRUE	3480: Scan 4794 (rt=38.4268) [D:\Raw Data\1206\LTQ\120627T-Roseman University\7.RAW]	EIADYLAAGKDER	K	A	0.997	90.3	43.8	67.8	9.31	2			727.169	1452.32	1450.72	2	2.612	-272.3	2305.61	0	7868.64	39	51	TRUE
AurelioLoricoh3Bio_huSP_sf4_Cd	1	1	mascot_daemon_merge (F011590)	IST1 homolog OS=Homo sapiens GN=IST1 PE=1 SV=1	P53990	SwissProt_2012_09.fasta	39752.2	1	6	7	14	0.000104	0.184	possibly correct	TRUE	3450: Scan 4752 (rt=38.1942) [D:\Raw Data\1206\LTQ\120627T-Roseman University\7.RAW]	FGLIQSmK	R	E	0.997	33.3	43.5	11	4.02	2		m7: Oxidation (+15.99)	470.49	938.965	939.497	2	0.4751	505.4	2291.65	0	3104.4	83	90	TRUE
AurelioLoricoh3Bio_huSP_sf4_Cd	1	1	mascot_daemon_merge (F011590)	IST1 homolog OS=Homo sapiens GN=IST1 PE=1 SV=1	P53990	SwissProt_2012_09.fasta	39752.2	1	6	7	14	0.000104	0.184	possibly correct	TRUE	7782: Scan 10834 (rt=71.3475) [D:\Raw Data\1206\LTQ\120627T-Roseman University\7.RAW]	FGLIQSmKELDSGLAESVSTLIWAAPR	R	L	0.927	22.9	43.1	14.4	1.77	2		m7: Oxidation (+15.99)	979.672	2936	2935.52	3	1.479	162.2	4280.85	0	2455.07	83	109	TRUE
AurelioLoricoh3Bio_huSP_sf4_Cd	1	1	mascot_daemon_merge (F011590)	IST1 homolog OS=Homo sapiens GN=IST1 PE=1 SV=1	P53990	SwissProt_2012_09.fasta	39752.2	1	6	7	14	0.000104	0.184	possibly correct	TRUE	2523: Scan 4113 (rt=34.8522) [D:\Raw Data\1206\LTQ\120627T-Roseman University\6.RAW]	IVADQLcAK	K	Y	0.997	31.2	44.4	10.4	2.96	2		c7: Carbamidomethyl (+57.02)	508.469	1014.92	1017.54	2	-1.61	389.2	2091.13	0	7802.47	119	127	TRUE
AurelioLoricoh3Bio_huSP_sf4_Cd	1	1	mascot_daemon_merge (F011590)	IST1 homolog OS=Homo sapiens GN=IST1 PE=1 SV=1	P53990	SwissProt_2012_09.fasta	39752.2	1	6	7	14	0.000104	0.184	possibly correct	TRUE	2202: Sum of 2 scans in range 3472 (rt=31.3928) to 3486 (rt=31.4716) [D:\Raw Data\1206\LTQ\120627T-Roseman University\9.RAW]	IVADQLcAK	K	Y	0.997	37.8	44.2	24.8	3.02	2		c7: Carbamidomethyl (+57.02)	509.179	1016.34	1017.54	2	-0.1891	-185.9	1885.93	0	6701.39	119	127	TRUE
AurelioLoricoh3Bio_huSP_sf4_Cd	1	1	mascot_daemon_merge (F011590)	IST1 homolog OS=Homo sapiens GN=IST1 PE=1 SV=1	P53990	SwissProt_2012_09.fasta	39752.2	1	6	7	14	0.000104	0.184	possibly correct	TRUE	2261: Scan 3532 (rt=31.4906) [D:\Raw Data\1206\LTQ\120627T-Roseman University\5.RAW]	IVADQLcAK	K	Y	0.997	45	44.5	27.8	3.72	2		c7: Carbamidomethyl (+57.02)	509.45	1016.88	1017.54	2	0.3522	346	1889.44	0	10360	119	127	TRUE
AurelioLoricoh3Bio_huSP_sf4_Cd	1	1	mascot_daemon_merge (F011590)	IST1 homolog OS=Homo sapiens GN=IST1 PE=1 SV=1	P53990	SwissProt_2012_09.fasta	39752.2	1	6	7	14	0.000104	0.184	possibly correct	TRUE	2164: Scan 3606 (rt=32.0658) [D:\Raw Data\1206\LTQ\120627T-Roseman University\6.RAW]	LSVEAPPK	K	I	0.983	33.1	43.1	12.4	1.8	2			420.853	839.692	840.483	2	0.2164	257.4	1923.95	0	2111.69	152	159	TRUE
AurelioLoricoh3Bio_huSP_sf4_Cd	1	1	mascot_daemon_merge (F011590)	IST1 homolog OS=Homo sapiens GN=IST1 PE=1 SV=1	P53990	SwissProt_2012_09.fasta	39752.2	1	6	7	14	0.000104	0.184	possibly correct	TRUE	2265: Scan 3756 (rt=32.8853) [D:\Raw Data\1206\LTQ\120627T-Roseman University\6.RAW]	LSVEAPPK	K	I	0.992	47.4	42.7	30.6	0	2			420.21	1257.61	840.483	3	418.1	-4.818	1973.12	0	3916.62	152	159	TRUE
AurelioLoricoh3Bio_huSP_sf4_Cd	1	1	mascot_daemon_merge (F011590)	IST1 homolog OS=Homo sapiens GN=IST1 PE=1 SV=1	P53990	SwissProt_2012_09.fasta	39752.2	1	6	7	14	0.000104	0.184	possibly correct	TRUE	2228: Scan 3698 (rt=32.5664) [D:\Raw Data\1206\LTQ\120627T-Roseman University\6.RAW]	LSVEAPPK	K	I	0.997	54.6	43.3	33.7	0	2			420.776	1259.31	840.483	3	419.8	-248.8	1953.98	0	4269.57	152	159	TRUE
AurelioLoricoh3Bio_huSP_sf4_Cd	1	1	mascot_daemon_merge (F011590)	IST1 homolog OS=Homo sapiens GN=IST1 PE=1 SV=1	P53990	SwissProt_2012_09.fasta	39752.2	1	6	7	14	0.000104	0.184	possibly correct	TRUE	1263: Scan 2213 (rt=24.4155) [D:\Raw Data\1206\LTQ\120627T-Roseman University\10.RAW]	TNQIGTVNDR	R	L	0.997	43.5	44.1	24.8	3.77	2			559.618	1117.22	1117.56	2	0.6686	-298.8	1464.93	0	1484.16	138	147	TRUE
AurelioLoricoh3Bio_huSP_sf4_Cd	1	1	mascot_daemon_merge (F011590)	IST1 homolog OS=Homo sapiens GN=IST1 PE=1 SV=1	P53990	SwissProt_2012_09.fasta	39752.2	1	6	7	14	0.000104	0.184	possibly correct	TRUE	1297: Scan 2218 (rt=24.4434) [D:\Raw Data\1206\LTQ\120627T-Roseman University\8.RAW]	TNQIGTVNDR	R	L	0.997	52.7	43.5	30.5	2.55	2			559.282	1116.55	1117.56	2	-0.003062	-2.74	1466.6	0	2171.18	138	147	TRUE
AurelioLoricoh3Bio_huSP_sf4_Cd	1	1	mascot_daemon_merge (F011590)	IST1 homolog OS=Homo sapiens GN=IST1 PE=1 SV=1	P53990	SwissProt_2012_09.fasta	39752.2	1	6	7	14	0.000104	0.184	possibly correct	TRUE	1276: Scan 2290 (rt=24.805) [D:\Raw Data\1206\LTQ\120627T-Roseman University\6.RAW]	TNQIGTVNDR	R	L	0.997	54	44.5	32.5	4.07	2			559.536	1117.06	1117.56	2	0.5052	-445	1488.3	0	2871.04	138	147	TRUE
AurelioLoricoh3Bio_huSP_sf4_Cd	1	1	mascot_daemon_merge (F011590)	IST1 homolog OS=Homo sapiens GN=IST1 PE=1 SV=1	P53990	SwissProt_2012_09.fasta	39752.2	1	6	7	14	0.000104	0.184	possibly correct	TRUE	1626: Sum of 2 scans in range 2291 (rt=24.7675) to 2306 (rt=24.8504) [D:\Raw Data\1206\LTQ\120627T-Roseman University\7.RAW]	TNQIGTVNDR	R	L	0.997	74	44	55.8	4.59	2			559.803	1117.59	1117.56	2	1.04	33.25	1488.54	0	8617.37	138	147	TRUE
AurelioLoricoh3Bio_huSP_sf4_Cd	1	1	mascot_daemon_merge (F011590)	IST1 homolog OS=Homo sapiens GN=IST1 PE=1 SV=1	P53990	SwissProt_2012_09.fasta	39752.2	1	6	7	14	0.000104	0.184	possibly correct	TRUE	1340: Scan 2391 (rt=25.3648) [D:\Raw Data\1206\LTQ\120627T-Roseman University\6.RAW]	TNQIGTVNDR	R	L	0.997	82.8	43.6	59.4	3.48	2			559.313	1116.61	1117.56	2	0.05982	53.52	1521.89	0	6171.54	138	147	TRUE
AurelioLoricoh3Bio_huSP_sf4_Cd	1	1	mascot_daemon_merge (F011590)	Tubulin beta chain OS=Homo sapiens GN=TUBB PE=1 SV=2	P07437	SwissProt_2012_09.fasta	49670.6	1	12	15	25	0.000185	0.421	possibly correct	TRUE	4862: Scan 6706 (rt=48.9213) [D:\Raw Data\1206\LTQ\120627T-Roseman University\7.RAW]	AILVDLEPGTmDSVR	R	S	0.997	31.1	43.7	13.6	4.85	2		m11: Oxidation (+15.99)	816.643	1631.27	1631.83	2	0.4471	273.9	2935.28	0	4364.18	63	77	TRUE
AurelioLoricoh3Bio_huSP_sf4_Cd	1	1	mascot_daemon_merge (F011590)	Tubulin beta chain OS=Homo sapiens GN=TUBB PE=1 SV=2	P07437	SwissProt_2012_09.fasta	49670.6	1	12	15	25	0.000185	0.421	possibly correct	TRUE	4756: Scan 7137 (rt=51.2814) [D:\Raw Data\1206\LTQ\120627T-Roseman University\6.RAW]	AILVDLEPGTmDSVR	R	S	0.997	56.9	43.6	34.9	6.64	2		m11: Oxidation (+15.99)	816.541	1631.07	1631.83	2	0.2438	149.4	3076.89	0	16449.6	63	77	TRUE
AurelioLoricoh3Bio_huSP_sf4_Cd	1	1	mascot_daemon_merge (F011590)	Tubulin beta chain OS=Homo sapiens GN=TUBB PE=1 SV=2	P07437	SwissProt_2012_09.fasta	49670.6	1	12	15	25	0.000185	0.421	possibly correct	TRUE	5109: Sum of 2 scans in range 7622 (rt=53.9564) to 7631 (rt=54.0072) [D:\Raw Data\1206\LTQ\120627T-Roseman University\6.RAW]	EAEScDcLQGFQLTHSLGGGTGSGmGTLLISK	K	I	0.956	45.2	42.5	0	0	2		c5: Carbamidomethyl (+57.02), c7: Carbamidomethyl (+57.02), m25: Oxidation (+15.99)	1110.23	2218.44	3327.53	2	-1108	-30.15	3238.91	0	17633	123	154	TRUE
AurelioLoricoh3Bio_huSP_sf4_Cd	1	1	mascot_daemon_merge (F011590)	Tubulin beta chain OS=Homo sapiens GN=TUBB PE=1 SV=2	P07437	SwissProt_2012_09.fasta	49670.6	1	12	15	25	0.000185	0.421	possibly correct	TRUE	6140: Scan 8489 (rt=58.6957) [D:\Raw Data\1206\LTQ\120627T-Roseman University\7.RAW]	GHYTEGAELVDSVLDVVRK	K	E	0.997	37	43.5	29.7	3.35	2			696.77	2087.29	2087.08	3	1.219	103.5	3521.74	0	2444.56	104	122	TRUE
AurelioLoricoh3Bio_huSP_sf4_Cd	1	1	mascot_daemon_merge (F011590)	Tubulin beta chain OS=Homo sapiens GN=TUBB PE=1 SV=2	P07437	SwissProt_2012_09.fasta	49670.6	1	12	15	25	0.000185	0.421	possibly correct	TRUE	1284: Sum of 2 scans in range 2301 (rt=24.8658) to 2318 (rt=24.9602) [D:\Raw Data\1206\LTQ\120627T-Roseman University\6.RAW]	IREEYPDR	K	I	0.99	35.7	43.8	18.4	2.12	2			539.848	1077.68	1077.53	2	1.157	142.9	1494.78	0	7290.51	155	162	TRUE
AurelioLoricoh3Bio_huSP_sf4_Cd	1	1	mascot_daemon_merge (F011590)	Tubulin beta chain OS=Homo sapiens GN=TUBB PE=1 SV=2	P07437	SwissProt_2012_09.fasta	49670.6	1	12	15	25	0.000185	0.421	possibly correct	TRUE	3128: Scan 4923 (rt=39.2931) [D:\Raw Data\1206\LTQ\120627T-Roseman University\6.RAW]	ISVYYNEATGGK	R	Y	0.994	37.9	43.9	26.5	2.14	2			651.615	1301.22	1301.64	2	0.5853	-320.5	2357.59	0	2437.41	47	58	TRUE
AurelioLoricoh3Bio_huSP_sf4_Cd	1	1	mascot_daemon_merge (F011590)	Tubulin beta chain OS=Homo sapiens GN=TUBB PE=1 SV=2	P07437	SwissProt_2012_09.fasta	49670.6	1	12	15	25	0.000185	0.421	possibly correct	TRUE	3245: Scan 5080 (rt=40.1503) [D:\Raw Data\1206\LTQ\120627T-Roseman University\6.RAW]	ISVYYNEATGGK	R	Y	0.997	73.7	44.1	56.8	3.89	2			651.084	1300.15	1301.64	2	-0.4766	-366.3	2409.02	0	5889.78	47	58	TRUE
AurelioLoricoh3Bio_huSP_sf4_Cd	1	1	mascot_daemon_merge (F011590)	Tubulin beta chain OS=Homo sapiens GN=TUBB PE=1 SV=2	P07437	SwissProt_2012_09.fasta	49670.6	1	12	15	25	0.000185	0.421	possibly correct	TRUE	3199: Scan 5020 (rt=39.8248) [D:\Raw Data\1206\LTQ\120627T-Roseman University\6.RAW]	ISVYYNEATGGK	R	Y	0.997	80.8	43.8	62.1	5.96	2			651.654	1301.29	1301.64	2	0.6644	-259.8	2389.49	0	10692.6	47	58	TRUE
AurelioLoricoh3Bio_huSP_sf4_Cd	1	1	mascot_daemon_merge (F011590)	Tubulin beta chain OS=Homo sapiens GN=TUBB PE=1 SV=2	P07437	SwissProt_2012_09.fasta	49670.6	1	12	15	25	0.000185	0.421	possibly correct	TRUE	4113: Scan 6092 (rt=46.0236) [D:\Raw Data\1206\LTQ\120627T-Roseman University\13.RAW]	LAVNmVPFPR	K	L	0.928	40	43.4	32	0	2		m5: Oxidation (+15.99)	580.324	1737.95	1159.63	3	579.3	-142.6	2761.42	0	2969.08	253	262	TRUE
AurelioLoricoh3Bio_huSP_sf4_Cd	1	1	mascot_daemon_merge (F011590)	Tubulin beta chain OS=Homo sapiens GN=TUBB PE=1 SV=2	P07437	SwissProt_2012_09.fasta	49670.6	1	12	15	25	0.000185	0.421	possibly correct	TRUE	4169: Scan 6100 (rt=45.993) [D:\Raw Data\1206\LTQ\120627T-Roseman University\8.RAW]	LAVNmVPFPR	K	L	0.996	37	44.1	26.2	2.8	2		m5: Oxidation (+15.99)	580.573	1159.13	1159.63	2	0.5092	-425.4	2759.58	0	2968.72	253	262	TRUE
AurelioLoricoh3Bio_huSP_sf4_Cd	1	1	mascot_daemon_merge (F011590)	Tubulin beta chain OS=Homo sapiens GN=TUBB PE=1 SV=2	P07437	SwissProt_2012_09.fasta	49670.6	1	12	15	25	0.000185	0.421	possibly correct	TRUE	4044: Sum of 2 scans in range 6054 (rt=45.7401) to 6069 (rt=45.824) [D:\Raw Data\1206\LTQ\120627T-Roseman University\10.RAW]	LAVNmVPFPR	K	L	0.997	33.7	44	21.6	3.96	2		m5: Oxidation (+15.99)	580.649	1159.28	1159.63	2	0.6611	-294.4	2746.92	0	5774.62	253	262	TRUE
AurelioLoricoh3Bio_huSP_sf4_Cd	1	1	mascot_daemon_merge (F011590)	Tubulin beta chain OS=Homo sapiens GN=TUBB PE=1 SV=2	P07437	SwissProt_2012_09.fasta	49670.6	1	12	15	25	0.000185	0.421	possibly correct	TRUE	4527: Scan 6824 (rt=49.5667) [D:\Raw Data\1206\LTQ\120627T-Roseman University\6.RAW]	LAVNmVPFPR	K	L	0.997	63.9	44.1	44.1	5.55	2		m5: Oxidation (+15.99)	580.717	1159.42	1159.63	2	0.7967	-177.6	2974	0	7742.94	253	262	TRUE
AurelioLoricoh3Bio_huSP_sf4_Cd	1	1	mascot_daemon_merge (F011590)	Tubulin beta chain OS=Homo sapiens GN=TUBB PE=1 SV=2	P07437	SwissProt_2012_09.fasta	49670.6	1	12	15	25	0.000185	0.421	possibly correct	TRUE	5983: Scan 8830 (rt=60.6661) [D:\Raw Data\1206\LTQ\120627T-Roseman University\6.RAW]	LHFFMPGFAPLTSR	R	G	0.997	42.7	42.9	30.8	2.31	2			541.263	1620.77	1620.84	3	0.939	-39.31	3639.97	0	3470.13	263	276	TRUE
AurelioLoricoh3Bio_huSP_sf4_Cd	1	1	mascot_daemon_merge (F011590)	Tubulin beta chain OS=Homo sapiens GN=TUBB PE=1 SV=2	P07437	SwissProt_2012_09.fasta	49670.6	1	12	15	25	0.000185	0.421	possibly correct	TRUE	5985: Scan 8832 (rt=60.678) [D:\Raw Data\1206\LTQ\120627T-Roseman University\6.RAW]	LHFFMPGFAPLTSR	R	G	0.997	38.9	43.7	25.6	6.51	2			811.613	1621.21	1620.84	2	1.384	235	3640.68	0	4984.61	263	276	TRUE
AurelioLoricoh3Bio_huSP_sf4_Cd	1	1	mascot_daemon_merge (F011590)	Tubulin beta chain OS=Homo sapiens GN=TUBB PE=1 SV=2	P07437	SwissProt_2012_09.fasta	49670.6	1	12	15	25	0.000185	0.421	possibly correct	TRUE	3384: Scan 5268 (rt=41.1651) [D:\Raw Data\1206\LTQ\120627T-Roseman University\6.RAW]	mREIVHIQAGQcGNQIGAK	-	F	0.981	50	43.6	0	0	2		m1: Oxidation (+15.99), c12: Carbamidomethyl (+57.02)	709.691	1417.37	2126.06	2	-707.7	170.3	2469.91	0	6455.83	1	19	TRUE
AurelioLoricoh3Bio_huSP_sf4_Cd	1	1	mascot_daemon_merge (F011590)	Tubulin beta chain OS=Homo sapiens GN=TUBB PE=1 SV=2	P07437	SwissProt_2012_09.fasta	49670.6	1	12	15	25	0.000185	0.421	possibly correct	TRUE	1132: Scan 2080 (rt=23.6397) [D:\Raw Data\1206\LTQ\120627T-Roseman University\6.RAW]	NmMAAcDPR	K	H	0.997	44.5	43	2.36	2.09	2		m2: Oxidation (+15.99), c6: Carbamidomethyl (+57.02)	541.233	1080.45	1081.42	2	0.0355	32.82	1418.38	0	2435.89	298	306	TRUE
AurelioLoricoh3Bio_huSP_sf4_Cd	1	1	mascot_daemon_merge (F011590)	Tubulin beta chain OS=Homo sapiens GN=TUBB PE=1 SV=2	P07437	SwissProt_2012_09.fasta	49670.6	1	12	15	25	0.000185	0.421	possibly correct	TRUE	5781: Scan 7992 (rt=55.9523) [D:\Raw Data\1206\LTQ\120627T-Roseman University\7.RAW]	NSSYFVEWIPNNVK	K	T	0.992	22.9	43.5	11.3	3.23	2			849.272	1696.53	1696.83	2	0.7043	-175.8	3357.14	0	3517.93	337	350	TRUE
AurelioLoricoh3Bio_huSP_sf4_Cd	1	1	mascot_daemon_merge (F011590)	Tubulin beta chain OS=Homo sapiens GN=TUBB PE=1 SV=2	P07437	SwissProt_2012_09.fasta	49670.6	1	12	15	25	0.000185	0.421	possibly correct	TRUE	5421: Sum of 2 scans in range 8048 (rt=56.321) to 8056 (rt=56.3656) [D:\Raw Data\1206\LTQ\120627T-Roseman University\6.RAW]	NSSYFVEWIPNNVK	K	T	0.997	66.8	43.5	50.7	5.33	2			849.29	1696.57	1696.83	2	0.7401	-154.7	3380.6	0	25718	337	350	TRUE
AurelioLoricoh3Bio_huSP_sf4_Cd	1	1	mascot_daemon_merge (F011590)	Tubulin beta chain OS=Homo sapiens GN=TUBB PE=1 SV=2	P07437	SwissProt_2012_09.fasta	49670.6	1	12	15	25	0.000185	0.421	possibly correct	TRUE	6064: Scan 8718 (rt=60.7125) [D:\Raw Data\1206\LTQ\120627T-Roseman University\8.RAW]	SGPFGQIFRPDNFVFGQSGAGNNWAK	R	G	0.997	31.8	42.9	26.3	3.23	2			933.833	2798.48	2798.34	3	1.14	49.1	3642.75	0	2060.18	78	103	TRUE
AurelioLoricoh3Bio_huSP_sf4_Cd	1	1	mascot_daemon_merge (F011590)	Tubulin beta chain OS=Homo sapiens GN=TUBB PE=1 SV=2	P07437	SwissProt_2012_09.fasta	49670.6	1	12	15	25	0.000185	0.421	possibly correct	TRUE	6091: Scan 8974 (rt=61.4535) [D:\Raw Data\1206\LTQ\120627T-Roseman University\6.RAW]	SGPFGQIFRPDNFVFGQSGAGNNWAK	R	G	0.997	44.7	43	33.6	1.66	2			934.163	2799.47	2798.34	3	2.13	44.37	3687.21	0	6575.73	78	103	TRUE
AurelioLoricoh3Bio_huSP_sf4_Cd	1	1	mascot_daemon_merge (F011590)	Tubulin beta chain OS=Homo sapiens GN=TUBB PE=1 SV=2	P07437	SwissProt_2012_09.fasta	49670.6	1	12	15	25	0.000185	0.421	possibly correct	TRUE	6424: Scan 8880 (rt=60.8442) [D:\Raw Data\1206\LTQ\120627T-Roseman University\7.RAW]	SGPFGQIFRPDNFVFGQSGAGNNWAK	R	G	0.997	79.2	42.8	74.8	0	2			934.035	1866.05	2798.34	2	-931.3	135.6	3650.65	0	5713.5	78	103	TRUE
AurelioLoricoh3Bio_huSP_sf4_Cd	1	1	mascot_daemon_merge (F011590)	Tubulin beta chain OS=Homo sapiens GN=TUBB PE=1 SV=2	P07437	SwissProt_2012_09.fasta	49670.6	1	12	15	25	0.000185	0.421	possibly correct	TRUE	6000: Sum of 2 scans in range 8854 (rt=60.7952) to 8876 (rt=60.9171) [D:\Raw Data\1206\LTQ\120627T-Roseman University\6.RAW]	SGPFGQIFRPDNFVFGQSGAGNNWAK	R	G	0.997	89.9	43.1	78.2	0	2			933.582	1865.15	2798.34	2	-932.2	188.2	3651.37	0	31551.5	78	103	TRUE
AurelioLoricoh3Bio_huSP_sf4_Cd	1	1	mascot_daemon_merge (F011590)	Tubulin beta chain OS=Homo sapiens GN=TUBB PE=1 SV=2	P07437	SwissProt_2012_09.fasta	49670.6	1	12	15	25	0.000185	0.421	possibly correct	TRUE	2248: Scan 3730 (rt=32.7412) [D:\Raw Data\1206\LTQ\120627T-Roseman University\6.RAW]	TAVcDIPPR	K	G	0.997	42.4	43.8	7.09	2.12	2		c4: Carbamidomethyl (+57.02)	514.536	1027.06	1028.52	2	-0.4548	-442.4	1964.47	0	4181.8	351	359	TRUE
AurelioLoricoh3Bio_huSP_sf4_Cd	1	1	mascot_daemon_merge (F011590)	Tubulin beta chain OS=Homo sapiens GN=TUBB PE=1 SV=2	P07437	SwissProt_2012_09.fasta	49670.6	1	12	15	25	0.000185	0.421	possibly correct	TRUE	2447: Scan 4012 (rt=34.2936) [D:\Raw Data\1206\LTQ\120627T-Roseman University\6.RAW]	TAVcDIPPR	K	G	0.997	38.8	43.6	5.28	3.39	2		c4: Carbamidomethyl (+57.02)	514.884	1027.75	1028.52	2	0.242	235.2	2057.62	0	3509.28	351	359	TRUE
AurelioLoricoh3Bio_huSP_sf4_Cd	1	1	mascot_daemon_merge (F011590)	Tubulin beta chain OS=Homo sapiens GN=TUBB PE=1 SV=2	P07437	SwissProt_2012_09.fasta	49670.6	1	12	15	25	0.000185	0.421	possibly correct	TRUE	2706: Scan 4350 (rt=36.1588) [D:\Raw Data\1206\LTQ\120627T-Roseman University\6.RAW]	TAVcDIPPR	K	G	0.997	34	43.5	18.8	4.72	2		c4: Carbamidomethyl (+57.02)	515.236	1028.46	1028.52	2	0.9454	-55.71	2169.53	0	4400.18	351	359	TRUE
AurelioLoricoh3Bio_huSP_sf4_Cd	1	1	mascot_daemon_merge (F011590)	Integrin alpha-2 OS=Homo sapiens GN=ITGA2 PE=1 SV=1	P17301	SwissProt_2012_09.fasta	129298	1	5	5	6	4.44e-05	0.0627	possibly correct	TRUE	3440: Sum of 2 scans in range 5152 (rt=39.8932) to 5180 (rt=40.0481) [D:\Raw Data\1206\LTQ\120627T-Roseman University\1.RAW]	AGDIScNADINPLK	K	I	0.997	38.3	43.9	24.5	5.74	2		c6: Carbamidomethyl (+57.02)	744.619	1487.22	1487.72	2	0.5147	-327.9	2398.24	0	16871.9	1014	1027	TRUE
AurelioLoricoh3Bio_huSP_sf4_Cd	1	1	mascot_daemon_merge (F011590)	Integrin alpha-2 OS=Homo sapiens GN=ITGA2 PE=1 SV=1	P17301	SwissProt_2012_09.fasta	129298	1	5	5	6	4.44e-05	0.0627	possibly correct	TRUE	6274: Scan 9089 (rt=61.7187) [D:\Raw Data\1206\LTQ\120627T-Roseman University\1.RAW]	DcGEDGLcISDLVLDVR	K	Q	0.997	106	42.8	91.9	10.6	2		c2: Carbamidomethyl (+57.02), c8: Carbamidomethyl (+57.02)	968.974	1935.93	1935.88	2	1.062	30.42	3703.12	0	3482.19	788	804	TRUE
AurelioLoricoh3Bio_huSP_sf4_Cd	1	1	mascot_daemon_merge (F011590)	Integrin alpha-2 OS=Homo sapiens GN=ITGA2 PE=1 SV=1	P17301	SwissProt_2012_09.fasta	129298	1	5	5	6	4.44e-05	0.0627	possibly correct	TRUE	6498: Sum of 2 scans in range 9444 (rt=63.6983) to 9451 (rt=63.7382) [D:\Raw Data\1206\LTQ\120627T-Roseman University\1.RAW]	GNWLLVGSPWSGFPENR	K	M	0.997	44.8	42.8	43.7	5.19	2			958.107	1914.2	1915.95	2	-0.7376	138.5	3823.1	0	3088.55	60	76	TRUE
AurelioLoricoh3Bio_huSP_sf4_Cd	1	1	mascot_daemon_merge (F011590)	Integrin alpha-2 OS=Homo sapiens GN=ITGA2 PE=1 SV=1	P17301	SwissProt_2012_09.fasta	129298	1	5	5	6	4.44e-05	0.0627	possibly correct	TRUE	6557: Scan 9544 (rt=64.2556) [D:\Raw Data\1206\LTQ\120627T-Roseman University\1.RAW]	GNWLLVGSPWSGFPENR	K	M	0.997	42.8	42.8	40	5.46	2			958.84	1915.67	1915.95	2	0.7281	-143.3	3855.34	0	2105.87	60	76	TRUE
AurelioLoricoh3Bio_huSP_sf4_Cd	1	1	mascot_daemon_merge (F011590)	Integrin alpha-2 OS=Homo sapiens GN=ITGA2 PE=1 SV=1	P17301	SwissProt_2012_09.fasta	129298	1	5	5	6	4.44e-05	0.0627	possibly correct	TRUE	5381: Scan 7816 (rt=54.543) [D:\Raw Data\1206\LTQ\120627T-Roseman University\1.RAW]	IPLLYDAEIHLTR	K	S	0.997	41	43.5	29.7	2.07	2			518.891	1553.65	1553.87	3	0.7903	-136.6	3272.58	0	3465.46	930	942	TRUE
AurelioLoricoh3Bio_huSP_sf4_Cd	1	1	mascot_daemon_merge (F011590)	Integrin alpha-2 OS=Homo sapiens GN=ITGA2 PE=1 SV=1	P17301	SwissProt_2012_09.fasta	129298	1	5	5	6	4.44e-05	0.0627	possibly correct	TRUE	3629: Scan 5411 (rt=41.2867) [D:\Raw Data\1206\LTQ\120627T-Roseman University\1.RAW]	TQVGLIQYANNPR	K	V	0.997	85.3	43.9	73.3	0	2			737.632	2209.87	1473.78	3	737.1	43.22	2477.2	0	9548.52	209	221	TRUE
AurelioLoricoh3Bio_huSP_sf4_Cd	1	1	mascot_daemon_merge (F011590)	Histone H1.5 OS=Homo sapiens GN=HIST1H1B PE=1 SV=3	P16401	SwissProt_2012_09.fasta	22581.7	1	3	3	5	3.7e-05	0.124	possibly correct	TRUE	2255: Scan 3641 (rt=32.382) [D:\Raw Data\1206\LTQ\120627T-Roseman University\12.RAW]	ALAAGGYDVEK	K	N	0.99	47.3	43.5	33.9	0	2			548.197	1641.57	1093.55	3	549	-286.2	1942.92	0	1762.37	68	78	TRUE
AurelioLoricoh3Bio_huSP_sf4_Cd	1	1	mascot_daemon_merge (F011590)	Histone H1.5 OS=Homo sapiens GN=HIST1H1B PE=1 SV=3	P16401	SwissProt_2012_09.fasta	22581.7	1	3	3	5	3.7e-05	0.124	possibly correct	TRUE	1827: Scan 3081 (rt=29.2703) [D:\Raw Data\1206\LTQ\120627T-Roseman University\12.RAW]	ALAAGGYDVEKNNSR	K	I	0.987	46.6	43.7	38.2	0	2			783.23	2346.67	1564.77	3	782.9	-96.12	1756.22	0	1144.84	68	82	TRUE
AurelioLoricoh3Bio_huSP_sf4_Cd	1	1	mascot_daemon_merge (F011590)	Histone H1.5 OS=Homo sapiens GN=HIST1H1B PE=1 SV=3	P16401	SwissProt_2012_09.fasta	22581.7	1	3	3	5	3.7e-05	0.124	possibly correct	TRUE	1877: Scan 3034 (rt=28.9817) [D:\Raw Data\1206\LTQ\120627T-Roseman University\10.RAW]	ALAAGGYDVEKNNSR	K	I	0.997	51.1	42.8	43.3	0	2			783.435	2347.28	1564.77	3	783.5	165.6	1738.9	0	1611.59	68	82	TRUE
AurelioLoricoh3Bio_huSP_sf4_Cd	1	1	mascot_daemon_merge (F011590)	Histone H1.5 OS=Homo sapiens GN=HIST1H1B PE=1 SV=3	P16401	SwissProt_2012_09.fasta	22581.7	1	3	3	5	3.7e-05	0.124	possibly correct	TRUE	3061: Scan 4763 (rt=38.6439) [D:\Raw Data\1206\LTQ\120627T-Roseman University\14.RAW]	KATGPPVSELITK	R	A	0.988	35.2	43.7	25.9	1.72	2			671.234	1340.45	1340.78	2	0.6819	-239.2	2318.63	0	1457.59	37	49	TRUE
AurelioLoricoh3Bio_huSP_sf4_Cd	1	1	mascot_daemon_merge (F011590)	Histone H1.5 OS=Homo sapiens GN=HIST1H1B PE=1 SV=3	P16401	SwissProt_2012_09.fasta	22581.7	1	3	3	5	3.7e-05	0.124	possibly correct	TRUE	3043: Scan 4763 (rt=38.5476) [D:\Raw Data\1206\LTQ\120627T-Roseman University\12.RAW]	KATGPPVSELITK	R	A	0.997	47.6	43.1	39.1	3.21	2			671.3	1340.59	1340.78	2	0.8139	-140.7	2312.86	0	1558.01	37	49	TRUE
AurelioLoricoh3Bio_huSP_sf4_Cd	1	1	mascot_daemon_merge (F011590)	Flotillin-1 OS=Homo sapiens GN=FLOT1 PE=1 SV=3	O75955	SwissProt_2012_09.fasta	47354.8	1	13	14	17	0.000126	0.393	possibly correct	TRUE	3770: Scan 5788 (rt=43.9318) [D:\Raw Data\1206\LTQ\120627T-Roseman University\6.RAW]	AImAHmTVEEIYKDR	R	Q	0.997	40.6	43.5	29.9	4.7	2		m3: Oxidation (+15.99), m6: Oxidation (+15.99)	613.995	1838.96	1838.88	3	1.092	48.33	2635.91	0	11259.3	110	124	TRUE
AurelioLoricoh3Bio_huSP_sf4_Cd	1	1	mascot_daemon_merge (F011590)	Flotillin-1 OS=Homo sapiens GN=FLOT1 PE=1 SV=3	O75955	SwissProt_2012_09.fasta	47354.8	1	13	14	17	0.000126	0.393	possibly correct	TRUE	2593: Scan 4202 (rt=35.3454) [D:\Raw Data\1206\LTQ\120627T-Roseman University\6.RAW]	AQQVAVQEQEIAR	R	R	0.997	103	43	88.5	0	2			735.329	2202.97	1469.77	3	734.2	92.77	2120.72	0	8484.3	262	274	TRUE
AurelioLoricoh3Bio_huSP_sf4_Cd	1	1	mascot_daemon_merge (F011590)	Flotillin-1 OS=Homo sapiens GN=FLOT1 PE=1 SV=3	O75955	SwissProt_2012_09.fasta	47354.8	1	13	14	17	0.000126	0.393	possibly correct	TRUE	2520: Scan 4108 (rt=34.8259) [D:\Raw Data\1206\LTQ\120627T-Roseman University\6.RAW]	AQQVAVQEQEIAR	R	R	0.997	107	43.5	87.4	0	2			735.658	2203.95	1469.77	3	735.2	85.81	2089.55	0	4388.57	262	274	TRUE
AurelioLoricoh3Bio_huSP_sf4_Cd	1	1	mascot_daemon_merge (F011590)	Flotillin-1 OS=Homo sapiens GN=FLOT1 PE=1 SV=3	O75955	SwissProt_2012_09.fasta	47354.8	1	13	14	17	0.000126	0.393	possibly correct	TRUE	3819: Scan 5856 (rt=44.2897) [D:\Raw Data\1206\LTQ\120627T-Roseman University\6.RAW]	FSEQVFK	K	V	0.995	38.2	43.4	19.9	1.77	2			442.956	883.896	884.451	2	0.4525	511.4	2657.38	0	8445.01	127	133	TRUE
AurelioLoricoh3Bio_huSP_sf4_Cd	1	1	mascot_daemon_merge (F011590)	Flotillin-1 OS=Homo sapiens GN=FLOT1 PE=1 SV=3	O75955	SwissProt_2012_09.fasta	47354.8	1	13	14	17	0.000126	0.393	possibly correct	TRUE	4986: Scan 7450 (rt=53.0054) [D:\Raw Data\1206\LTQ\120627T-Roseman University\6.RAW]	ISLNTLTLNVK	R	S	0.997	87.7	44	56.4	5.8	2			608.744	1215.47	1215.73	2	0.7494	-208.2	3180.33	0	20172	41	51	TRUE
AurelioLoricoh3Bio_huSP_sf4_Cd	1	1	mascot_daemon_merge (F011590)	Flotillin-1 OS=Homo sapiens GN=FLOT1 PE=1 SV=3	O75955	SwissProt_2012_09.fasta	47354.8	1	13	14	17	0.000126	0.393	possibly correct	TRUE	2739: Scan 4394 (rt=36.3976) [D:\Raw Data\1206\LTQ\120627T-Roseman University\6.RAW]	ITLVSSGSGTmGAAK	K	V	0.997	62.1	43.8	47.7	0	2		m11: Oxidation (+15.99)	698.551	2092.63	1395.71	3	697.9	11.14	2183.86	0	4367.36	378	392	TRUE
AurelioLoricoh3Bio_huSP_sf4_Cd	1	1	mascot_daemon_merge (F011590)	Flotillin-1 OS=Homo sapiens GN=FLOT1 PE=1 SV=3	O75955	SwissProt_2012_09.fasta	47354.8	1	13	14	17	0.000126	0.393	possibly correct	TRUE	2665: Scan 4299 (rt=35.8792) [D:\Raw Data\1206\LTQ\120627T-Roseman University\6.RAW]	ITLVSSGSGTmGAAK	K	V	0.997	103	43.8	87.2	0	2		m11: Oxidation (+15.99)	698.551	2092.63	1395.71	3	697.9	10.97	2152.75	0	8336.67	378	392	TRUE
AurelioLoricoh3Bio_huSP_sf4_Cd	1	1	mascot_daemon_merge (F011590)	Flotillin-1 OS=Homo sapiens GN=FLOT1 PE=1 SV=3	O75955	SwissProt_2012_09.fasta	47354.8	1	13	14	17	0.000126	0.393	possibly correct	TRUE	251: Scan 764 (rt=16.2553) [D:\Raw Data\1206\LTQ\120627T-Roseman University\6.RAW]	KPAEAER	R	Y	0.965	48.2	44.5	9.67	0	2			401.053	800.092	800.426	2	0.6736	-410.9	975.32	0	4139.19	285	291	TRUE
AurelioLoricoh3Bio_huSP_sf4_Cd	1	1	mascot_daemon_merge (F011590)	Flotillin-1 OS=Homo sapiens GN=FLOT1 PE=1 SV=3	O75955	SwissProt_2012_09.fasta	47354.8	1	13	14	17	0.000126	0.393	possibly correct	TRUE	1503: Scan 2654 (rt=26.8162) [D:\Raw Data\1206\LTQ\120627T-Roseman University\6.RAW]	SPPVmVAGGR	R	V	0.997	60.3	44.4	47.1	0	2		m5: Oxidation (+15.99)	494.029	1479.07	986.509	3	493.6	149.4	1608.97	0	6060.78	19	28	TRUE
AurelioLoricoh3Bio_huSP_sf4_Cd	1	1	mascot_daemon_merge (F011590)	Flotillin-1 OS=Homo sapiens GN=FLOT1 PE=1 SV=3	O75955	SwissProt_2012_09.fasta	47354.8	1	13	14	17	0.000126	0.393	possibly correct	TRUE	2305: Scan 3809 (rt=33.1764) [D:\Raw Data\1206\LTQ\120627T-Roseman University\6.RAW]	SPPVMVAGGR	R	V	0.997	42.6	43.4	33.9	5.17	2			485.838	969.661	970.514	2	0.1543	158.9	1990.58	0	3419.01	19	28	TRUE
AurelioLoricoh3Bio_huSP_sf4_Cd	1	1	mascot_daemon_merge (F011590)	Flotillin-1 OS=Homo sapiens GN=FLOT1 PE=1 SV=3	O75955	SwissProt_2012_09.fasta	47354.8	1	13	14	17	0.000126	0.393	possibly correct	TRUE	4588: Scan 6912 (rt=50.0519) [D:\Raw Data\1206\LTQ\120627T-Roseman University\6.RAW]	SQLImQAEAEAASVR	K	M	0.997	139	43.3	96	10.4	2		m5: Oxidation (+15.99)	810.767	1619.52	1619.81	2	0.7215	-173.5	3003.12	0	11542.3	303	317	TRUE
AurelioLoricoh3Bio_huSP_sf4_Cd	1	1	mascot_daemon_merge (F011590)	Flotillin-1 OS=Homo sapiens GN=FLOT1 PE=1 SV=3	O75955	SwissProt_2012_09.fasta	47354.8	1	13	14	17	0.000126	0.393	possibly correct	TRUE	5303: Scan 7893 (rt=55.4527) [D:\Raw Data\1206\LTQ\120627T-Roseman University\6.RAW]	TEAEIAHIALETLEGHQR	K	A	0.997	63.1	43.7	55.2	8.89	2			673.789	2018.34	2018.03	3	1.321	157.7	3327.16	0	9211.76	92	109	TRUE
AurelioLoricoh3Bio_huSP_sf4_Cd	1	1	mascot_daemon_merge (F011590)	Flotillin-1 OS=Homo sapiens GN=FLOT1 PE=1 SV=3	O75955	SwissProt_2012_09.fasta	47354.8	1	13	14	17	0.000126	0.393	possibly correct	TRUE	5801: Scan 8577 (rt=59.2668) [D:\Raw Data\1206\LTQ\120627T-Roseman University\6.RAW]	VASSDLVNmGISVVSYTLK	K	D	0.997	56.1	42.5	52	0	2		m9: Oxidation (+15.99)	1000.43	2998.28	1999.04	3	1000	-158.9	3556.01	0	3243.62	134	152	TRUE
AurelioLoricoh3Bio_huSP_sf4_Cd	1	1	mascot_daemon_merge (F011590)	Flotillin-1 OS=Homo sapiens GN=FLOT1 PE=1 SV=3	O75955	SwissProt_2012_09.fasta	47354.8	1	13	14	17	0.000126	0.393	possibly correct	TRUE	5350: Scan 7954 (rt=55.7949) [D:\Raw Data\1206\LTQ\120627T-Roseman University\6.RAW]	VFVLPcIQQIQR	R	I	0.997	85.7	43.4	62.7	9.06	2		c6: Carbamidomethyl (+57.02)	751.03	1500.05	1500.84	2	0.2168	144.5	3347.7	0	22649.5	29	40	TRUE
AurelioLoricoh3Bio_huSP_sf4_Cd	1	1	mascot_daemon_merge (F011590)	Flotillin-1 OS=Homo sapiens GN=FLOT1 PE=1 SV=3	O75955	SwissProt_2012_09.fasta	47354.8	1	13	14	17	0.000126	0.393	possibly correct	TRUE	2299: Scan 3801 (rt=33.1327) [D:\Raw Data\1206\LTQ\120627T-Roseman University\6.RAW]	VQVQVVER	R	A	0.997	52.4	43.8	25	2.12	2			479.164	956.314	956.552	2	0.7692	-243.9	1987.96	0	9265.22	254	261	TRUE
AurelioLoricoh3Bio_huSP_sf4_Cd	1	1	mascot_daemon_merge (F011590)	Flotillin-1 OS=Homo sapiens GN=FLOT1 PE=1 SV=3	O75955	SwissProt_2012_09.fasta	47354.8	1	13	14	17	0.000126	0.393	possibly correct	TRUE	2368: Scan 3898 (rt=33.6642) [D:\Raw Data\1206\LTQ\120627T-Roseman University\6.RAW]	VQVQVVER	R	A	0.997	56.2	43.6	21.4	1.77	2			478.768	955.522	956.552	2	-0.0233	-24.36	2019.85	0	7006.66	254	261	TRUE
AurelioLoricoh3Bio_huSP_sf4_Cd	1	1	mascot_daemon_merge (F011590)	Flotillin-1 OS=Homo sapiens GN=FLOT1 PE=1 SV=3	O75955	SwissProt_2012_09.fasta	47354.8	1	13	14	17	0.000126	0.393	possibly correct	TRUE	6248: Scan 9191 (rt=62.6754) [D:\Raw Data\1206\LTQ\120627T-Roseman University\6.RAW]	VTGEVLDILTRLPESVER	K	L	0.986	29.4	42.6	23	2.13	2			1013.94	2025.87	2026.12	2	0.7614	-119.1	3760.53	0	4653.94	393	410	TRUE
AurelioLoricoh3Bio_huSP_sf4_Cd	1	1	mascot_daemon_merge (F011590)	Copine-1 OS=Homo sapiens GN=CPNE1 PE=1 SV=1	Q99829	SwissProt_2012_09.fasta	59058.6	1	2	2	2	1.48e-05	0.0335	possibly correct	TRUE	6591: Scan 9471 (rt=63.1588) [D:\Raw Data\1206\LTQ\120627T-Roseman University\5.RAW]	SDPFLEFFR	K	Q	0.997	54.4	43.8	37.4	0	2			579.676	1736.01	1157.56	3	579.5	-72.38	3789.53	0	2528.24	158	166	TRUE
AurelioLoricoh3Bio_huSP_sf4_Cd	1	1	mascot_daemon_merge (F011590)	Copine-1 OS=Homo sapiens GN=CPNE1 PE=1 SV=1	Q99829	SwissProt_2012_09.fasta	59058.6	1	2	2	2	1.48e-05	0.0335	possibly correct	TRUE	1445: Scan 2417 (rt=25.4597) [D:\Raw Data\1206\LTQ\120627T-Roseman University\5.RAW]	VVTmEVEAR	R	N	0.989	47.2	43.9	34.1	0	2		m4: Oxidation (+15.99)	525.572	1573.69	1049.53	3	525.2	-163.5	1527.58	0	5061.69	139	147	TRUE
AurelioLoricoh3Bio_huSP_sf4_Cd	1	1	mascot_daemon_merge (F011590)	Syntenin-1 OS=Homo sapiens GN=SDCBP PE=1 SV=1	O00560	SwissProt_2012_09.fasta	32445.3	1	20	35	147	0.00109	0.819	possibly correct	TRUE	5058: Scan 7462 (rt=53.6382) [D:\Raw Data\1206\LTQ\120627T-Roseman University\10.RAW]	ANVAVVSGAPLQGQLVARPSSINYmVAPVTGNDVGIR	R	R	0.931	9.09	41.7	4.58	1.8	2		m25: Oxidation (+15.99)	1247.12	3738.33	3736.98	3	2.358	94.38	3218.29	0	3945.29	68	104	TRUE
AurelioLoricoh3Bio_huSP_sf4_Cd	1	1	mascot_daemon_merge (F011590)	Syntenin-1 OS=Homo sapiens GN=SDCBP PE=1 SV=1	O00560	SwissProt_2012_09.fasta	32445.3	1	20	35	147	0.00109	0.819	possibly correct	TRUE	5575: Sum of 2 scans in range 8111 (rt=57.0801) to 8124 (rt=57.1513) [D:\Raw Data\1206\LTQ\120627T-Roseman University\9.RAW]	ANVAVVSGAPLQGQLVARPSSINYMVAPVTGNDVGIR	R	R	0.976	47.7	42.2	42.5	0	2			1241.36	2480.7	3720.99	2	-1239	36.82	3426.94	0	16602.9	68	104	TRUE
AurelioLoricoh3Bio_huSP_sf4_Cd	1	1	mascot_daemon_merge (F011590)	Syntenin-1 OS=Homo sapiens GN=SDCBP PE=1 SV=1	O00560	SwissProt_2012_09.fasta	32445.3	1	20	35	147	0.00109	0.819	possibly correct	TRUE	5533: Scan 8104 (rt=57.3218) [D:\Raw Data\1206\LTQ\120627T-Roseman University\13.RAW]	ANVAVVSGAPLQGQLVARPSSINYMVAPVTGNDVGIR	R	R	0.997	29.6	42.2	16.9	3.54	2			1240.87	3719.58	3720.99	3	-0.3937	-105.8	3439.31	0	1118.56	68	104	TRUE
AurelioLoricoh3Bio_huSP_sf4_Cd	1	1	mascot_daemon_merge (F011590)	Syntenin-1 OS=Homo sapiens GN=SDCBP PE=1 SV=1	O00560	SwissProt_2012_09.fasta	32445.3	1	20	35	147	0.00109	0.819	possibly correct	TRUE	5526: Scan 8109 (rt=57.2721) [D:\Raw Data\1206\LTQ\120627T-Roseman University\10.RAW]	ANVAVVSGAPLQGQLVARPSSINYMVAPVTGNDVGIR	R	R	0.997	33.3	41.5	23.8	4.66	2			1241.63	3721.86	3720.99	3	1.877	-34.5	3436.33	0	3839.82	68	104	TRUE
AurelioLoricoh3Bio_huSP_sf4_Cd	1	1	mascot_daemon_merge (F011590)	Syntenin-1 OS=Homo sapiens GN=SDCBP PE=1 SV=1	O00560	SwissProt_2012_09.fasta	32445.3	1	20	35	147	0.00109	0.819	possibly correct	TRUE	5267: Scan 7670 (rt=54.6448) [D:\Raw Data\1206\LTQ\120627T-Roseman University\9.RAW]	ANVAVVSGAPLQGQLVARPSSINYmVAPVTGNDVGIR	R	R	0.997	24.1	41.8	16.1	4.85	2		m25: Oxidation (+15.99)	1247.27	3738.77	3736.98	3	2.8	-55.59	3278.69	0	4608.16	68	104	TRUE
AurelioLoricoh3Bio_huSP_sf4_Cd	1	1	mascot_daemon_merge (F011590)	Syntenin-1 OS=Homo sapiens GN=SDCBP PE=1 SV=1	O00560	SwissProt_2012_09.fasta	32445.3	1	20	35	147	0.00109	0.819	possibly correct	TRUE	5302: Scan 7718 (rt=54.9124) [D:\Raw Data\1206\LTQ\120627T-Roseman University\9.RAW]	ANVAVVSGAPLQGQLVARPSSINYmVAPVTGNDVGIR	R	R	0.997	32.2	41.4	24.7	5.35	2		m25: Oxidation (+15.99)	1246.58	3736.71	3736.98	3	0.7408	-70.08	3294.74	0	822.369	68	104	TRUE
AurelioLoricoh3Bio_huSP_sf4_Cd	1	1	mascot_daemon_merge (F011590)	Syntenin-1 OS=Homo sapiens GN=SDCBP PE=1 SV=1	O00560	SwissProt_2012_09.fasta	32445.3	1	20	35	147	0.00109	0.819	possibly correct	TRUE	5253: Scan 7636 (rt=53.5589) [D:\Raw Data\1206\LTQ\120627T-Roseman University\2.RAW]	ANVAVVSGAPLQGQLVARPSSINYmVAPVTGNDVGIR	R	R	0.997	57.4	41.8	49.6	7.46	2		m25: Oxidation (+15.99)	1247.04	3738.1	3736.98	3	2.123	31.41	3213.54	0	1281.27	68	104	TRUE
AurelioLoricoh3Bio_huSP_sf4_Cd	1	1	mascot_daemon_merge (F011590)	Syntenin-1 OS=Homo sapiens GN=SDCBP PE=1 SV=1	O00560	SwissProt_2012_09.fasta	32445.3	1	20	35	147	0.00109	0.819	possibly correct	TRUE	5195: Sum of 2 scans in range 7562 (rt=54.0449) to 7575 (rt=54.116) [D:\Raw Data\1206\LTQ\120627T-Roseman University\9.RAW]	ANVAVVSGAPLQGQLVARPSSINYmVAPVTGNDVGIR	R	R	0.997	32	41.8	25.1	7.59	2		m25: Oxidation (+15.99)	1246.98	3737.91	3736.98	3	1.94	-17.38	3244.83	0	37291.9	68	104	TRUE
AurelioLoricoh3Bio_huSP_sf4_Cd	1	1	mascot_daemon_merge (F011590)	Syntenin-1 OS=Homo sapiens GN=SDCBP PE=1 SV=1	O00560	SwissProt_2012_09.fasta	32445.3	1	20	35	147	0.00109	0.819	possibly correct	TRUE	5490: Sum of 2 scans in range 8044 (rt=56.9862) to 8066 (rt=57.1088) [D:\Raw Data\1206\LTQ\120627T-Roseman University\13.RAW]	ANVAVVSGAPLQGQLVARPSSINYMVAPVTGNDVGIR	R	R	0.997	41.1	41.6	35.9	12.1	2			1241.67	3721.99	3720.99	3	2.007	0.4686	3422.85	0	26181.5	68	104	TRUE
AurelioLoricoh3Bio_huSP_sf4_Cd	1	1	mascot_daemon_merge (F011590)	Syntenin-1 OS=Homo sapiens GN=SDCBP PE=1 SV=1	O00560	SwissProt_2012_09.fasta	32445.3	1	20	35	147	0.00109	0.819	possibly correct	TRUE	1439: Sum of 2 scans in range 2447 (rt=25.7191) to 2463 (rt=25.8074) [D:\Raw Data\1206\LTQ\120627T-Roseman University\10.RAW]	DQDGKIGLR	K	L	0.986	34.6	44.3	13.4	2.15	2			501.914	1001.81	1001.54	2	1.284	280.4	1545.79	0	4910.91	120	128	TRUE
AurelioLoricoh3Bio_huSP_sf4_Cd	1	1	mascot_daemon_merge (F011590)	Syntenin-1 OS=Homo sapiens GN=SDCBP PE=1 SV=1	O00560	SwissProt_2012_09.fasta	32445.3	1	20	35	147	0.00109	0.819	possibly correct	TRUE	1630: Scan 2706 (rt=27.147) [D:\Raw Data\1206\LTQ\120627T-Roseman University\9.RAW]	DQDGKIGLR	K	L	0.994	38.2	44.3	19.2	1.41	2			501.691	1001.37	1001.54	2	0.837	-165.3	1628.82	0	3485.86	120	128	TRUE
AurelioLoricoh3Bio_huSP_sf4_Cd	1	1	mascot_daemon_merge (F011590)	Syntenin-1 OS=Homo sapiens GN=SDCBP PE=1 SV=1	O00560	SwissProt_2012_09.fasta	32445.3	1	20	35	147	0.00109	0.819	possibly correct	TRUE	1538: Scan 2584 (rt=26.4711) [D:\Raw Data\1206\LTQ\120627T-Roseman University\9.RAW]	DQDGKIGLR	K	L	0.997	37.4	43.6	15.1	2.89	2			501.251	1000.49	1001.54	2	-0.04374	-43.68	1588.27	0	4106.46	120	128	TRUE
AurelioLoricoh3Bio_huSP_sf4_Cd	1	1	mascot_daemon_merge (F011590)	Syntenin-1 OS=Homo sapiens GN=SDCBP PE=1 SV=1	O00560	SwissProt_2012_09.fasta	32445.3	1	20	35	147	0.00109	0.819	possibly correct	TRUE	1464: Scan 2486 (rt=25.9346) [D:\Raw Data\1206\LTQ\120627T-Roseman University\9.RAW]	DQDGKIGLR	K	L	0.997	58	44.6	28.1	2.34	2			501.45	1000.89	1001.54	2	0.3552	354.5	1556.07	0	38922	120	128	TRUE
AurelioLoricoh3Bio_huSP_sf4_Cd	1	1	mascot_daemon_merge (F011590)	Syntenin-1 OS=Homo sapiens GN=SDCBP PE=1 SV=1	O00560	SwissProt_2012_09.fasta	32445.3	1	20	35	147	0.00109	0.819	possibly correct	TRUE	1436: Scan 2522 (rt=26.1654) [D:\Raw Data\1206\LTQ\120627T-Roseman University\13.RAW]	DQDGKIGLR	K	L	0.997	59.5	44.2	21.6	3.92	2			501.615	1001.22	1001.54	2	0.6848	-317.2	1569.93	0	20660.1	120	128	TRUE
AurelioLoricoh3Bio_huSP_sf4_Cd	1	1	mascot_daemon_merge (F011590)	Syntenin-1 OS=Homo sapiens GN=SDCBP PE=1 SV=1	O00560	SwissProt_2012_09.fasta	32445.3	1	20	35	147	0.00109	0.819	possibly correct	TRUE	8404: Scan 12414 (rt=80.9521) [D:\Raw Data\1206\LTQ\120627T-Roseman University\11.RAW]	DSQIADILSTSGTVVTITImPAFIFEHIIK	K	R	0.993	23.5	42.8	19.7	2.85	2		m20: Oxidation (+15.99)	1093.38	3277.12	3276.74	3	1.38	115	4857.12	0	972.561	251	280	TRUE
AurelioLoricoh3Bio_huSP_sf4_Cd	1	1	mascot_daemon_merge (F011590)	Syntenin-1 OS=Homo sapiens GN=SDCBP PE=1 SV=1	O00560	SwissProt_2012_09.fasta	32445.3	1	20	35	147	0.00109	0.819	possibly correct	TRUE	8589: Scan 12460 (rt=80.9953) [D:\Raw Data\1206\LTQ\120627T-Roseman University\9.RAW]	DSQIADILSTSGTVVTITImPAFIFEHIIK	K	R	0.997	61.7	41.9	58.6	6.48	2		m20: Oxidation (+15.99)	1093.57	3277.7	3276.74	3	1.962	-13.29	4859.72	0	2991.92	251	280	TRUE
AurelioLoricoh3Bio_huSP_sf4_Cd	1	1	mascot_daemon_merge (F011590)	Syntenin-1 OS=Homo sapiens GN=SDCBP PE=1 SV=1	O00560	SwissProt_2012_09.fasta	32445.3	1	20	35	147	0.00109	0.819	possibly correct	TRUE	8366: Scan 12153 (rt=79.3104) [D:\Raw Data\1206\LTQ\120627T-Roseman University\9.RAW]	DSQIADILSTSGTVVTITImPAFIFEHIIKR	K	M	0.997	47.6	42.3	38.7	4.64	2		m20: Oxidation (+15.99)	1145.22	3432.63	3432.85	3	0.7877	-62.63	4758.62	0	933.181	251	281	TRUE
AurelioLoricoh3Bio_huSP_sf4_Cd	1	1	mascot_daemon_merge (F011590)	Syntenin-1 OS=Homo sapiens GN=SDCBP PE=1 SV=1	O00560	SwissProt_2012_09.fasta	32445.3	1	20	35	147	0.00109	0.819	possibly correct	TRUE	4033: Sum of 2 scans in range 6041 (rt=45.6665) to 6074 (rt=45.8519) [D:\Raw Data\1206\LTQ\120627T-Roseman University\10.RAW]	DSTGHVGFIFK	K	N	0.974	19.8	44.1	8.44	2.59	2			604.15	1206.29	1207.61	2	-0.3176	-263.1	2745.55	0	6522.07	204	214	TRUE
AurelioLoricoh3Bio_huSP_sf4_Cd	1	1	mascot_daemon_merge (F011590)	Syntenin-1 OS=Homo sapiens GN=SDCBP PE=1 SV=1	O00560	SwissProt_2012_09.fasta	32445.3	1	20	35	147	0.00109	0.819	possibly correct	TRUE	4180: Sum of 2 scans in range 6178 (rt=46.5114) to 6182 (rt=46.5334) [D:\Raw Data\1206\LTQ\120627T-Roseman University\13.RAW]	DSTGHVGFIFK	K	N	0.995	27	44.1	15	3.49	2			604.111	1206.21	1207.61	2	-0.3967	-328.6	2791.34	0	8620.19	204	214	TRUE
AurelioLoricoh3Bio_huSP_sf4_Cd	1	1	mascot_daemon_merge (F011590)	Syntenin-1 OS=Homo sapiens GN=SDCBP PE=1 SV=1	O00560	SwissProt_2012_09.fasta	32445.3	1	20	35	147	0.00109	0.819	possibly correct	TRUE	3845: Scan 5842 (rt=44.6442) [D:\Raw Data\1206\LTQ\120627T-Roseman University\14.RAW]	DSTGHVGFIFK	K	N	0.997	36.1	43.8	26.4	4.49	2			603.601	1205.19	1207.61	2	-1.416	-342.7	2678.65	0	3624.17	204	214	TRUE
AurelioLoricoh3Bio_huSP_sf4_Cd	1	1	mascot_daemon_merge (F011590)	Syntenin-1 OS=Homo sapiens GN=SDCBP PE=1 SV=1	O00560	SwissProt_2012_09.fasta	32445.3	1	20	35	147	0.00109	0.819	possibly correct	TRUE	4023: Scan 6097 (rt=45.8727) [D:\Raw Data\1206\LTQ\120627T-Roseman University\11.RAW]	DSTGHVGFIFK	K	N	0.997	30.2	43.9	23.1	4.82	2			604.475	1206.94	1207.61	2	0.3321	274.9	2752.36	0	1950.12	204	214	TRUE
AurelioLoricoh3Bio_huSP_sf4_Cd	1	1	mascot_daemon_merge (F011590)	Syntenin-1 OS=Homo sapiens GN=SDCBP PE=1 SV=1	O00560	SwissProt_2012_09.fasta	32445.3	1	20	35	147	0.00109	0.819	possibly correct	TRUE	4151: Scan 6104 (rt=45.9561) [D:\Raw Data\1206\LTQ\120627T-Roseman University\9.RAW]	DSTGHVGFIFK	K	N	0.997	28.5	43.8	20.7	5.11	2			603.619	1205.22	1207.61	2	-1.379	-312.2	2757.37	0	6296.41	204	214	TRUE
AurelioLoricoh3Bio_huSP_sf4_Cd	1	1	mascot_daemon_merge (F011590)	Syntenin-1 OS=Homo sapiens GN=SDCBP PE=1 SV=1	O00560	SwissProt_2012_09.fasta	32445.3	1	20	35	147	0.00109	0.819	possibly correct	TRUE	3812: Sum of 2 scans in range 5811 (rt=44.3722) to 5835 (rt=44.5056) [D:\Raw Data\1206\LTQ\120627T-Roseman University\12.RAW]	DSTGHVGFIFK	K	N	0.997	55	43.4	43.1	4.47	2			604.762	1207.51	1207.61	2	0.9053	-80.59	2666.33	0	12438.7	204	214	TRUE
AurelioLoricoh3Bio_huSP_sf4_Cd	1	1	mascot_daemon_merge (F011590)	Syntenin-1 OS=Homo sapiens GN=SDCBP PE=1 SV=1	O00560	SwissProt_2012_09.fasta	32445.3	1	20	35	147	0.00109	0.819	possibly correct	TRUE	3956: Sum of 2 scans in range 5817 (rt=44.4004) to 5836 (rt=44.5074) [D:\Raw Data\1206\LTQ\120627T-Roseman University\8.RAW]	DSTGHVGFIFK	K	N	0.997	39.6	43.6	29.1	5.21	2			604.595	1207.17	1207.61	2	0.5712	-357.2	2667.23	0	12784.1	204	214	TRUE
AurelioLoricoh3Bio_huSP_sf4_Cd	1	1	mascot_daemon_merge (F011590)	Syntenin-1 OS=Homo sapiens GN=SDCBP PE=1 SV=1	O00560	SwissProt_2012_09.fasta	32445.3	1	20	35	147	0.00109	0.819	possibly correct	TRUE	4218: Scan 6196 (rt=46.4687) [D:\Raw Data\1206\LTQ\120627T-Roseman University\9.RAW]	DSTGHVGFIFK	K	N	0.997	37.4	43.6	28.3	5.51	2			604.602	1207.19	1207.61	2	0.5856	-345.3	2788.12	0	3435.04	204	214	TRUE
AurelioLoricoh3Bio_huSP_sf4_Cd	1	1	mascot_daemon_merge (F011590)	Syntenin-1 OS=Homo sapiens GN=SDCBP PE=1 SV=1	O00560	SwissProt_2012_09.fasta	32445.3	1	20	35	147	0.00109	0.819	possibly correct	TRUE	4112: Scan 6050 (rt=45.6568) [D:\Raw Data\1206\LTQ\120627T-Roseman University\9.RAW]	DSTGHVGFIFK	K	N	0.997	55.1	43.5	39.4	5.7	2			604.691	1207.37	1207.61	2	0.7643	-197.3	2739.41	0	10705.9	204	214	TRUE
AurelioLoricoh3Bio_huSP_sf4_Cd	1	1	mascot_daemon_merge (F011590)	Syntenin-1 OS=Homo sapiens GN=SDCBP PE=1 SV=1	O00560	SwissProt_2012_09.fasta	32445.3	1	20	35	147	0.00109	0.819	possibly correct	TRUE	3875: Sum of 2 scans in range 5822 (rt=44.4291) to 5825 (rt=44.4462) [D:\Raw Data\1206\LTQ\120627T-Roseman University\10.RAW]	DSTGHVGFIFK	K	N	0.997	61.9	43.9	41.3	7.04	2			604.471	1206.93	1207.61	2	0.325	269	2666.26	0	82258.8	204	214	TRUE
AurelioLoricoh3Bio_huSP_sf4_Cd	1	1	mascot_daemon_merge (F011590)	Syntenin-1 OS=Homo sapiens GN=SDCBP PE=1 SV=1	O00560	SwissProt_2012_09.fasta	32445.3	1	20	35	147	0.00109	0.819	possibly correct	TRUE	3855: Sum of 2 scans in range 5861 (rt=44.5393) to 5885 (rt=44.6748) [D:\Raw Data\1206\LTQ\120627T-Roseman University\11.RAW]	DSTGHVGFIFK	K	N	0.997	66.3	43.4	47.5	5.49	2			604.765	1207.51	1207.61	2	0.9115	-75.47	2676.42	0	35907.8	204	214	TRUE
AurelioLoricoh3Bio_huSP_sf4_Cd	1	1	mascot_daemon_merge (F011590)	Syntenin-1 OS=Homo sapiens GN=SDCBP PE=1 SV=1	O00560	SwissProt_2012_09.fasta	32445.3	1	20	35	147	0.00109	0.819	possibly correct	TRUE	3960: Sum of 2 scans in range 5840 (rt=44.4812) to 5870 (rt=44.6443) [D:\Raw Data\1206\LTQ\120627T-Roseman University\9.RAW]	DSTGHVGFIFK	K	N	0.997	80.3	44	58.7	5.44	2			604.507	1207	1207.61	2	0.3968	328.5	2673.76	0	408570	204	214	TRUE
AurelioLoricoh3Bio_huSP_sf4_Cd	1	1	mascot_daemon_merge (F011590)	Syntenin-1 OS=Homo sapiens GN=SDCBP PE=1 SV=1	O00560	SwissProt_2012_09.fasta	32445.3	1	20	35	147	0.00109	0.819	possibly correct	TRUE	1519: Scan 2504 (rt=25.8787) [D:\Raw Data\1206\LTQ\120627T-Roseman University\1.RAW]	EVILcKDQDGK	R	I	0.992	48.2	43.6	25.9	0	2		c5: Carbamidomethyl (+57.02)	652.974	1955.9	1304.65	3	652.3	245.9	1552.72	0	5010.89	114	124	TRUE
AurelioLoricoh3Bio_huSP_sf4_Cd	1	1	mascot_daemon_merge (F011590)	Syntenin-1 OS=Homo sapiens GN=SDCBP PE=1 SV=1	O00560	SwissProt_2012_09.fasta	32445.3	1	20	35	147	0.00109	0.819	possibly correct	TRUE	1860: Scan 2601 (rt=26.4782) [D:\Raw Data\1206\LTQ\120627T-Roseman University\7.RAW]	EVILcKDQDGK	R	I	0.997	57.3	43.6	31.9	0	2		c5: Carbamidomethyl (+57.02)	652.892	1955.65	1304.65	3	652	120.7	1588.69	0	3404.57	114	124	TRUE
AurelioLoricoh3Bio_huSP_sf4_Cd	1	1	mascot_daemon_merge (F011590)	Syntenin-1 OS=Homo sapiens GN=SDCBP PE=1 SV=1	O00560	SwissProt_2012_09.fasta	32445.3	1	20	35	147	0.00109	0.819	possibly correct	TRUE	1528: Scan 2537 (rt=26.1144) [D:\Raw Data\1206\LTQ\120627T-Roseman University\5.RAW]	EVILcKDQDGK	R	I	0.997	70.5	44	45.2	4.4	2		c5: Carbamidomethyl (+57.02)	653.194	1304.37	1304.65	2	0.7286	-210	1566.86	0	4932.49	114	124	TRUE
AurelioLoricoh3Bio_huSP_sf4_Cd	1	1	mascot_daemon_merge (F011590)	Syntenin-1 OS=Homo sapiens GN=SDCBP PE=1 SV=1	O00560	SwissProt_2012_09.fasta	32445.3	1	20	35	147	0.00109	0.819	possibly correct	TRUE	1499: Scan 2534 (rt=26.1977) [D:\Raw Data\1206\LTQ\120627T-Roseman University\9.RAW]	EVILcKDQDGK	R	I	0.997	73.6	44	49.7	4.68	2		c5: Carbamidomethyl (+57.02)	653.217	1304.42	1304.65	2	0.7743	-175	1571.86	0	153029	114	124	TRUE
AurelioLoricoh3Bio_huSP_sf4_Cd	1	1	mascot_daemon_merge (F011590)	Syntenin-1 OS=Homo sapiens GN=SDCBP PE=1 SV=1	O00560	SwissProt_2012_09.fasta	32445.3	1	20	35	147	0.00109	0.819	possibly correct	TRUE	1475: Sum of 2 scans in range 2621 (rt=26.5491) to 2622 (rt=26.5553) [D:\Raw Data\1206\LTQ\120627T-Roseman University\11.RAW]	EVILcKDQDGK	R	I	0.997	73.2	43.3	51.5	4.08	2		c5: Carbamidomethyl (+57.02)	653.392	1304.77	1304.65	2	1.125	93.6	1593.13	0	8052.77	114	124	TRUE
AurelioLoricoh3Bio_huSP_sf4_Cd	1	1	mascot_daemon_merge (F011590)	Syntenin-1 OS=Homo sapiens GN=SDCBP PE=1 SV=1	O00560	SwissProt_2012_09.fasta	32445.3	1	20	35	147	0.00109	0.819	possibly correct	TRUE	1441: Scan 2452 (rt=25.7464) [D:\Raw Data\1206\LTQ\120627T-Roseman University\10.RAW]	EVILcKDQDGK	R	I	0.997	82.1	43.9	50.6	0	2		c5: Carbamidomethyl (+57.02)	653.236	1956.69	1304.65	3	653	135.4	1544.78	0	2702.63	114	124	TRUE
AurelioLoricoh3Bio_huSP_sf4_Cd	1	1	mascot_daemon_merge (F011590)	Syntenin-1 OS=Homo sapiens GN=SDCBP PE=1 SV=1	O00560	SwissProt_2012_09.fasta	32445.3	1	20	35	147	0.00109	0.819	possibly correct	TRUE	1388: Sum of 2 scans in range 2453 (rt=25.7821) to 2478 (rt=25.922) [D:\Raw Data\1206\LTQ\120627T-Roseman University\13.RAW]	EVILcKDQDGK	R	I	0.997	84.6	43.7	50.9	6.89	2		c5: Carbamidomethyl (+57.02)	652.682	1303.35	1304.65	2	-0.2945	-225.8	1551.12	0	24119.9	114	124	TRUE
AurelioLoricoh3Bio_huSP_sf4_Cd	1	1	mascot_daemon_merge (F011590)	Syntenin-1 OS=Homo sapiens GN=SDCBP PE=1 SV=1	O00560	SwissProt_2012_09.fasta	32445.3	1	20	35	147	0.00109	0.819	possibly correct	TRUE	1473: Scan 2570 (rt=26.4299) [D:\Raw Data\1206\LTQ\120627T-Roseman University\13.RAW]	EVILcKDQDGK	R	I	0.997	88.1	43.6	52.6	8	2		c5: Carbamidomethyl (+57.02)	652.99	1303.97	1304.65	2	0.3219	246.7	1585.79	0	23262.6	114	124	TRUE
AurelioLoricoh3Bio_huSP_sf4_Cd	1	1	mascot_daemon_merge (F011590)	Syntenin-1 OS=Homo sapiens GN=SDCBP PE=1 SV=1	O00560	SwissProt_2012_09.fasta	32445.3	1	20	35	147	0.00109	0.819	possibly correct	TRUE	2854: Scan 4409 (rt=36.6251) [D:\Raw Data\1206\LTQ\120627T-Roseman University\13.RAW]	EVILcKDQDGKIGLR	R	L	0.992	17.6	43	13	3.28	2		c5: Carbamidomethyl (+57.02)	873.032	1744.05	1743.94	2	1.115	64.16	2197.51	0	1466.83	114	128	TRUE
AurelioLoricoh3Bio_huSP_sf4_Cd	1	1	mascot_daemon_merge (F011590)	Syntenin-1 OS=Homo sapiens GN=SDCBP PE=1 SV=1	O00560	SwissProt_2012_09.fasta	32445.3	1	20	35	147	0.00109	0.819	possibly correct	TRUE	2828: Scan 4373 (rt=36.4241) [D:\Raw Data\1206\LTQ\120627T-Roseman University\13.RAW]	EVILcKDQDGKIGLR	R	L	0.994	34.9	43.8	20.2	1.33	2		c5: Carbamidomethyl (+57.02)	582.388	1744.14	1743.94	3	1.207	117.1	2185.45	0	3474.95	114	128	TRUE
AurelioLoricoh3Bio_huSP_sf4_Cd	1	1	mascot_daemon_merge (F011590)	Syntenin-1 OS=Homo sapiens GN=SDCBP PE=1 SV=1	O00560	SwissProt_2012_09.fasta	32445.3	1	20	35	147	0.00109	0.819	possibly correct	TRUE	2898: Scan 4466 (rt=36.9388) [D:\Raw Data\1206\LTQ\120627T-Roseman University\13.RAW]	EVILcKDQDGKIGLR	R	L	0.997	35.1	43.7	30.2	2.54	2		c5: Carbamidomethyl (+57.02)	582.381	1744.12	1743.94	3	1.184	104.2	2216.33	0	5057.01	114	128	TRUE
AurelioLoricoh3Bio_huSP_sf4_Cd	1	1	mascot_daemon_merge (F011590)	Syntenin-1 OS=Homo sapiens GN=SDCBP PE=1 SV=1	O00560	SwissProt_2012_09.fasta	32445.3	1	20	35	147	0.00109	0.819	possibly correct	TRUE	2860: Sum of 2 scans in range 4360 (rt=36.2824) to 4383 (rt=36.4076) [D:\Raw Data\1206\LTQ\120627T-Roseman University\9.RAW]	EVILcKDQDGKIGLR	R	L	0.997	42.3	44.3	31.8	2.28	2		c5: Carbamidomethyl (+57.02)	582.119	1743.33	1743.94	3	0.3988	228.6	2180.7	0	16305.3	114	128	TRUE
AurelioLoricoh3Bio_huSP_sf4_Cd	1	1	mascot_daemon_merge (F011590)	Syntenin-1 OS=Homo sapiens GN=SDCBP PE=1 SV=1	O00560	SwissProt_2012_09.fasta	32445.3	1	20	35	147	0.00109	0.819	possibly correct	TRUE	2874: Scan 4377 (rt=36.3745) [D:\Raw Data\1206\LTQ\120627T-Roseman University\9.RAW]	EVILcKDQDGKIGLR	R	L	0.997	59.2	43	48.4	0	2		c5: Carbamidomethyl (+57.02)	872.925	2615.75	1743.94	3	872.8	169.9	2182.47	0	2908.29	114	128	TRUE
AurelioLoricoh3Bio_huSP_sf4_Cd	1	1	mascot_daemon_merge (F011590)	Syntenin-1 OS=Homo sapiens GN=SDCBP PE=1 SV=1	O00560	SwissProt_2012_09.fasta	32445.3	1	20	35	147	0.00109	0.819	possibly correct	TRUE	2922: Scan 4502 (rt=37.1363) [D:\Raw Data\1206\LTQ\120627T-Roseman University\13.RAW]	EVILcKDQDGKIGLR	R	L	0.997	46.5	43.2	37.7	6.51	2		c5: Carbamidomethyl (+57.02)	872.743	1743.47	1743.94	2	0.5371	-266.9	2228.18	0	6047.78	114	128	TRUE
AurelioLoricoh3Bio_huSP_sf4_Cd	1	1	mascot_daemon_merge (F011590)	Syntenin-1 OS=Homo sapiens GN=SDCBP PE=1 SV=1	O00560	SwissProt_2012_09.fasta	32445.3	1	20	35	147	0.00109	0.819	possibly correct	TRUE	4379: Sum of 2 scans in range 6419 (rt=47.6956) to 6434 (rt=47.7785) [D:\Raw Data\1206\LTQ\120627T-Roseman University\9.RAW]	FGDQVLQINGENcAGWSSDK	R	A	0.96	46.9	43.8	41.2	0	2		c13: Carbamidomethyl (+57.02)	743.15	1484.29	2224.99	2	-739.7	211.4	2864.22	0	6416.95	154	173	TRUE
AurelioLoricoh3Bio_huSP_sf4_Cd	1	1	mascot_daemon_merge (F011590)	Syntenin-1 OS=Homo sapiens GN=SDCBP PE=1 SV=1	O00560	SwissProt_2012_09.fasta	32445.3	1	20	35	147	0.00109	0.819	possibly correct	TRUE	4499: Scan 6633 (rt=49.0526) [D:\Raw Data\1206\LTQ\120627T-Roseman University\13.RAW]	FGDQVLQINGENcAGWSSDK	R	A	0.968	42	42.4	35.6	0	2		c13: Carbamidomethyl (+57.02)	1112.97	3335.9	2224.99	3	1112	-34.53	2943.15	0	3097.54	154	173	TRUE
AurelioLoricoh3Bio_huSP_sf4_Cd	1	1	mascot_daemon_merge (F011590)	Syntenin-1 OS=Homo sapiens GN=SDCBP PE=1 SV=1	O00560	SwissProt_2012_09.fasta	32445.3	1	20	35	147	0.00109	0.819	possibly correct	TRUE	4417: Scan 6516 (rt=48.4004) [D:\Raw Data\1206\LTQ\120627T-Roseman University\13.RAW]	FGDQVLQINGENcAGWSSDK	R	A	0.989	15.7	43.8	11.9	2.62	2		c13: Carbamidomethyl (+57.02)	742.561	2224.66	2224.99	3	0.6763	-146.7	2904.02	0	2289.99	154	173	TRUE
AurelioLoricoh3Bio_huSP_sf4_Cd	1	1	mascot_daemon_merge (F011590)	Syntenin-1 OS=Homo sapiens GN=SDCBP PE=1 SV=1	O00560	SwissProt_2012_09.fasta	32445.3	1	20	35	147	0.00109	0.819	possibly correct	TRUE	4438: Scan 6590 (rt=48.7332) [D:\Raw Data\1206\LTQ\120627T-Roseman University\10.RAW]	FGDQVLQINGENcAGWSSDK	R	A	0.996	49.9	42.7	43.6	0	2		c13: Carbamidomethyl (+57.02)	1113.39	3337.16	2224.99	3	1113	42.64	2923.99	0	5511	154	173	TRUE
AurelioLoricoh3Bio_huSP_sf4_Cd	1	1	mascot_daemon_merge (F011590)	Syntenin-1 OS=Homo sapiens GN=SDCBP PE=1 SV=1	O00560	SwissProt_2012_09.fasta	32445.3	1	20	35	147	0.00109	0.819	possibly correct	TRUE	4799: Sum of 2 scans in range 6993 (rt=50.8794) to 6996 (rt=50.8975) [D:\Raw Data\1206\LTQ\120627T-Roseman University\9.RAW]	FGDQVLQINGENcAGWSSDK	R	A	0.997	50.5	42.7	43.2	2.74	2		c13: Carbamidomethyl (+57.02)	1113.78	2225.54	2224.99	2	1.558	-201.1	3053.31	0	5356.9	154	173	TRUE
AurelioLoricoh3Bio_huSP_sf4_Cd	1	1	mascot_daemon_merge (F011590)	Syntenin-1 OS=Homo sapiens GN=SDCBP PE=1 SV=1	O00560	SwissProt_2012_09.fasta	32445.3	1	20	35	147	0.00109	0.819	possibly correct	TRUE	4608: Scan 6940 (rt=50.2054) [D:\Raw Data\1206\LTQ\120627T-Roseman University\6.RAW]	FGDQVLQINGENcAGWSSDK	R	A	0.997	40.7	42.6	36	4.6	2		c13: Carbamidomethyl (+57.02)	1113.43	2224.85	2224.99	2	0.8681	-60.48	3012.32	0	652.56	154	173	TRUE
AurelioLoricoh3Bio_huSP_sf4_Cd	1	1	mascot_daemon_merge (F011590)	Syntenin-1 OS=Homo sapiens GN=SDCBP PE=1 SV=1	O00560	SwissProt_2012_09.fasta	32445.3	1	20	35	147	0.00109	0.819	possibly correct	TRUE	4733: Scan 6898 (rt=50.3546) [D:\Raw Data\1206\LTQ\120627T-Roseman University\9.RAW]	FGDQVLQINGENcAGWSSDK	R	A	0.997	73	42.3	63.9	0	2		c13: Carbamidomethyl (+57.02)	1113.48	3337.42	2224.99	3	1113	120.5	3021.28	0	1512.63	154	173	TRUE
AurelioLoricoh3Bio_huSP_sf4_Cd	1	1	mascot_daemon_merge (F011590)	Syntenin-1 OS=Homo sapiens GN=SDCBP PE=1 SV=1	O00560	SwissProt_2012_09.fasta	32445.3	1	20	35	147	0.00109	0.819	possibly correct	TRUE	4367: Scan 6495 (rt=48.2052) [D:\Raw Data\1206\LTQ\120627T-Roseman University\10.RAW]	FGDQVLQINGENcAGWSSDK	R	A	0.997	120	42.7	106	10.7	2		c13: Carbamidomethyl (+57.02)	1113.76	2225.5	2224.99	2	1.514	-220.6	2892.31	0	2927.48	154	173	TRUE
AurelioLoricoh3Bio_huSP_sf4_Cd	1	1	mascot_daemon_merge (F011590)	Syntenin-1 OS=Homo sapiens GN=SDCBP PE=1 SV=1	O00560	SwissProt_2012_09.fasta	32445.3	1	20	35	147	0.00109	0.819	possibly correct	TRUE	4413: Scan 6512 (rt=48.3771) [D:\Raw Data\1206\LTQ\120627T-Roseman University\13.RAW]	FGDQVLQINGENcAGWSSDK	R	A	0.997	105	42.6	98	14.2	2		c13: Carbamidomethyl (+57.02)	1113.43	2224.84	2224.99	2	0.8581	-64.97	2902.62	0	16942.4	154	173	TRUE
AurelioLoricoh3Bio_huSP_sf4_Cd	1	1	mascot_daemon_merge (F011590)	Syntenin-1 OS=Homo sapiens GN=SDCBP PE=1 SV=1	O00560	SwissProt_2012_09.fasta	32445.3	1	20	35	147	0.00109	0.819	possibly correct	TRUE	4321: Sum of 2 scans in range 6499 (rt=48.1247) to 6535 (rt=48.3278) [D:\Raw Data\1206\LTQ\120627T-Roseman University\11.RAW]	FGDQVLQINGENcAGWSSDK	R	A	0.997	121	42.6	116	16.5	2		c13: Carbamidomethyl (+57.02)	1113.29	2224.57	2224.99	2	0.5845	-187.9	2893.57	0	8777.02	154	173	TRUE
AurelioLoricoh3Bio_huSP_sf4_Cd	1	1	mascot_daemon_merge (F011590)	Syntenin-1 OS=Homo sapiens GN=SDCBP PE=1 SV=1	O00560	SwissProt_2012_09.fasta	32445.3	1	20	35	147	0.00109	0.819	possibly correct	TRUE	4288: Scan 6476 (rt=48.0818) [D:\Raw Data\1206\LTQ\120627T-Roseman University\12.RAW]	FGDQVLQINGENcAGWSSDK	R	A	0.997	113	42.4	104	0	2		c13: Carbamidomethyl (+57.02)	1113.91	3338.71	2224.99	3	1115	-94.18	2884.91	0	3489.39	154	173	TRUE
AurelioLoricoh3Bio_huSP_sf4_Cd	1	1	mascot_daemon_merge (F011590)	Syntenin-1 OS=Homo sapiens GN=SDCBP PE=1 SV=1	O00560	SwissProt_2012_09.fasta	32445.3	1	20	35	147	0.00109	0.819	possibly correct	TRUE	4439: Scan 6500 (rt=48.1475) [D:\Raw Data\1206\LTQ\120627T-Roseman University\9.RAW]	FGDQVLQINGENcAGWSSDK	R	A	0.997	124	42.8	114	0	2		c13: Carbamidomethyl (+57.02)	1113.37	3337.1	2224.99	3	1113	24.94	2888.85	0	42602.3	154	173	TRUE
AurelioLoricoh3Bio_huSP_sf4_Cd	1	1	mascot_daemon_merge (F011590)	Syntenin-1 OS=Homo sapiens GN=SDCBP PE=1 SV=1	O00560	SwissProt_2012_09.fasta	32445.3	1	20	35	147	0.00109	0.819	possibly correct	TRUE	4293: Sum of 2 scans in range 6393 (rt=47.6305) to 6405 (rt=47.6981) [D:\Raw Data\1206\LTQ\120627T-Roseman University\10.RAW]	FGDQVLQINGENcAGWSSDK	R	A	0.997	125	41.9	113	0	2		c13: Carbamidomethyl (+57.02)	1113.55	3337.63	2224.99	3	1114	-117.2	2859.86	0	12700.2	154	173	TRUE
AurelioLoricoh3Bio_huSP_sf4_Cd	1	1	mascot_daemon_merge (F011590)	Syntenin-1 OS=Homo sapiens GN=SDCBP PE=1 SV=1	O00560	SwissProt_2012_09.fasta	32445.3	1	20	35	147	0.00109	0.819	possibly correct	TRUE	3778: Scan 5640 (rt=43.4821) [D:\Raw Data\1206\LTQ\120627T-Roseman University\13.RAW]	FGDQVLQINGENcAGWSSDKAHK	R	V	0.986	21.2	43	0	2.48	2		c13: Carbamidomethyl (+57.02)	854.949	2561.83	2561.18	3	1.649	-138.9	2608.92	0	3274.1	154	176	TRUE
AurelioLoricoh3Bio_huSP_sf4_Cd	1	1	mascot_daemon_merge (F011590)	Syntenin-1 OS=Homo sapiens GN=SDCBP PE=1 SV=1	O00560	SwissProt_2012_09.fasta	32445.3	1	20	35	147	0.00109	0.819	possibly correct	TRUE	3694: Scan 5524 (rt=42.8354) [D:\Raw Data\1206\LTQ\120627T-Roseman University\13.RAW]	FGDQVLQINGENcAGWSSDKAHK	R	V	0.997	37.8	43.5	24.6	3.39	2		c13: Carbamidomethyl (+57.02)	854.585	2560.73	2561.18	3	0.5561	-174.3	2570.13	0	4145.97	154	176	TRUE
AurelioLoricoh3Bio_huSP_sf4_Cd	1	1	mascot_daemon_merge (F011590)	Syntenin-1 OS=Homo sapiens GN=SDCBP PE=1 SV=1	O00560	SwissProt_2012_09.fasta	32445.3	1	20	35	147	0.00109	0.819	possibly correct	TRUE	1649: Scan 2846 (rt=27.8054) [D:\Raw Data\1206\LTQ\120627T-Roseman University\11.RAW]	ITSIVKDSSAAR	K	N	0.967	42.6	43.2	30.2	0	2			625.304	1872.89	1247.7	3	626.2	266.2	1668.32	0	2448.53	218	229	TRUE
AurelioLoricoh3Bio_huSP_sf4_Cd	1	1	mascot_daemon_merge (F011590)	Syntenin-1 OS=Homo sapiens GN=SDCBP PE=1 SV=1	O00560	SwissProt_2012_09.fasta	32445.3	1	20	35	147	0.00109	0.819	possibly correct	TRUE	1632: Scan 2709 (rt=27.1624) [D:\Raw Data\1206\LTQ\120627T-Roseman University\9.RAW]	ITSIVKDSSAAR	K	N	0.997	53.9	43.8	44.1	0	2			624.645	1870.91	1247.7	3	624.2	-253.9	1629.74	0	4423.99	218	229	TRUE
AurelioLoricoh3Bio_huSP_sf4_Cd	1	1	mascot_daemon_merge (F011590)	Syntenin-1 OS=Homo sapiens GN=SDCBP PE=1 SV=1	O00560	SwissProt_2012_09.fasta	32445.3	1	20	35	147	0.00109	0.819	possibly correct	TRUE	1632: Scan 2774 (rt=27.5658) [D:\Raw Data\1206\LTQ\120627T-Roseman University\13.RAW]	ITSIVKDSSAAR	K	N	0.997	59.2	43.8	48.9	0	2			624.691	1871.05	1247.7	3	624.4	-179.8	1653.95	0	13525.3	218	229	TRUE
AurelioLoricoh3Bio_huSP_sf4_Cd	1	1	mascot_daemon_merge (F011590)	Syntenin-1 OS=Homo sapiens GN=SDCBP PE=1 SV=1	O00560	SwissProt_2012_09.fasta	32445.3	1	20	35	147	0.00109	0.819	possibly correct	TRUE	1645: Scan 2718 (rt=27.2306) [D:\Raw Data\1206\LTQ\120627T-Roseman University\10.RAW]	ITSIVKDSSAAR	K	N	0.997	48.8	44	39.2	2.72	2			624.43	1246.85	1247.7	2	0.1574	126.1	1633.84	0	2565.08	218	229	TRUE
AurelioLoricoh3Bio_huSP_sf4_Cd	1	1	mascot_daemon_merge (F011590)	Syntenin-1 OS=Homo sapiens GN=SDCBP PE=1 SV=1	O00560	SwissProt_2012_09.fasta	32445.3	1	20	35	147	0.00109	0.819	possibly correct	TRUE	1706: Scan 2804 (rt=27.686) [D:\Raw Data\1206\LTQ\120627T-Roseman University\9.RAW]	ITSIVKDSSAAR	K	N	0.997	52.6	43.8	43	4.49	2			624.685	1247.36	1247.7	2	0.667	-268.9	1661.16	0	18757.1	218	229	TRUE
AurelioLoricoh3Bio_huSP_sf4_Cd	1	1	mascot_daemon_merge (F011590)	Syntenin-1 OS=Homo sapiens GN=SDCBP PE=1 SV=1	O00560	SwissProt_2012_09.fasta	32445.3	1	20	35	147	0.00109	0.819	possibly correct	TRUE	6805: Scan 9881 (rt=66.8943) [D:\Raw Data\1206\LTQ\120627T-Roseman University\9.RAW]	LKSIDNGIFVQLVQANSPASLVGLR	R	F	0.954	46	43.5	35.7	0	2			881.294	1760.57	2639.49	2	-877.9	274.4	4013.66	0	4669.47	129	153	TRUE
AurelioLoricoh3Bio_huSP_sf4_Cd	1	1	mascot_daemon_merge (F011590)	Syntenin-1 OS=Homo sapiens GN=SDCBP PE=1 SV=1	O00560	SwissProt_2012_09.fasta	32445.3	1	20	35	147	0.00109	0.819	possibly correct	TRUE	6628: Scan 9672 (rt=66.0033) [D:\Raw Data\1206\LTQ\120627T-Roseman University\10.RAW]	LKSIDNGIFVQLVQANSPASLVGLR	R	F	0.982	50	43.2	34	0	2			881.139	1760.26	2639.49	2	-878.2	98.33	3960.2	0	2392.26	129	153	TRUE
AurelioLoricoh3Bio_huSP_sf4_Cd	1	1	mascot_daemon_merge (F011590)	Syntenin-1 OS=Homo sapiens GN=SDCBP PE=1 SV=1	O00560	SwissProt_2012_09.fasta	32445.3	1	20	35	147	0.00109	0.819	possibly correct	TRUE	6638: Scan 9725 (rt=65.6664) [D:\Raw Data\1206\LTQ\120627T-Roseman University\6.RAW]	LKSIDNGIFVQLVQANSPASLVGLR	R	F	0.997	67.1	43.2	59.4	0	2			880.743	1759.47	2639.49	2	-879	218.1	3939.99	0	5351.86	129	153	TRUE
AurelioLoricoh3Bio_huSP_sf4_Cd	1	1	mascot_daemon_merge (F011590)	Syntenin-1 OS=Homo sapiens GN=SDCBP PE=1 SV=1	O00560	SwissProt_2012_09.fasta	32445.3	1	20	35	147	0.00109	0.819	possibly correct	TRUE	6476: Scan 9599 (rt=65.7309) [D:\Raw Data\1206\LTQ\120627T-Roseman University\14.RAW]	LKSIDNGIFVQLVQANSPASLVGLR	R	F	0.997	71.9	43	63.4	0	2			880.916	1759.82	2639.49	2	-878.7	-155.6	3943.85	0	3463.34	129	153	TRUE
AurelioLoricoh3Bio_huSP_sf4_Cd	1	1	mascot_daemon_merge (F011590)	Syntenin-1 OS=Homo sapiens GN=SDCBP PE=1 SV=1	O00560	SwissProt_2012_09.fasta	32445.3	1	20	35	147	0.00109	0.819	possibly correct	TRUE	6595: Scan 9568 (rt=65.2073) [D:\Raw Data\1206\LTQ\120627T-Roseman University\9.RAW]	LKSIDNGIFVQLVQANSPASLVGLR	R	F	0.997	74.2	43.1	69.2	0	2			880.856	1759.7	2639.49	2	-878.8	-223.6	3912.44	0	8082.43	129	153	TRUE
AurelioLoricoh3Bio_huSP_sf4_Cd	1	1	mascot_daemon_merge (F011590)	Syntenin-1 OS=Homo sapiens GN=SDCBP PE=1 SV=1	O00560	SwissProt_2012_09.fasta	32445.3	1	20	35	147	0.00109	0.819	possibly correct	TRUE	6532: Scan 9521 (rt=65.2814) [D:\Raw Data\1206\LTQ\120627T-Roseman University\13.RAW]	LKSIDNGIFVQLVQANSPASLVGLR	R	F	0.997	75	43.1	67.4	0	2			880.865	1759.72	2639.49	2	-878.8	-213.3	3916.89	0	5405.91	129	153	TRUE
AurelioLoricoh3Bio_huSP_sf4_Cd	1	1	mascot_daemon_merge (F011590)	Syntenin-1 OS=Homo sapiens GN=SDCBP PE=1 SV=1	O00560	SwissProt_2012_09.fasta	32445.3	1	20	35	147	0.00109	0.819	possibly correct	TRUE	6722: Scan 9760 (rt=66.2426) [D:\Raw Data\1206\LTQ\120627T-Roseman University\9.RAW]	LKSIDNGIFVQLVQANSPASLVGLR	R	F	0.997	49.2	42.5	34.7	4.51	2			881.43	2641.27	2639.49	3	2.787	-83.61	3974.56	0	5564.47	129	153	TRUE
AurelioLoricoh3Bio_huSP_sf4_Cd	1	1	mascot_daemon_merge (F011590)	Syntenin-1 OS=Homo sapiens GN=SDCBP PE=1 SV=1	O00560	SwissProt_2012_09.fasta	32445.3	1	20	35	147	0.00109	0.819	possibly correct	TRUE	6552: Sum of 2 scans in range 9552 (rt=65.3653) to 9573 (rt=65.4781) [D:\Raw Data\1206\LTQ\120627T-Roseman University\10.RAW]	LKSIDNGIFVQLVQANSPASLVGLR	R	F	0.997	79.2	43.1	71.3	0	2			880.892	1759.77	2639.49	2	-878.7	-182.6	3925.3	0	19108.9	129	153	TRUE
AurelioLoricoh3Bio_huSP_sf4_Cd	1	1	mascot_daemon_merge (F011590)	Syntenin-1 OS=Homo sapiens GN=SDCBP PE=1 SV=1	O00560	SwissProt_2012_09.fasta	32445.3	1	20	35	147	0.00109	0.819	possibly correct	TRUE	6690: Scan 9758 (rt=65.45) [D:\Raw Data\1206\LTQ\120627T-Roseman University\1.RAW]	LKSIDNGIFVQLVQANSPASLVGLR	R	F	0.997	38.8	43	26.5	4.77	2			880.923	2639.75	2639.49	3	1.267	99.92	3927	0	2193.77	129	153	TRUE
AurelioLoricoh3Bio_huSP_sf4_Cd	1	1	mascot_daemon_merge (F011590)	Syntenin-1 OS=Homo sapiens GN=SDCBP PE=1 SV=1	O00560	SwissProt_2012_09.fasta	32445.3	1	20	35	147	0.00109	0.819	possibly correct	TRUE	6772: Scan 9750 (rt=65.4121) [D:\Raw Data\1206\LTQ\120627T-Roseman University\2.RAW]	LKSIDNGIFVQLVQANSPASLVGLR	R	F	0.997	57.2	42.7	45.6	7	2			881.396	2641.16	2639.49	3	2.684	-122.8	3924.73	0	3739.25	129	153	TRUE
AurelioLoricoh3Bio_huSP_sf4_Cd	1	1	mascot_daemon_merge (F011590)	Syntenin-1 OS=Homo sapiens GN=SDCBP PE=1 SV=1	O00560	SwissProt_2012_09.fasta	32445.3	1	20	35	147	0.00109	0.819	possibly correct	TRUE	6726: Sum of 2 scans in range 10026 (rt=65.3928) to 10055 (rt=65.5543) [D:\Raw Data\1206\LTQ\120627T-Roseman University\4.RAW]	LKSIDNGIFVQLVQANSPASLVGLR	R	F	0.997	62.5	43	56.8	9.09	2			880.985	2639.93	2639.49	3	1.454	170.7	3928.41	0	11321.3	129	153	TRUE
AurelioLoricoh3Bio_huSP_sf4_Cd	1	1	mascot_daemon_merge (F011590)	Syntenin-1 OS=Homo sapiens GN=SDCBP PE=1 SV=1	O00560	SwissProt_2012_09.fasta	32445.3	1	20	35	147	0.00109	0.819	possibly correct	TRUE	6594: Sum of 2 scans in range 9614 (rt=65.792) to 9615 (rt=65.7967) [D:\Raw Data\1206\LTQ\120627T-Roseman University\13.RAW]	LKSIDNGIFVQLVQANSPASLVGLR	R	F	0.997	78.5	43.5	72.6	9.68	2			881.214	2640.62	2639.49	3	2.139	50.63	3947.66	0	104264	129	153	TRUE
AurelioLoricoh3Bio_huSP_sf4_Cd	1	1	mascot_daemon_merge (F011590)	Syntenin-1 OS=Homo sapiens GN=SDCBP PE=1 SV=1	O00560	SwissProt_2012_09.fasta	32445.3	1	20	35	147	0.00109	0.819	possibly correct	TRUE	6189: Scan 8991 (rt=61.9947) [D:\Raw Data\1206\LTQ\120627T-Roseman University\9.RAW]	LYPELSQYMGLSLNEEEIR	R	A	0.993	47.9	42.7	38	0	2			1143.37	3427.09	2284.12	3	1144	-38.76	3719.68	0	2021.37	49	67	TRUE
AurelioLoricoh3Bio_huSP_sf4_Cd	1	1	mascot_daemon_merge (F011590)	Syntenin-1 OS=Homo sapiens GN=SDCBP PE=1 SV=1	O00560	SwissProt_2012_09.fasta	32445.3	1	20	35	147	0.00109	0.819	possibly correct	TRUE	5486: Scan 7965 (rt=54.8912) [D:\Raw Data\1206\LTQ\120627T-Roseman University\5.RAW]	LYPELSQYmGLSLNEEEIR	R	A	0.997	50.5	42.6	46.7	0	2		m9: Oxidation (+15.99)	1151.39	3451.15	2300.11	3	1152	-27.01	3293.47	0	10700.1	49	67	TRUE
AurelioLoricoh3Bio_huSP_sf4_Cd	1	1	mascot_daemon_merge (F011590)	Syntenin-1 OS=Homo sapiens GN=SDCBP PE=1 SV=1	O00560	SwissProt_2012_09.fasta	32445.3	1	20	35	147	0.00109	0.819	possibly correct	TRUE	6220: Scan 8963 (rt=61.0118) [D:\Raw Data\1206\LTQ\120627T-Roseman University\2.RAW]	LYPELSQYMGLSLNEEEIR	R	A	0.997	52.5	42.1	47.3	0	2			1143.05	3426.13	2284.12	3	1143	-27.44	3660.71	0	1588.4	49	67	TRUE
AurelioLoricoh3Bio_huSP_sf4_Cd	1	1	mascot_daemon_merge (F011590)	Syntenin-1 OS=Homo sapiens GN=SDCBP PE=1 SV=1	O00560	SwissProt_2012_09.fasta	32445.3	1	20	35	147	0.00109	0.819	possibly correct	TRUE	5233: Scan 7694 (rt=54.9447) [D:\Raw Data\1206\LTQ\120627T-Roseman University\10.RAW]	LYPELSQYmGLSLNEEEIR	R	A	0.997	59	42.5	51.5	0	2		m9: Oxidation (+15.99)	1150.32	3447.95	2300.11	3	1149	-82.41	3296.68	0	9378.2	49	67	TRUE
AurelioLoricoh3Bio_huSP_sf4_Cd	1	1	mascot_daemon_merge (F011590)	Syntenin-1 OS=Homo sapiens GN=SDCBP PE=1 SV=1	O00560	SwissProt_2012_09.fasta	32445.3	1	20	35	147	0.00109	0.819	possibly correct	TRUE	5331: Scan 7698 (rt=54.9697) [D:\Raw Data\1206\LTQ\120627T-Roseman University\8.RAW]	LYPELSQYmGLSLNEEEIR	R	A	0.997	72.5	41.7	57.5	0	2		m9: Oxidation (+15.99)	1150.57	3448.68	2300.11	3	1150	130.8	3298.18	0	2228.14	49	67	TRUE
AurelioLoricoh3Bio_huSP_sf4_Cd	1	1	mascot_daemon_merge (F011590)	Syntenin-1 OS=Homo sapiens GN=SDCBP PE=1 SV=1	O00560	SwissProt_2012_09.fasta	32445.3	1	20	35	147	0.00109	0.819	possibly correct	TRUE	6080: Sum of 2 scans in range 8840 (rt=61.1493) to 8842 (rt=61.1608) [D:\Raw Data\1206\LTQ\120627T-Roseman University\9.RAW]	LYPELSQYMGLSLNEEEIR	R	A	0.997	57.7	43.6	47.7	5.72	2			762.513	2284.52	2284.12	3	1.409	177.6	3669.3	0	15506.6	49	67	TRUE
AurelioLoricoh3Bio_huSP_sf4_Cd	1	1	mascot_daemon_merge (F011590)	Syntenin-1 OS=Homo sapiens GN=SDCBP PE=1 SV=1	O00560	SwissProt_2012_09.fasta	32445.3	1	20	35	147	0.00109	0.819	possibly correct	TRUE	5217: Scan 7652 (rt=54.7872) [D:\Raw Data\1206\LTQ\120627T-Roseman University\13.RAW]	LYPELSQYmGLSLNEEEIR	R	A	0.997	79.4	42.2	70.4	0	2		m9: Oxidation (+15.99)	1150.94	3449.81	2300.11	3	1151	-124.2	3287.23	0	3531.29	49	67	TRUE
AurelioLoricoh3Bio_huSP_sf4_Cd	1	1	mascot_daemon_merge (F011590)	Syntenin-1 OS=Homo sapiens GN=SDCBP PE=1 SV=1	O00560	SwissProt_2012_09.fasta	32445.3	1	20	35	147	0.00109	0.819	possibly correct	TRUE	5217: Scan 7747 (rt=55.1744) [D:\Raw Data\1206\LTQ\120627T-Roseman University\11.RAW]	LYPELSQYmGLSLNEEEIR	R	A	0.997	72.9	42.1	62.3	6.64	2		m9: Oxidation (+15.99)	1151	2299.98	2300.11	2	0.8713	-57.13	3310.46	0	4835.69	49	67	TRUE
AurelioLoricoh3Bio_huSP_sf4_Cd	1	1	mascot_daemon_merge (F011590)	Syntenin-1 OS=Homo sapiens GN=SDCBP PE=1 SV=1	O00560	SwissProt_2012_09.fasta	32445.3	1	20	35	147	0.00109	0.819	possibly correct	TRUE	5251: Sum of 2 scans in range 7700 (rt=55.0603) to 7713 (rt=55.1325) [D:\Raw Data\1206\LTQ\120627T-Roseman University\13.RAW]	LYPELSQYmGLSLNEEEIR	R	A	0.997	74.8	43.6	65.2	6.36	2		m9: Oxidation (+15.99)	767.286	2298.84	2300.11	3	-0.2667	-116	3305.78	0	49764.1	49	67	TRUE
AurelioLoricoh3Bio_huSP_sf4_Cd	1	1	mascot_daemon_merge (F011590)	Syntenin-1 OS=Homo sapiens GN=SDCBP PE=1 SV=1	O00560	SwissProt_2012_09.fasta	32445.3	1	20	35	147	0.00109	0.819	possibly correct	TRUE	5982: Scan 8751 (rt=60.8592) [D:\Raw Data\1206\LTQ\120627T-Roseman University\10.RAW]	LYPELSQYMGLSLNEEEIR	R	A	0.997	90.5	42.1	78.2	8.42	2			1142.65	2283.28	2284.12	2	0.1704	74.59	3651.55	0	4035.44	49	67	TRUE
AurelioLoricoh3Bio_huSP_sf4_Cd	1	1	mascot_daemon_merge (F011590)	Syntenin-1 OS=Homo sapiens GN=SDCBP PE=1 SV=1	O00560	SwissProt_2012_09.fasta	32445.3	1	20	35	147	0.00109	0.819	possibly correct	TRUE	6098: Scan 8865 (rt=61.287) [D:\Raw Data\1206\LTQ\120627T-Roseman University\9.RAW]	LYPELSQYMGLSLNEEEIR	R	A	0.997	104	41.7	95	15	2			1142.57	2283.12	2284.12	2	0.009778	4.281	3677.22	0	14413.6	49	67	TRUE
AurelioLoricoh3Bio_huSP_sf4_Cd	1	1	mascot_daemon_merge (F011590)	Syntenin-1 OS=Homo sapiens GN=SDCBP PE=1 SV=1	O00560	SwissProt_2012_09.fasta	32445.3	1	20	35	147	0.00109	0.819	possibly correct	TRUE	5340: Scan 7772 (rt=55.2057) [D:\Raw Data\1206\LTQ\120627T-Roseman University\9.RAW]	LYPELSQYmGLSLNEEEIR	R	A	0.997	105	42.1	96.1	0	2		m9: Oxidation (+15.99)	1151	3449.97	2300.11	3	1151	-77.49	3312.34	0	52539.1	49	67	TRUE
AurelioLoricoh3Bio_huSP_sf4_Cd	1	1	mascot_daemon_merge (F011590)	Syntenin-1 OS=Homo sapiens GN=SDCBP PE=1 SV=1	O00560	SwissProt_2012_09.fasta	32445.3	1	20	35	147	0.00109	0.819	possibly correct	TRUE	5205: Sum of 2 scans in range 7658 (rt=54.7417) to 7659 (rt=54.7477) [D:\Raw Data\1206\LTQ\120627T-Roseman University\10.RAW]	LYPELSQYmGLSLNEEEIR	R	A	0.997	109	42.6	96.7	0	2		m9: Oxidation (+15.99)	1151.37	3451.09	2300.11	3	1152	-43.69	3284.68	0	10410.3	49	67	TRUE
AurelioLoricoh3Bio_huSP_sf4_Cd	1	1	mascot_daemon_merge (F011590)	Syntenin-1 OS=Homo sapiens GN=SDCBP PE=1 SV=1	O00560	SwissProt_2012_09.fasta	32445.3	1	20	35	147	0.00109	0.819	possibly correct	TRUE	5270: Sum of 2 scans in range 7673 (rt=54.663) to 7679 (rt=54.6969) [D:\Raw Data\1206\LTQ\120627T-Roseman University\9.RAW]	LYPELSQYmGLSLNEEEIR	R	A	0.997	110	42.6	95.8	0	2		m9: Oxidation (+15.99)	1150.76	3449.27	2300.11	3	1150	9.486	3280.8	0	17371.9	49	67	TRUE
AurelioLoricoh3Bio_huSP_sf4_Cd	1	1	mascot_daemon_merge (F011590)	Syntenin-1 OS=Homo sapiens GN=SDCBP PE=1 SV=1	O00560	SwissProt_2012_09.fasta	32445.3	1	20	35	147	0.00109	0.819	possibly correct	TRUE	5279: Sum of 2 scans in range 7742 (rt=55.2881) to 7773 (rt=55.4609) [D:\Raw Data\1206\LTQ\120627T-Roseman University\13.RAW]	LYPELSQYmGLSLNEEEIR	R	A	0.997	112	42.5	101	0	2		m9: Oxidation (+15.99)	1150.81	3449.41	2300.11	3	1150	50.87	3322.47	0	31507.7	49	67	TRUE
AurelioLoricoh3Bio_huSP_sf4_Cd	1	1	mascot_daemon_merge (F011590)	Syntenin-1 OS=Homo sapiens GN=SDCBP PE=1 SV=1	O00560	SwissProt_2012_09.fasta	32445.3	1	20	35	147	0.00109	0.819	possibly correct	TRUE	1674: Scan 2763 (rt=27.4588) [D:\Raw Data\1206\LTQ\120627T-Roseman University\9.RAW]	NGKITSIVK	K	D	0.983	34.6	44.5	12.3	1.82	2			480.39	958.765	959.589	2	0.1832	190.9	1647.53	0	3095.97	215	223	TRUE
AurelioLoricoh3Bio_huSP_sf4_Cd	1	1	mascot_daemon_merge (F011590)	Syntenin-1 OS=Homo sapiens GN=SDCBP PE=1 SV=1	O00560	SwissProt_2012_09.fasta	32445.3	1	20	35	147	0.00109	0.819	possibly correct	TRUE	5041: Scan 7406 (rt=53.4066) [D:\Raw Data\1206\LTQ\120627T-Roseman University\13.RAW]	NGLLTEHNIcEINGQNVIGLK	R	D	0.979	42.9	41.9	38.3	0	2		c10: Carbamidomethyl (+57.02)	1169.53	3505.57	2336.2	3	1170	54.5	3204.39	0	2591.45	230	250	TRUE
AurelioLoricoh3Bio_huSP_sf4_Cd	1	1	mascot_daemon_merge (F011590)	Syntenin-1 OS=Homo sapiens GN=SDCBP PE=1 SV=1	O00560	SwissProt_2012_09.fasta	32445.3	1	20	35	147	0.00109	0.819	possibly correct	TRUE	4615: Scan 6924 (rt=50.6942) [D:\Raw Data\1206\LTQ\120627T-Roseman University\14.RAW]	NGLLTEHNIcEINGQNVIGLK	R	D	0.986	45.9	43.4	29.4	0	2		c10: Carbamidomethyl (+57.02)	779.832	2336.48	2336.2	3	1.28	118.5	3041.65	0	3620.26	230	250	TRUE
AurelioLoricoh3Bio_huSP_sf4_Cd	1	1	mascot_daemon_merge (F011590)	Syntenin-1 OS=Homo sapiens GN=SDCBP PE=1 SV=1	O00560	SwissProt_2012_09.fasta	32445.3	1	20	35	147	0.00109	0.819	possibly correct	TRUE	4641: Sum of 2 scans in range 6881 (rt=50.3558) to 6892 (rt=50.4164) [D:\Raw Data\1206\LTQ\120627T-Roseman University\10.RAW]	NGLLTEHNIcEINGQNVIGLK	R	D	0.997	42.3	43.3	13	2.15	2		c10: Carbamidomethyl (+57.02)	779.897	2336.67	2336.2	3	1.472	200.8	3023.17	0	8509.13	230	250	TRUE
AurelioLoricoh3Bio_huSP_sf4_Cd	1	1	mascot_daemon_merge (F011590)	Syntenin-1 OS=Homo sapiens GN=SDCBP PE=1 SV=1	O00560	SwissProt_2012_09.fasta	32445.3	1	20	35	147	0.00109	0.819	possibly correct	TRUE	5095: Scan 7421 (rt=53.2756) [D:\Raw Data\1206\LTQ\120627T-Roseman University\9.RAW]	NGLLTEHNIcEINGQNVIGLK	R	D	0.997	53.9	42.2	47.1	4.66	2		c10: Carbamidomethyl (+57.02)	1169.49	2336.97	2336.2	2	1.778	-97.15	3196.54	0	3736.48	230	250	TRUE
AurelioLoricoh3Bio_huSP_sf4_Cd	1	1	mascot_daemon_merge (F011590)	Syntenin-1 OS=Homo sapiens GN=SDCBP PE=1 SV=1	O00560	SwissProt_2012_09.fasta	32445.3	1	20	35	147	0.00109	0.819	possibly correct	TRUE	4660: Scan 6972 (rt=50.7819) [D:\Raw Data\1206\LTQ\120627T-Roseman University\11.RAW]	NGLLTEHNIcEINGQNVIGLK	R	D	0.997	57.4	43.7	41.4	4.66	2		c10: Carbamidomethyl (+57.02)	779.649	2335.92	2336.2	3	0.7285	-117.4	3046.91	0	5125.46	230	250	TRUE
AurelioLoricoh3Bio_huSP_sf4_Cd	1	1	mascot_daemon_merge (F011590)	Syntenin-1 OS=Homo sapiens GN=SDCBP PE=1 SV=1	O00560	SwissProt_2012_09.fasta	32445.3	1	20	35	147	0.00109	0.819	possibly correct	TRUE	4749: Sum of 2 scans in range 6920 (rt=50.4751) to 6924 (rt=50.496) [D:\Raw Data\1206\LTQ\120627T-Roseman University\9.RAW]	NGLLTEHNIcEINGQNVIGLK	R	D	0.997	116	42	110	10.3	2		c10: Carbamidomethyl (+57.02)	1169.04	2336.07	2336.2	2	0.8729	-55.55	3029.14	0	16131.1	230	250	TRUE
AurelioLoricoh3Bio_huSP_sf4_Cd	1	1	mascot_daemon_merge (F011590)	Syntenin-1 OS=Homo sapiens GN=SDCBP PE=1 SV=1	O00560	SwissProt_2012_09.fasta	32445.3	1	20	35	147	0.00109	0.819	possibly correct	TRUE	2972: Scan 4508 (rt=37.0898) [D:\Raw Data\1206\LTQ\120627T-Roseman University\9.RAW]	QGIREVILcK	K	D	0.993	37.6	43.9	4.3	1.8	2		c9: Carbamidomethyl (+57.02)	608.773	1215.53	1215.69	2	0.851	-124.7	2225.39	0	7748.41	110	119	TRUE
AurelioLoricoh3Bio_huSP_sf4_Cd	1	1	mascot_daemon_merge (F011590)	Syntenin-1 OS=Homo sapiens GN=SDCBP PE=1 SV=1	O00560	SwissProt_2012_09.fasta	32445.3	1	20	35	147	0.00109	0.819	possibly correct	TRUE	2464: Sum of 2 scans in range 3825 (rt=33.3559) to 3858 (rt=33.541) [D:\Raw Data\1206\LTQ\120627T-Roseman University\9.RAW]	QGIREVILcKDQDGK	K	I	0.939	45	43.8	32.7	0	2		c9: Carbamidomethyl (+57.02)	586.866	1171.72	1758.92	2	-586.2	344.9	2006.91	0	43142.1	110	124	TRUE
AurelioLoricoh3Bio_huSP_sf4_Cd	1	1	mascot_daemon_merge (F011590)	Syntenin-1 OS=Homo sapiens GN=SDCBP PE=1 SV=1	O00560	SwissProt_2012_09.fasta	32445.3	1	20	35	147	0.00109	0.819	possibly correct	TRUE	2399: Scan 3896 (rt=33.6427) [D:\Raw Data\1206\LTQ\120627T-Roseman University\11.RAW]	QGIREVILcKDQDGK	K	I	0.98	26.7	43.8	23.9	1.68	2		c9: Carbamidomethyl (+57.02)	587.379	1759.11	1758.92	3	1.204	114.5	2018.56	0	2234.15	110	124	TRUE
AurelioLoricoh3Bio_huSP_sf4_Cd	1	1	mascot_daemon_merge (F011590)	Syntenin-1 OS=Homo sapiens GN=SDCBP PE=1 SV=1	O00560	SwissProt_2012_09.fasta	32445.3	1	20	35	147	0.00109	0.819	possibly correct	TRUE	2476: Sum of 2 scans in range 3842 (rt=33.4506) to 3846 (rt=33.4742) [D:\Raw Data\1206\LTQ\120627T-Roseman University\9.RAW]	QGIREVILcKDQDGK	K	I	0.997	44.6	42.6	21.5	2.52	2		c9: Carbamidomethyl (+57.02)	880.463	1758.91	1758.92	2	1.002	-0.1454	2007.74	0	12898	110	124	TRUE
AurelioLoricoh3Bio_huSP_sf4_Cd	1	1	mascot_daemon_merge (F011590)	Syntenin-1 OS=Homo sapiens GN=SDCBP PE=1 SV=1	O00560	SwissProt_2012_09.fasta	32445.3	1	20	35	147	0.00109	0.819	possibly correct	TRUE	2516: Scan 3944 (rt=34.0733) [D:\Raw Data\1206\LTQ\120627T-Roseman University\13.RAW]	QGIREVILcKDQDGK	K	I	0.997	44.5	44.3	22.6	2.6	2		c9: Carbamidomethyl (+57.02)	587.554	1759.64	1758.92	3	1.729	-157.1	2044.4	0	8085.59	110	124	TRUE
AurelioLoricoh3Bio_huSP_sf4_Cd	1	1	mascot_daemon_merge (F011590)	Syntenin-1 OS=Homo sapiens GN=SDCBP PE=1 SV=1	O00560	SwissProt_2012_09.fasta	32445.3	1	20	35	147	0.00109	0.819	possibly correct	TRUE	7166: Scan 10484 (rt=70.3962) [D:\Raw Data\1206\LTQ\120627T-Roseman University\13.RAW]	SIDNGIFVQLVQANSPASLVGLR	K	F	0.949	45.5	43.4	31.3	0	2			800.692	1599.37	2398.31	2	-797.9	149.6	4223.77	0	14011.6	131	153	TRUE
AurelioLoricoh3Bio_huSP_sf4_Cd	1	1	mascot_daemon_merge (F011590)	Syntenin-1 OS=Homo sapiens GN=SDCBP PE=1 SV=1	O00560	SwissProt_2012_09.fasta	32445.3	1	20	35	147	0.00109	0.819	possibly correct	TRUE	7469: Scan 10878 (rt=72.3045) [D:\Raw Data\1206\LTQ\120627T-Roseman University\9.RAW]	SIDNGIFVQLVQANSPASLVGLR	K	F	0.951	25.3	43.3	19.7	1.34	2			800.955	2399.84	2398.31	3	2.541	-194.5	4338.27	0	1648.36	131	153	TRUE
AurelioLoricoh3Bio_huSP_sf4_Cd	1	1	mascot_daemon_merge (F011590)	Syntenin-1 OS=Homo sapiens GN=SDCBP PE=1 SV=1	O00560	SwissProt_2012_09.fasta	32445.3	1	20	35	147	0.00109	0.819	possibly correct	TRUE	7103: Scan 10390 (rt=69.8846) [D:\Raw Data\1206\LTQ\120627T-Roseman University\13.RAW]	SIDNGIFVQLVQANSPASLVGLR	K	F	0.967	26.2	43.3	20.5	1.49	2			800.731	2399.17	2398.31	3	1.869	-57.05	4193.07	0	6476.51	131	153	TRUE
AurelioLoricoh3Bio_huSP_sf4_Cd	1	1	mascot_daemon_merge (F011590)	Syntenin-1 OS=Homo sapiens GN=SDCBP PE=1 SV=1	O00560	SwissProt_2012_09.fasta	32445.3	1	20	35	147	0.00109	0.819	possibly correct	TRUE	7140: Sum of 2 scans in range 10279 (rt=68.304) to 10289 (rt=68.3593) [D:\Raw Data\1206\LTQ\120627T-Roseman University\2.RAW]	SIDNGIFVQLVQANSPASLVGLR	K	F	0.979	49.4	43.3	44.9	0	2			800.967	1599.92	2398.31	2	-797.4	-133.4	4099.9	0	11517.5	131	153	TRUE
AurelioLoricoh3Bio_huSP_sf4_Cd	1	1	mascot_daemon_merge (F011590)	Syntenin-1 OS=Homo sapiens GN=SDCBP PE=1 SV=1	O00560	SwissProt_2012_09.fasta	32445.3	1	20	35	147	0.00109	0.819	possibly correct	TRUE	6834: Scan 10122 (rt=68.4777) [D:\Raw Data\1206\LTQ\120627T-Roseman University\14.RAW]	SIDNGIFVQLVQANSPASLVGLR	K	F	0.99	46.2	42.4	41.2	0	2			1199.81	3596.41	2398.31	3	1199	-44.41	4108.66	0	867.518	131	153	TRUE
AurelioLoricoh3Bio_huSP_sf4_Cd	1	1	mascot_daemon_merge (F011590)	Syntenin-1 OS=Homo sapiens GN=SDCBP PE=1 SV=1	O00560	SwissProt_2012_09.fasta	32445.3	1	20	35	147	0.00109	0.819	possibly correct	TRUE	7077: Sum of 2 scans in range 10314 (rt=69.1867) to 10332 (rt=69.2876) [D:\Raw Data\1206\LTQ\120627T-Roseman University\9.RAW]	SIDNGIFVQLVQANSPASLVGLR	K	F	0.995	55.2	42.8	48.5	0	2			800.433	1598.85	2398.31	2	-798.4	-173.5	4154.23	0	9927.31	131	153	TRUE
AurelioLoricoh3Bio_huSP_sf4_Cd	1	1	mascot_daemon_merge (F011590)	Syntenin-1 OS=Homo sapiens GN=SDCBP PE=1 SV=1	O00560	SwissProt_2012_09.fasta	32445.3	1	20	35	147	0.00109	0.819	possibly correct	TRUE	7225: Scan 10574 (rt=70.9016) [D:\Raw Data\1206\LTQ\120627T-Roseman University\13.RAW]	SIDNGIFVQLVQANSPASLVGLR	K	F	0.996	30	43.3	22.7	2.33	2			800.846	2399.52	2398.31	3	2.215	87.28	4254.1	0	6166.37	131	153	TRUE
AurelioLoricoh3Bio_huSP_sf4_Cd	1	1	mascot_daemon_merge (F011590)	Syntenin-1 OS=Homo sapiens GN=SDCBP PE=1 SV=1	O00560	SwissProt_2012_09.fasta	32445.3	1	20	35	147	0.00109	0.819	possibly correct	TRUE	7293: Scan 10475 (rt=68.4377) [D:\Raw Data\1206\LTQ\120627T-Roseman University\5.RAW]	SIDNGIFVQLVQANSPASLVGLR	K	F	0.996	57	43.3	48.5	0	2			801.033	1600.05	2398.31	2	-797.3	-51.13	4106.26	0	17365.2	131	153	TRUE
AurelioLoricoh3Bio_huSP_sf4_Cd	1	1	mascot_daemon_merge (F011590)	Syntenin-1 OS=Homo sapiens GN=SDCBP PE=1 SV=1	O00560	SwissProt_2012_09.fasta	32445.3	1	20	35	147	0.00109	0.819	possibly correct	TRUE	7291: Sum of 2 scans in range 10634 (rt=70.9407) to 10637 (rt=70.9588) [D:\Raw Data\1206\LTQ\120627T-Roseman University\9.RAW]	SIDNGIFVQLVQANSPASLVGLR	K	F	0.997	38.5	42.1	24.9	2	2			1200.7	2399.39	2398.31	2	2.089	34.92	4256.99	0	8770.92	131	153	TRUE
AurelioLoricoh3Bio_huSP_sf4_Cd	1	1	mascot_daemon_merge (F011590)	Syntenin-1 OS=Homo sapiens GN=SDCBP PE=1 SV=1	O00560	SwissProt_2012_09.fasta	32445.3	1	20	35	147	0.00109	0.819	possibly correct	TRUE	7015: Sum of 2 scans in range 10214 (rt=68.6393) to 10215 (rt=68.644) [D:\Raw Data\1206\LTQ\120627T-Roseman University\9.RAW]	SIDNGIFVQLVQANSPASLVGLR	K	F	0.997	61.3	43.7	54.1	0	2			800.597	1599.18	2398.31	2	-798.1	30.89	4118.5	0	20733.3	131	153	TRUE
AurelioLoricoh3Bio_huSP_sf4_Cd	1	1	mascot_daemon_merge (F011590)	Syntenin-1 OS=Homo sapiens GN=SDCBP PE=1 SV=1	O00560	SwissProt_2012_09.fasta	32445.3	1	20	35	147	0.00109	0.819	possibly correct	TRUE	7076: Scan 10325 (rt=68.6142) [D:\Raw Data\1206\LTQ\120627T-Roseman University\1.RAW]	SIDNGIFVQLVQANSPASLVGLR	K	F	0.997	38.1	43.7	27.7	4.35	2			800.615	2398.82	2398.31	3	1.522	-201.4	4116.85	0	1147.56	131	153	TRUE
AurelioLoricoh3Bio_huSP_sf4_Cd	1	1	mascot_daemon_merge (F011590)	Syntenin-1 OS=Homo sapiens GN=SDCBP PE=1 SV=1	O00560	SwissProt_2012_09.fasta	32445.3	1	20	35	147	0.00109	0.819	possibly correct	TRUE	7072: Scan 10344 (rt=69.6363) [D:\Raw Data\1206\LTQ\120627T-Roseman University\13.RAW]	SIDNGIFVQLVQANSPASLVGLR	K	F	0.997	67.8	42.2	65.4	0	2			1200.89	3599.65	2398.31	3	1202	20.84	4178.18	0	1750.91	131	153	TRUE
AurelioLoricoh3Bio_huSP_sf4_Cd	1	1	mascot_daemon_merge (F011590)	Syntenin-1 OS=Homo sapiens GN=SDCBP PE=1 SV=1	O00560	SwissProt_2012_09.fasta	32445.3	1	20	35	147	0.00109	0.819	possibly correct	TRUE	6972: Sum of 2 scans in range 10192 (rt=68.8093) to 10193 (rt=68.8142) [D:\Raw Data\1206\LTQ\120627T-Roseman University\13.RAW]	SIDNGIFVQLVQANSPASLVGLR	K	F	0.997	85.6	43.3	78.5	0	2			800.846	1599.68	2398.31	2	-797.6	-283.9	4128.71	0	89420.7	131	153	TRUE
AurelioLoricoh3Bio_huSP_sf4_Cd	1	1	mascot_daemon_merge (F011590)	Syntenin-1 OS=Homo sapiens GN=SDCBP PE=1 SV=1	O00560	SwissProt_2012_09.fasta	32445.3	1	20	35	147	0.00109	0.819	possibly correct	TRUE	6920: Scan 10155 (rt=68.5497) [D:\Raw Data\1206\LTQ\120627T-Roseman University\11.RAW]	SIDNGIFVQLVQANSPASLVGLR	K	F	0.997	56	43.3	48.8	5.77	2			800.94	2399.8	2398.31	3	2.496	204.4	4112.98	0	4647.5	131	153	TRUE
AurelioLoricoh3Bio_huSP_sf4_Cd	1	1	mascot_daemon_merge (F011590)	Syntenin-1 OS=Homo sapiens GN=SDCBP PE=1 SV=1	O00560	SwissProt_2012_09.fasta	32445.3	1	20	35	147	0.00109	0.819	possibly correct	TRUE	7013: Scan 10277 (rt=68.5493) [D:\Raw Data\1206\LTQ\120627T-Roseman University\6.RAW]	SIDNGIFVQLVQANSPASLVGLR	K	F	0.997	74.6	42.1	63.8	0	2			1199.93	3596.78	2398.31	3	1199	59.07	4112.96	0	2394.26	131	153	TRUE
AurelioLoricoh3Bio_huSP_sf4_Cd	1	1	mascot_daemon_merge (F011590)	Syntenin-1 OS=Homo sapiens GN=SDCBP PE=1 SV=1	O00560	SwissProt_2012_09.fasta	32445.3	1	20	35	147	0.00109	0.819	possibly correct	TRUE	7124: Scan 10425 (rt=70.075) [D:\Raw Data\1206\LTQ\120627T-Roseman University\13.RAW]	SIDNGIFVQLVQANSPASLVGLR	K	F	0.997	69.7	41.9	55.9	7.35	2			1200.19	2398.37	2398.31	2	1.065	25.9	4204.5	0	2257.98	131	153	TRUE
AurelioLoricoh3Bio_huSP_sf4_Cd	1	1	mascot_daemon_merge (F011590)	Syntenin-1 OS=Homo sapiens GN=SDCBP PE=1 SV=1	O00560	SwissProt_2012_09.fasta	32445.3	1	20	35	147	0.00109	0.819	possibly correct	TRUE	7299: Scan 10646 (rt=71.0076) [D:\Raw Data\1206\LTQ\120627T-Roseman University\9.RAW]	SIDNGIFVQLVQANSPASLVGLR	K	F	0.997	65.4	42.9	57.6	1.36	2			800.454	2398.34	2398.31	3	1.038	14.69	4260.46	0	9189.59	131	153	TRUE
AurelioLoricoh3Bio_huSP_sf4_Cd	1	1	mascot_daemon_merge (F011590)	Syntenin-1 OS=Homo sapiens GN=SDCBP PE=1 SV=1	O00560	SwissProt_2012_09.fasta	32445.3	1	20	35	147	0.00109	0.819	possibly correct	TRUE	7422: Sum of 2 scans in range 10290 (rt=68.4108) to 10311 (rt=68.5159) [D:\Raw Data\1206\LTQ\120627T-Roseman University\7.RAW]	SIDNGIFVQLVQANSPASLVGLR	K	F	0.997	85	42	80.1	0	2			1200.23	3597.66	2398.31	3	1200	25.93	4107.8	0	5318	131	153	TRUE
AurelioLoricoh3Bio_huSP_sf4_Cd	1	1	mascot_daemon_merge (F011590)	Syntenin-1 OS=Homo sapiens GN=SDCBP PE=1 SV=1	O00560	SwissProt_2012_09.fasta	32445.3	1	20	35	147	0.00109	0.819	possibly correct	TRUE	7228: Scan 10544 (rt=70.439) [D:\Raw Data\1206\LTQ\120627T-Roseman University\9.RAW]	SIDNGIFVQLVQANSPASLVGLR	K	F	0.997	110	42.1	100	7.4	2			1200.51	2399	2398.31	2	1.699	-127.7	4226.34	0	7313.28	131	153	TRUE
AurelioLoricoh3Bio_huSP_sf4_Cd	1	1	mascot_daemon_merge (F011590)	Syntenin-1 OS=Homo sapiens GN=SDCBP PE=1 SV=1	O00560	SwissProt_2012_09.fasta	32445.3	1	20	35	147	0.00109	0.819	possibly correct	TRUE	7164: Scan 10449 (rt=69.9165) [D:\Raw Data\1206\LTQ\120627T-Roseman University\9.RAW]	SIDNGIFVQLVQANSPASLVGLR	K	F	0.997	122	42	103	9.07	2			1200.2	2398.38	2398.31	2	1.083	33.32	4194.99	0	1562.06	131	153	TRUE
AurelioLoricoh3Bio_huSP_sf4_Cd	1	1	mascot_daemon_merge (F011590)	Syntenin-1 OS=Homo sapiens GN=SDCBP PE=1 SV=1	O00560	SwissProt_2012_09.fasta	32445.3	1	20	35	147	0.00109	0.819	possibly correct	TRUE	7046: Scan 10118 (rt=68.4013) [D:\Raw Data\1206\LTQ\120627T-Roseman University\8.RAW]	SIDNGIFVQLVQANSPASLVGLR	K	F	0.997	97.4	42.5	87.7	10.6	2			1200.38	2398.75	2398.31	2	1.452	187.1	4104.08	0	1521.27	131	153	TRUE
AurelioLoricoh3Bio_huSP_sf4_Cd	1	1	mascot_daemon_merge (F011590)	Syntenin-1 OS=Homo sapiens GN=SDCBP PE=1 SV=1	O00560	SwissProt_2012_09.fasta	32445.3	1	20	35	147	0.00109	0.819	possibly correct	TRUE	6953: Sum of 2 scans in range 10113 (rt=68.093) to 10122 (rt=68.1412) [D:\Raw Data\1206\LTQ\120627T-Roseman University\9.RAW]	SIDNGIFVQLVQANSPASLVGLR	K	F	0.997	80.8	43.3	75.3	10.8	2			800.504	2398.49	2398.31	3	1.19	77.92	4087.02	0	37522.7	131	153	TRUE
AurelioLoricoh3Bio_huSP_sf4_Cd	1	1	mascot_daemon_merge (F011590)	Syntenin-1 OS=Homo sapiens GN=SDCBP PE=1 SV=1	O00560	SwissProt_2012_09.fasta	32445.3	1	20	35	147	0.00109	0.819	possibly correct	TRUE	7041: Sum of 2 scans in range 10273 (rt=68.3238) to 10289 (rt=68.4111) [D:\Raw Data\1206\LTQ\120627T-Roseman University\1.RAW]	SIDNGIFVQLVQANSPASLVGLR	K	F	0.997	115	42	109	11.7	2			1200.21	2398.4	2398.31	2	1.101	41.16	4102.05	0	3192.81	131	153	TRUE
AurelioLoricoh3Bio_huSP_sf4_Cd	1	1	mascot_daemon_merge (F011590)	Syntenin-1 OS=Homo sapiens GN=SDCBP PE=1 SV=1	O00560	SwissProt_2012_09.fasta	32445.3	1	20	35	147	0.00109	0.819	possibly correct	TRUE	7072: Sum of 2 scans in range 10306 (rt=69.144) to 10313 (rt=69.1815) [D:\Raw Data\1206\LTQ\120627T-Roseman University\9.RAW]	SIDNGIFVQLVQANSPASLVGLR	K	F	0.997	133	42.1	119	12.6	2			1200.93	2399.85	2398.31	2	2.546	-192.6	4149.76	0	36328	131	153	TRUE
AurelioLoricoh3Bio_huSP_sf4_Cd	1	1	mascot_daemon_merge (F011590)	Syntenin-1 OS=Homo sapiens GN=SDCBP PE=1 SV=1	O00560	SwissProt_2012_09.fasta	32445.3	1	20	35	147	0.00109	0.819	possibly correct	TRUE	7013: Sum of 2 scans in range 10209 (rt=68.6146) to 10210 (rt=68.6192) [D:\Raw Data\1206\LTQ\120627T-Roseman University\9.RAW]	SIDNGIFVQLVQANSPASLVGLR	K	F	0.997	133	41.7	118	13.9	2			1200.55	2399.09	2398.31	2	1.784	-92.32	4117.01	0	115506	131	153	TRUE
AurelioLoricoh3Bio_huSP_sf4_Cd	1	1	mascot_daemon_merge (F011590)	Syntenin-1 OS=Homo sapiens GN=SDCBP PE=1 SV=1	O00560	SwissProt_2012_09.fasta	32445.3	1	20	35	147	0.00109	0.819	possibly correct	TRUE	6897: Sum of 2 scans in range 10078 (rt=68.206) to 10079 (rt=68.2118) [D:\Raw Data\1206\LTQ\120627T-Roseman University\13.RAW]	SIDNGIFVQLVQANSPASLVGLR	K	F	0.997	142	41.9	128	14.9	2			1200.53	2399.04	2398.31	2	1.737	-111.8	4092.53	0	15185	131	153	TRUE
AurelioLoricoh3Bio_huSP_sf4_Cd	1	1	mascot_daemon_merge (F011590)	Syntenin-1 OS=Homo sapiens GN=SDCBP PE=1 SV=1	O00560	SwissProt_2012_09.fasta	32445.3	1	20	35	147	0.00109	0.819	possibly correct	TRUE	6960: Sum of 2 scans in range 10173 (rt=68.7075) to 10196 (rt=68.8287) [D:\Raw Data\1206\LTQ\120627T-Roseman University\13.RAW]	SIDNGIFVQLVQANSPASLVGLR	K	F	0.997	155	42.3	141	16.9	2			1200.73	2399.44	2398.31	2	2.14	56.25	4126.08	0	145601	131	153	TRUE
AurelioLoricoh3Bio_huSP_sf4_Cd	1	1	mascot_daemon_merge (F011590)	Syntenin-1 OS=Homo sapiens GN=SDCBP PE=1 SV=1	O00560	SwissProt_2012_09.fasta	32445.3	1	20	35	147	0.00109	0.819	possibly correct	TRUE	6879: Sum of 2 scans in range 10132 (rt=68.4403) to 10149 (rt=68.5314) [D:\Raw Data\1206\LTQ\120627T-Roseman University\12.RAW]	SIDNGIFVQLVQANSPASLVGLR	K	F	0.997	99.3	41.9	94.6	0	2			1200.1	3597.28	2398.31	3	1200	-79.12	4109.15	0	3208.38	131	153	TRUE
AurelioLoricoh3Bio_huSP_sf4_Cd	1	1	mascot_daemon_merge (F011590)	Syntenin-1 OS=Homo sapiens GN=SDCBP PE=1 SV=1	O00560	SwissProt_2012_09.fasta	32445.3	1	20	35	147	0.00109	0.819	possibly correct	TRUE	2992: Scan 4592 (rt=37.6332) [D:\Raw Data\1206\LTQ\120627T-Roseman University\13.RAW]	TITmHKDSTGHVGFIFK	R	N	0.996	23.7	44.2	12.1	3.09	2		m4: Oxidation (+15.99)	646.194	1935.56	1934.98	3	1.587	-215.9	2257.99	0	4195.85	198	214	TRUE
AurelioLoricoh3Bio_huSP_sf4_Cd	1	1	mascot_daemon_merge (F011590)	Syntenin-1 OS=Homo sapiens GN=SDCBP PE=1 SV=1	O00560	SwissProt_2012_09.fasta	32445.3	1	20	35	147	0.00109	0.819	possibly correct	TRUE	3137: Scan 4784 (rt=38.7017) [D:\Raw Data\1206\LTQ\120627T-Roseman University\13.RAW]	TITmHKDSTGHVGFIFK	R	N	0.997	32.9	44.2	24.6	2.55	2		m4: Oxidation (+15.99)	646.129	1935.36	1934.98	3	1.392	201.1	2322.1	0	3460.68	198	214	TRUE
AurelioLoricoh3Bio_huSP_sf4_Cd	1	1	mascot_daemon_merge (F011590)	Syntenin-1 OS=Homo sapiens GN=SDCBP PE=1 SV=1	O00560	SwissProt_2012_09.fasta	32445.3	1	20	35	147	0.00109	0.819	possibly correct	TRUE	3097: Scan 4677 (rt=38.0173) [D:\Raw Data\1206\LTQ\120627T-Roseman University\9.RAW]	TITmHKDSTGHVGFIFK	R	N	0.997	38.7	44.2	32	1.57	2		m4: Oxidation (+15.99)	646.168	1935.48	1934.98	3	1.509	-256.2	2281.04	0	12075.1	198	214	TRUE
AurelioLoricoh3Bio_huSP_sf4_Cd	1	1	mascot_daemon_merge (F011590)	Syntenin-1 OS=Homo sapiens GN=SDCBP PE=1 SV=1	O00560	SwissProt_2012_09.fasta	32445.3	1	20	35	147	0.00109	0.819	possibly correct	TRUE	3024: Scan 4631 (rt=37.8511) [D:\Raw Data\1206\LTQ\120627T-Roseman University\13.RAW]	TITmHKDSTGHVGFIFK	R	N	0.997	31.3	43	25.5	4.07	2		m4: Oxidation (+15.99)	968.392	1934.77	1934.98	2	0.7973	-106.1	2271.07	0	1758.36	198	214	TRUE
AurelioLoricoh3Bio_huSP_sf4_Cd	1	1	mascot_daemon_merge (F011590)	Syntenin-1 OS=Homo sapiens GN=SDCBP PE=1 SV=1	O00560	SwissProt_2012_09.fasta	32445.3	1	20	35	147	0.00109	0.819	possibly correct	TRUE	3170: Scan 4772 (rt=38.5411) [D:\Raw Data\1206\LTQ\120627T-Roseman University\9.RAW]	TITmHKDSTGHVGFIFK	R	N	0.997	32.8	44.1	21	5.28	2		m4: Oxidation (+15.99)	646.214	1935.62	1934.98	3	1.648	-184.5	2312.47	0	6794.38	198	214	TRUE
AurelioLoricoh3Bio_huSP_sf4_Cd	1	1	mascot_daemon_merge (F011590)	Syntenin-1 OS=Homo sapiens GN=SDCBP PE=1 SV=1	O00560	SwissProt_2012_09.fasta	32445.3	1	20	35	147	0.00109	0.819	possibly correct	TRUE	3025: Scan 4580 (rt=37.4827) [D:\Raw Data\1206\LTQ\120627T-Roseman University\9.RAW]	TITmHKDSTGHVGFIFK	R	N	0.997	43.9	44.1	33.2	5.41	2		m4: Oxidation (+15.99)	646.214	1935.62	1934.98	3	1.649	-184.1	2248.96	0	11842.1	198	214	TRUE
AurelioLoricoh3Bio_huSP_sf4_Cd	1	1	mascot_daemon_merge (F011590)	Syntenin-1 OS=Homo sapiens GN=SDCBP PE=1 SV=1	O00560	SwissProt_2012_09.fasta	32445.3	1	20	35	147	0.00109	0.819	possibly correct	TRUE	3043: Sum of 2 scans in range 4601 (rt=37.5998) to 4620 (rt=37.7056) [D:\Raw Data\1206\LTQ\120627T-Roseman University\9.RAW]	TITmHKDSTGHVGFIFK	R	N	0.997	71.9	43.2	61	6.7	2		m4: Oxidation (+15.99)	968.356	1934.7	1934.98	2	0.7243	-143.9	2259.16	0	8453.98	198	214	TRUE
AurelioLoricoh3Bio_huSP_sf4_Cd	1	1	mascot_daemon_merge (F011590)	Syntenin-1 OS=Homo sapiens GN=SDCBP PE=1 SV=1	O00560	SwissProt_2012_09.fasta	32445.3	1	20	35	147	0.00109	0.819	possibly correct	TRUE	5261: Scan 7660 (rt=54.5892) [D:\Raw Data\1206\LTQ\120627T-Roseman University\9.RAW]	VDKVIQAQTAFSANPANPAILSEASAPIPHDGNLYPR	K	L	0.997	40.5	41.7	34.5	6.8	2			1292.56	3874.64	3872.99	3	2.658	-90.48	3275.35	0	1493.82	12	48	TRUE
AurelioLoricoh3Bio_huSP_sf4_Cd	1	1	mascot_daemon_merge (F011590)	Syntenin-1 OS=Homo sapiens GN=SDCBP PE=1 SV=1	O00560	SwissProt_2012_09.fasta	32445.3	1	20	35	147	0.00109	0.819	possibly correct	TRUE	5200: Sum of 2 scans in range 7568 (rt=54.0773) to 7571 (rt=54.0953) [D:\Raw Data\1206\LTQ\120627T-Roseman University\9.RAW]	VDKVIQAQTAFSANPANPAILSEASAPIPHDGNLYPR	K	L	0.997	117	42	111	16.6	2			1292.41	3874.19	3872.99	3	2.208	52.37	3245.18	0	8705.87	12	48	TRUE
AurelioLoricoh3Bio_huSP_sf4_Cd	1	1	mascot_daemon_merge (F011590)	Syntenin-1 OS=Homo sapiens GN=SDCBP PE=1 SV=1	O00560	SwissProt_2012_09.fasta	32445.3	1	20	35	147	0.00109	0.819	possibly correct	TRUE	5397: Scan 7858 (rt=55.6762) [D:\Raw Data\1206\LTQ\120627T-Roseman University\9.RAW]	VIQAQTAFSANPANPAILSEASAPIPHDGNLYPR	K	L	0.921	41.9	41.9	34.6	0	2			1177.66	2353.3	3530.8	2	-1176	-125.7	3340.57	0	54420.8	15	48	TRUE
AurelioLoricoh3Bio_huSP_sf4_Cd	1	1	mascot_daemon_merge (F011590)	Syntenin-1 OS=Homo sapiens GN=SDCBP PE=1 SV=1	O00560	SwissProt_2012_09.fasta	32445.3	1	20	35	147	0.00109	0.819	possibly correct	TRUE	5647: Scan 8218 (rt=57.6718) [D:\Raw Data\1206\LTQ\120627T-Roseman University\9.RAW]	VIQAQTAFSANPANPAILSEASAPIPHDGNLYPR	K	L	0.927	15	42.2	8.65	1.77	2			1178.28	3531.82	3530.8	3	2.024	5.108	3460.31	0	1729.25	15	48	TRUE
AurelioLoricoh3Bio_huSP_sf4_Cd	1	1	mascot_daemon_merge (F011590)	Syntenin-1 OS=Homo sapiens GN=SDCBP PE=1 SV=1	O00560	SwissProt_2012_09.fasta	32445.3	1	20	35	147	0.00109	0.819	possibly correct	TRUE	5319: Scan 7913 (rt=55.5667) [D:\Raw Data\1206\LTQ\120627T-Roseman University\6.RAW]	VIQAQTAFSANPANPAILSEASAPIPHDGNLYPR	K	L	0.997	63.3	42.2	57.4	7.37	2			1177.95	3530.82	3530.8	3	1.02	4.976	3334	0	3862.62	15	48	TRUE
AurelioLoricoh3Bio_huSP_sf4_Cd	1	1	mascot_daemon_merge (F011590)	Syntenin-1 OS=Homo sapiens GN=SDCBP PE=1 SV=1	O00560	SwissProt_2012_09.fasta	32445.3	1	20	35	147	0.00109	0.819	possibly correct	TRUE	5509: Scan 7997 (rt=55.0672) [D:\Raw Data\1206\LTQ\120627T-Roseman University\5.RAW]	VIQAQTAFSANPANPAILSEASAPIPHDGNLYPR	K	L	0.997	83.9	42.1	76.5	7.85	2			1177.97	3530.89	3530.8	3	1.093	25.62	3304.03	0	8999.63	15	48	TRUE
AurelioLoricoh3Bio_huSP_sf4_Cd	1	1	mascot_daemon_merge (F011590)	Syntenin-1 OS=Homo sapiens GN=SDCBP PE=1 SV=1	O00560	SwissProt_2012_09.fasta	32445.3	1	20	35	147	0.00109	0.819	possibly correct	TRUE	5313: Sum of 2 scans in range 7733 (rt=54.997) to 7760 (rt=55.1447) [D:\Raw Data\1206\LTQ\120627T-Roseman University\9.RAW]	VIQAQTAFSANPANPAILSEASAPIPHDGNLYPR	K	L	0.997	70.7	41.7	57.8	9.34	2			1177.54	3529.6	3530.8	3	-0.1917	-54.3	3304.25	0	95989.9	15	48	TRUE
AurelioLoricoh3Bio_huSP_sf4_Cd	1	1	mascot_daemon_merge (F011590)	Syntenin-1 OS=Homo sapiens GN=SDCBP PE=1 SV=1	O00560	SwissProt_2012_09.fasta	32445.3	1	20	35	147	0.00109	0.819	possibly correct	TRUE	5360: Scan 7734 (rt=55.1723) [D:\Raw Data\1206\LTQ\120627T-Roseman University\8.RAW]	VIQAQTAFSANPANPAILSEASAPIPHDGNLYPR	K	L	0.997	54.9	42	48.5	9.6	2			1178.03	3531.05	3530.8	3	1.259	72.58	3310.34	0	2461.73	15	48	TRUE
AurelioLoricoh3Bio_huSP_sf4_Cd	1	1	mascot_daemon_merge (F011590)	Syntenin-1 OS=Homo sapiens GN=SDCBP PE=1 SV=1	O00560	SwissProt_2012_09.fasta	32445.3	1	20	35	147	0.00109	0.819	possibly correct	TRUE	5177: Sum of 2 scans in range 7734 (rt=55.2734) to 7738 (rt=55.2952) [D:\Raw Data\1206\LTQ\120627T-Roseman University\14.RAW]	VIQAQTAFSANPANPAILSEASAPIPHDGNLYPR	K	L	0.997	56	42.3	45.9	10.2	2			1178.3	3531.88	3530.8	3	2.082	21.67	3317.06	0	7561.95	15	48	TRUE
AurelioLoricoh3Bio_huSP_sf4_Cd	1	1	mascot_daemon_merge (F011590)	Syntenin-1 OS=Homo sapiens GN=SDCBP PE=1 SV=1	O00560	SwissProt_2012_09.fasta	32445.3	1	20	35	147	0.00109	0.819	possibly correct	TRUE	5254: Sum of 2 scans in range 7724 (rt=55.1124) to 7743 (rt=55.22) [D:\Raw Data\1206\LTQ\120627T-Roseman University\10.RAW]	VIQAQTAFSANPANPAILSEASAPIPHDGNLYPR	K	L	0.997	60.1	42.2	53.9	11.5	2			1178.28	3531.82	3530.8	3	2.024	5.362	3309.97	0	29737.3	15	48	TRUE
AurelioLoricoh3Bio_huSP_sf4_Cd	1	1	mascot_daemon_merge (F011590)	Matrix metalloproteinase-14 OS=Homo sapiens GN=MMP14 PE=1 SV=3	P50281	SwissProt_2012_09.fasta	65895.8	1	3	3	3	2.22e-05	0.0584	possibly correct	FALSE	3289: Scan 4924 (rt=39.4216) [D:\Raw Data\1206\LTQ\120627T-Roseman University\8.RAW]	GLPASINTAYER	R	K	0.911	39.7	44	33.7	0	2			646.233	1935.68	1291.66	3	645	136.6	2365.3	0	3378.72	363	374	TRUE
AurelioLoricoh3Bio_huSP_sf4_Cd	1	1	mascot_daemon_merge (F011590)	Matrix metalloproteinase-14 OS=Homo sapiens GN=MMP14 PE=1 SV=3	P50281	SwissProt_2012_09.fasta	65895.8	1	3	3	3	2.22e-05	0.0584	possibly correct	FALSE	6360: Scan 9164 (rt=61.4377) [D:\Raw Data\1206\LTQ\120627T-Roseman University\5.RAW]	GSFMGSDEVFTYFYK	R	G	0.995	19.2	43	18.8	3.47	2			890.028	1778.04	1777.78	2	1.271	150.9	3686.26	0	3902.78	465	479	TRUE
AurelioLoricoh3Bio_huSP_sf4_Cd	1	1	mascot_daemon_merge (F011590)	Matrix metalloproteinase-14 OS=Homo sapiens GN=MMP14 PE=1 SV=3	P50281	SwissProt_2012_09.fasta	65895.8	1	3	3	3	2.22e-05	0.0584	possibly correct	FALSE	1739: Scan 2823 (rt=27.6696) [D:\Raw Data\1206\LTQ\120627T-Roseman University\5.RAW]	RLLYcQR	R	S	0.944	45.3	43.7	27.5	0	2		c5: Carbamidomethyl (+57.02)	505.167	1008.32	1008.54	2	0.7863	-214.5	1660.18	0	6758.54	570	576	TRUE
AurelioLoricoh3Bio_huSP_sf4_Cd	1	1	mascot_daemon_merge (F011590)	Keratin, type I cytoskeletal 17 OS=Homo sapiens GN=KRT17 PE=1 SV=2	Q04695	SwissProt_2012_09.fasta	48106.7	1	2	2	2	1.48e-05	0.229	possibly correct	FALSE	2851: Scan 4496 (rt=37.0763) [D:\Raw Data\1206\LTQ\120627T-Roseman University\12.RAW]	ALEEANTELEVK	R	I	0.997	44.2	44.1	36.8	1.77	2			672.554	1343.09	1345.68	2	-1.584	313.6	2224.58	0	1431.68	104	115	TRUE
AurelioLoricoh3Bio_huSP_sf4_Cd	1	1	mascot_daemon_merge (F011590)	Keratin, type I cytoskeletal 17 OS=Homo sapiens GN=KRT17 PE=1 SV=2	Q04695	SwissProt_2012_09.fasta	48106.7	1	2	2	2	1.48e-05	0.229	possibly correct	FALSE	1817: Scan 3015 (rt=28.9051) [D:\Raw Data\1206\LTQ\120627T-Roseman University\13.RAW]	EVATNSELVQSGK	R	S	0.997	55.8	43.2	44.2	4.44	2			681.338	1360.66	1361.69	2	-0.02272	-16.69	1734.31	0	1798.89	285	297	TRUE
AurelioLoricoh3Bio_huSP_sf4_Cd	1	1	mascot_daemon_merge (F011590)	Keratin, type I cytoskeletal 17 OS=Homo sapiens GN=KRT17 PE=1 SV=2	Q04695	SwissProt_2012_09.fasta	48106.7	1	2	2	2	1.48e-05	0.229	possibly correct	FALSE	1471: Scan 3056 (rt=29.0355) [D:\Raw Data\1206\LTQ\120627T-Roseman University\3.RAW]	EVATNSELVQSGK	R	S	0.997	38.8	43.5	36.7	5.96	2			681.855	1361.7	1361.69	2	1.013	7.301	1742.13	0	594.882	285	297	TRUE
AurelioLoricoh3Bio_huSP_sf4_Cd	1	1	mascot_daemon_merge (F011590)	Keratin, type I cytoskeletal 17 OS=Homo sapiens GN=KRT17 PE=1 SV=2	Q04695	SwissProt_2012_09.fasta	48106.7	1	2	2	2	1.48e-05	0.229	possibly correct	FALSE	1971: Sum of 2 scans in range 3336 (rt=30.5797) to 3366 (rt=30.7434) [D:\Raw Data\1206\LTQ\120627T-Roseman University\6.RAW]	EVATNSELVQSGK	R	S	0.997	75.3	44	67.1	0	2			681.51	2041.51	1361.69	3	680.8	-13.22	1839.69	0	6225.07	285	297	TRUE
AurelioLoricoh3Bio_huSP_sf4_Cd	1	1	mascot_daemon_merge (F011590)	Keratin, type I cytoskeletal 17 OS=Homo sapiens GN=KRT17 PE=1 SV=2	Q04695	SwissProt_2012_09.fasta	48106.7	1	2	2	2	1.48e-05	0.229	possibly correct	FALSE	1907: Scan 3094 (rt=29.0152) [D:\Raw Data\1206\LTQ\120627T-Roseman University\2.RAW]	EVATNSELVQSGK	R	S	0.997	81.5	44.1	70.9	0	2			681.215	2040.62	1361.69	3	679.9	43.69	1740.91	0	7208.18	285	297	TRUE
AurelioLoricoh3Bio_huSP_sf4_Cd	1	1	mascot_daemon_merge (F011590)	Keratin, type I cytoskeletal 17 OS=Homo sapiens GN=KRT17 PE=1 SV=2	Q04695	SwissProt_2012_09.fasta	48106.7	1	2	2	2	1.48e-05	0.229	possibly correct	FALSE	2224: Scan 3086 (rt=29.1493) [D:\Raw Data\1206\LTQ\120627T-Roseman University\7.RAW]	EVATNSELVQSGK	R	S	0.997	79.2	43.4	69.3	6.6	2			681.412	1360.81	1361.69	2	0.1255	92.13	1748.96	0	5208.64	285	297	TRUE
AurelioLoricoh3Bio_huSP_sf4_Cd	1	1	mascot_daemon_merge (F011590)	Keratin, type I cytoskeletal 17 OS=Homo sapiens GN=KRT17 PE=1 SV=2	Q04695	SwissProt_2012_09.fasta	48106.7	1	2	2	2	1.48e-05	0.229	possibly correct	FALSE	1790: Scan 3032 (rt=28.9972) [D:\Raw Data\1206\LTQ\120627T-Roseman University\12.RAW]	EVATNSELVQSGK	R	S	0.997	82.7	43.7	71.7	4.7	2			681.649	1361.28	1361.69	2	0.5998	-295.7	1739.83	0	2469.44	285	297	TRUE
AurelioLoricoh3Bio_huSP_sf4_Cd	1	1	mascot_daemon_merge (F011590)	Keratin, type I cytoskeletal 17 OS=Homo sapiens GN=KRT17 PE=1 SV=2	Q04695	SwissProt_2012_09.fasta	48106.7	1	2	2	2	1.48e-05	0.229	possibly correct	FALSE	1839: Scan 2985 (rt=28.7107) [D:\Raw Data\1206\LTQ\120627T-Roseman University\10.RAW]	EVATNSELVQSGK	R	S	0.997	85.2	43.4	74.5	6.03	2			681.291	1360.57	1361.69	2	-0.1155	-84.83	1722.64	0	3100.03	285	297	TRUE
AurelioLoricoh3Bio_huSP_sf4_Cd	1	1	mascot_daemon_merge (F011590)	Keratin, type I cytoskeletal 17 OS=Homo sapiens GN=KRT17 PE=1 SV=2	Q04695	SwissProt_2012_09.fasta	48106.7	1	2	2	2	1.48e-05	0.229	possibly correct	FALSE	2311: Scan 3608 (rt=32.1694) [D:\Raw Data\1206\LTQ\120627T-Roseman University\10.RAW]	ILNEMRDQYEK	R	M	0.899	24	43.7	14.4	1.92	2			720.215	1438.41	1438.7	2	0.7225	-194.7	1930.16	0	4108.17	252	262	TRUE
AurelioLoricoh3Bio_huSP_sf4_Cd	1	1	mascot_daemon_merge (F011590)	Keratin, type I cytoskeletal 17 OS=Homo sapiens GN=KRT17 PE=1 SV=2	Q04695	SwissProt_2012_09.fasta	48106.7	1	2	2	2	1.48e-05	0.229	possibly correct	FALSE	2721: Scan 3768 (rt=32.8732) [D:\Raw Data\1206\LTQ\120627T-Roseman University\7.RAW]	ILNEMRDQYEK	R	M	0.985	21.8	43.8	12.9	2.89	2			719.173	1436.33	1438.7	2	-1.361	-249.2	1972.39	0	4122.28	252	262	TRUE
AurelioLoricoh3Bio_huSP_sf4_Cd	1	1	mascot_daemon_merge (F011590)	Keratin, type I cytoskeletal 17 OS=Homo sapiens GN=KRT17 PE=1 SV=2	Q04695	SwissProt_2012_09.fasta	48106.7	1	2	2	2	1.48e-05	0.229	possibly correct	FALSE	2696: Sum of 2 scans in range 3735 (rt=32.6954) to 3744 (rt=32.7464) [D:\Raw Data\1206\LTQ\120627T-Roseman University\7.RAW]	ILNEMRDQYEK	R	M	0.997	48.2	43.7	36	4.07	2			720.211	1438.41	1438.7	2	0.7161	-199.2	1963.26	0	8968.93	252	262	TRUE
AurelioLoricoh3Bio_huSP_sf4_Cd	1	1	mascot_daemon_merge (F011590)	Keratin, type I cytoskeletal 17 OS=Homo sapiens GN=KRT17 PE=1 SV=2	Q04695	SwissProt_2012_09.fasta	48106.7	1	2	2	2	1.48e-05	0.229	possibly correct	FALSE	2286: Scan 3686 (rt=32.6318) [D:\Raw Data\1206\LTQ\120627T-Roseman University\12.RAW]	LAADDFR	R	T	0.919	43.6	43.6	13.9	0	2			405.073	808.132	807.4	2	1.74	-328.2	1957.91	0	17409.5	164	170	TRUE
AurelioLoricoh3Bio_huSP_sf4_Cd	1	1	mascot_daemon_merge (F011590)	Keratin, type I cytoskeletal 17 OS=Homo sapiens GN=KRT17 PE=1 SV=2	Q04695	SwissProt_2012_09.fasta	48106.7	1	2	2	2	1.48e-05	0.229	possibly correct	FALSE	2774: Scan 4443 (rt=36.6668) [D:\Raw Data\1206\LTQ\120627T-Roseman University\6.RAW]	LAADDFR	R	T	0.922	43.8	43.7	11.6	0	2			403.644	805.273	807.4	2	-1.119	-144.7	2200.01	0	38835.7	164	170	TRUE
AurelioLoricoh3Bio_huSP_sf4_Cd	1	1	mascot_daemon_merge (F011590)	Keratin, type I cytoskeletal 17 OS=Homo sapiens GN=KRT17 PE=1 SV=2	Q04695	SwissProt_2012_09.fasta	48106.7	1	2	2	2	1.48e-05	0.229	possibly correct	FALSE	2323: Sum of 2 scans in range 3658 (rt=32.0353) to 3690 (rt=32.2038) [D:\Raw Data\1206\LTQ\120627T-Roseman University\2.RAW]	LAADDFR	R	T	0.926	44	43.7	18.6	0	2			403.934	805.854	807.4	2	-0.5384	575.4	1927.17	0	63586.1	164	170	TRUE
AurelioLoricoh3Bio_huSP_sf4_Cd	1	1	mascot_daemon_merge (F011590)	Keratin, type I cytoskeletal 17 OS=Homo sapiens GN=KRT17 PE=1 SV=2	Q04695	SwissProt_2012_09.fasta	48106.7	1	2	2	2	1.48e-05	0.229	possibly correct	FALSE	2307: Scan 3725 (rt=32.7011) [D:\Raw Data\1206\LTQ\120627T-Roseman University\11.RAW]	LAADDFR	R	T	0.927	44	43.6	21.3	0	2			405.408	808.802	807.4	2	2.409	498.7	1962.07	0	10520.5	164	170	TRUE
AurelioLoricoh3Bio_huSP_sf4_Cd	1	1	mascot_daemon_merge (F011590)	Keratin, type I cytoskeletal 17 OS=Homo sapiens GN=KRT17 PE=1 SV=2	Q04695	SwissProt_2012_09.fasta	48106.7	1	2	2	2	1.48e-05	0.229	possibly correct	FALSE	2703: Sum of 2 scans in range 3746 (rt=32.7563) to 3758 (rt=32.8203) [D:\Raw Data\1206\LTQ\120627T-Roseman University\7.RAW]	LAADDFR	R	T	0.932	44.3	43.6	19.4	0	2			403.851	805.687	807.4	2	-0.7052	368.8	1967.3	0	123498	164	170	TRUE
AurelioLoricoh3Bio_huSP_sf4_Cd	1	1	mascot_daemon_merge (F011590)	Keratin, type I cytoskeletal 17 OS=Homo sapiens GN=KRT17 PE=1 SV=2	Q04695	SwissProt_2012_09.fasta	48106.7	1	2	2	2	1.48e-05	0.229	possibly correct	FALSE	2341: Scan 3673 (rt=32.1115) [D:\Raw Data\1206\LTQ\120627T-Roseman University\1.RAW]	LAADDFR	R	T	0.955	46.2	43.6	20.2	0	2			403.846	805.678	807.4	2	-0.7142	357.6	1926.69	0	61050.6	164	170	TRUE
AurelioLoricoh3Bio_huSP_sf4_Cd	1	1	mascot_daemon_merge (F011590)	Keratin, type I cytoskeletal 17 OS=Homo sapiens GN=KRT17 PE=1 SV=2	Q04695	SwissProt_2012_09.fasta	48106.7	1	2	2	2	1.48e-05	0.229	possibly correct	FALSE	2296: Sum of 2 scans in range 3588 (rt=32.062) to 3590 (rt=32.0707) [D:\Raw Data\1206\LTQ\120627T-Roseman University\10.RAW]	LAADDFR	R	T	0.962	42.1	43.2	24.1	0	2			405.507	1213.5	807.4	3	407.1	-0.6991	1923.98	0	59147.2	164	170	TRUE
AurelioLoricoh3Bio_huSP_sf4_Cd	1	1	mascot_daemon_merge (F011590)	Keratin, type I cytoskeletal 17 OS=Homo sapiens GN=KRT17 PE=1 SV=2	Q04695	SwissProt_2012_09.fasta	48106.7	1	2	2	2	1.48e-05	0.229	possibly correct	FALSE	1905: Sum of 2 scans in range 3660 (rt=32.3886) to 3666 (rt=32.4214) [D:\Raw Data\1206\LTQ\120627T-Roseman University\3.RAW]	LAADDFR	R	T	0.992	36.6	43.9	4.94	1.8	2			404.102	806.19	807.4	2	-0.2027	-251.1	1944.3	0	6783.39	164	170	TRUE
AurelioLoricoh3Bio_huSP_sf4_Cd	1	1	mascot_daemon_merge (F011590)	Keratin, type I cytoskeletal 17 OS=Homo sapiens GN=KRT17 PE=1 SV=2	Q04695	SwissProt_2012_09.fasta	48106.7	1	2	2	2	1.48e-05	0.229	possibly correct	FALSE	2843: Scan 4538 (rt=37.1835) [D:\Raw Data\1206\LTQ\120627T-Roseman University\6.RAW]	LAADDFR	R	T	0.992	47.4	42.8	30.5	0	2			404.195	1209.56	807.4	3	403.2	60.36	2231.01	0	34205.2	164	170	TRUE
AurelioLoricoh3Bio_huSP_sf4_Cd	1	1	mascot_daemon_merge (F011590)	Keratin, type I cytoskeletal 17 OS=Homo sapiens GN=KRT17 PE=1 SV=2	Q04695	SwissProt_2012_09.fasta	48106.7	1	2	2	2	1.48e-05	0.229	possibly correct	FALSE	2769: Sum of 2 scans in range 4436 (rt=36.6307) to 4442 (rt=36.6625) [D:\Raw Data\1206\LTQ\120627T-Roseman University\6.RAW]	LAADDFR	R	T	0.995	55.8	43.1	29.8	0	2			404.713	807.412	807.4	2	1.019	20.67	2198.8	0	103153	164	170	TRUE
AurelioLoricoh3Bio_huSP_sf4_Cd	1	1	mascot_daemon_merge (F011590)	Keratin, type I cytoskeletal 17 OS=Homo sapiens GN=KRT17 PE=1 SV=2	Q04695	SwissProt_2012_09.fasta	48106.7	1	2	2	2	1.48e-05	0.229	possibly correct	FALSE	2323: Sum of 2 scans in range 3728 (rt=32.9285) to 3752 (rt=33.0612) [D:\Raw Data\1206\LTQ\120627T-Roseman University\14.RAW]	LAADDFR	R	T	0.997	47.2	43.7	17.3	1.33	2			404.425	806.835	807.4	2	0.4423	547.5	1979.69	0	14781.8	164	170	TRUE
AurelioLoricoh3Bio_huSP_sf4_Cd	1	1	mascot_daemon_merge (F011590)	Keratin, type I cytoskeletal 17 OS=Homo sapiens GN=KRT17 PE=1 SV=2	Q04695	SwissProt_2012_09.fasta	48106.7	1	2	2	2	1.48e-05	0.229	possibly correct	FALSE	2656: Scan 4287 (rt=35.8142) [D:\Raw Data\1206\LTQ\120627T-Roseman University\6.RAW]	LASYLDK	R	V	0.946	45.5	43.7	15.8	0	2			406.003	809.991	809.44	2	1.558	-551.9	2148.85	0	14290.9	95	101	TRUE
AurelioLoricoh3Bio_huSP_sf4_Cd	1	1	mascot_daemon_merge (F011590)	Keratin, type I cytoskeletal 17 OS=Homo sapiens GN=KRT17 PE=1 SV=2	Q04695	SwissProt_2012_09.fasta	48106.7	1	2	2	2	1.48e-05	0.229	possibly correct	FALSE	2226: Scan 3488 (rt=31.2531) [D:\Raw Data\1206\LTQ\120627T-Roseman University\5.RAW]	LASYLDK	R	V	0.952	45.5	43.1	13.9	0	2			405.618	809.221	809.44	2	0.7876	-265.5	1875.19	0	17125.6	95	101	TRUE
AurelioLoricoh3Bio_huSP_sf4_Cd	1	1	mascot_daemon_merge (F011590)	Keratin, type I cytoskeletal 17 OS=Homo sapiens GN=KRT17 PE=1 SV=2	Q04695	SwissProt_2012_09.fasta	48106.7	1	2	2	2	1.48e-05	0.229	possibly correct	FALSE	2715: Scan 4167 (rt=34.8391) [D:\Raw Data\1206\LTQ\120627T-Roseman University\5.RAW]	LASYLDKVR	R	A	0.984	45.6	43.6	12.2	0	2			533.19	1596.55	1064.61	3	532.9	310.7	2090.35	0	24068.7	95	103	TRUE
AurelioLoricoh3Bio_huSP_sf4_Cd	1	1	mascot_daemon_merge (F011590)	Keratin, type I cytoskeletal 17 OS=Homo sapiens GN=KRT17 PE=1 SV=2	Q04695	SwissProt_2012_09.fasta	48106.7	1	2	2	2	1.48e-05	0.229	possibly correct	FALSE	2250: Scan 4141 (rt=35.0645) [D:\Raw Data\1206\LTQ\120627T-Roseman University\3.RAW]	LASYLDKVR	R	A	0.997	37.4	43.7	12.6	2.96	2			532.582	1063.15	1064.61	2	-0.4532	-425.8	2103.87	0	1667.57	95	103	TRUE
AurelioLoricoh3Bio_huSP_sf4_Cd	1	1	mascot_daemon_merge (F011590)	Keratin, type I cytoskeletal 17 OS=Homo sapiens GN=KRT17 PE=1 SV=2	Q04695	SwissProt_2012_09.fasta	48106.7	1	2	2	2	1.48e-05	0.229	possibly correct	FALSE	2966: Scan 4101 (rt=34.6934) [D:\Raw Data\1206\LTQ\120627T-Roseman University\7.RAW]	LASYLDKVR	R	A	0.997	44.6	43.9	12.7	2.96	2			533.172	1064.33	1064.61	2	0.7265	-259.3	2081.6	0	10253.8	95	103	TRUE
AurelioLoricoh3Bio_huSP_sf4_Cd	1	1	mascot_daemon_merge (F011590)	Keratin, type I cytoskeletal 17 OS=Homo sapiens GN=KRT17 PE=1 SV=2	Q04695	SwissProt_2012_09.fasta	48106.7	1	2	2	2	1.48e-05	0.229	possibly correct	FALSE	2675: Scan 4135 (rt=34.5342) [D:\Raw Data\1206\LTQ\120627T-Roseman University\1.RAW]	LASYLDKVR	R	A	0.997	52.2	43.9	15.7	2.11	2			534.109	1066.2	1064.61	2	2.6	-382.2	2072.05	0	31371.2	95	103	TRUE
AurelioLoricoh3Bio_huSP_sf4_Cd	1	1	mascot_daemon_merge (F011590)	Keratin, type I cytoskeletal 17 OS=Homo sapiens GN=KRT17 PE=1 SV=2	Q04695	SwissProt_2012_09.fasta	48106.7	1	2	2	2	1.48e-05	0.229	possibly correct	FALSE	2600: Scan 4248 (rt=34.8415) [D:\Raw Data\1206\LTQ\120627T-Roseman University\4.RAW]	LASYLDKVR	R	A	0.997	51.3	43.6	14.8	4.64	2			532.772	1063.53	1064.61	2	-0.07364	-69.18	2090.49	0	15219.2	95	103	TRUE
AurelioLoricoh3Bio_huSP_sf4_Cd	1	1	mascot_daemon_merge (F011590)	Keratin, type I cytoskeletal 17 OS=Homo sapiens GN=KRT17 PE=1 SV=2	Q04695	SwissProt_2012_09.fasta	48106.7	1	2	2	2	1.48e-05	0.229	possibly correct	FALSE	2664: Scan 4127 (rt=34.5038) [D:\Raw Data\1206\LTQ\120627T-Roseman University\2.RAW]	LASYLDKVR	R	A	0.997	53.2	44	15.5	2.28	2			533.115	1064.21	1064.61	2	0.6119	-366.9	2070.23	0	16146.5	95	103	TRUE
AurelioLoricoh3Bio_huSP_sf4_Cd	1	1	mascot_daemon_merge (F011590)	Keratin, type I cytoskeletal 17 OS=Homo sapiens GN=KRT17 PE=1 SV=2	Q04695	SwissProt_2012_09.fasta	48106.7	1	2	2	2	1.48e-05	0.229	possibly correct	FALSE	2694: Sum of 2 scans in range 4138 (rt=34.6984) to 4163 (rt=34.8207) [D:\Raw Data\1206\LTQ\120627T-Roseman University\5.RAW]	LASYLDKVR	R	A	0.997	57.7	43.9	14.3	4.22	2			534.061	1066.11	1064.61	2	2.504	467.4	2085.57	0	61639.5	95	103	TRUE
AurelioLoricoh3Bio_huSP_sf4_Cd	1	1	mascot_daemon_merge (F011590)	Keratin, type I cytoskeletal 17 OS=Homo sapiens GN=KRT17 PE=1 SV=2	Q04695	SwissProt_2012_09.fasta	48106.7	1	2	2	2	1.48e-05	0.229	possibly correct	FALSE	2540: Sum of 2 scans in range 4054 (rt=34.6717) to 4064 (rt=34.7255) [D:\Raw Data\1206\LTQ\120627T-Roseman University\12.RAW]	LASYLDKVR	R	A	0.997	64.3	43.9	18.3	4.41	2			533.42	1064.83	1064.61	2	1.223	206.9	2081.92	0	11687.1	95	103	TRUE
AurelioLoricoh3Bio_huSP_sf4_Cd	1	1	mascot_daemon_merge (F011590)	Keratin, type I cytoskeletal 17 OS=Homo sapiens GN=KRT17 PE=1 SV=2	Q04695	SwissProt_2012_09.fasta	48106.7	1	2	2	2	1.48e-05	0.229	possibly correct	FALSE	3807: Scan 5840 (rt=44.2037) [D:\Raw Data\1206\LTQ\120627T-Roseman University\6.RAW]	LASYLDKVR	R	A	0.997	71	43.6	19.5	4.3	2			532.842	1063.67	1064.61	2	0.0671	63.02	2652.22	0	55298.3	95	103	TRUE
AurelioLoricoh3Bio_huSP_sf4_Cd	1	1	mascot_daemon_merge (F011590)	Keratin, type I cytoskeletal 17 OS=Homo sapiens GN=KRT17 PE=1 SV=2	Q04695	SwissProt_2012_09.fasta	48106.7	1	2	2	2	1.48e-05	0.229	possibly correct	FALSE	2534: Scan 4079 (rt=34.6582) [D:\Raw Data\1206\LTQ\120627T-Roseman University\11.RAW]	LASYLDKVR	R	A	0.997	75.4	43	25.8	2.31	2			533.306	1064.6	1064.61	2	0.9955	-6.823	2079.49	0	7738.82	95	103	TRUE
AurelioLoricoh3Bio_huSP_sf4_Cd	1	1	mascot_daemon_merge (F011590)	Keratin, type I cytoskeletal 17 OS=Homo sapiens GN=KRT17 PE=1 SV=2	Q04695	SwissProt_2012_09.fasta	48106.7	1	2	2	2	1.48e-05	0.229	possibly correct	FALSE	2526: Scan 3900 (rt=33.455) [D:\Raw Data\1206\LTQ\120627T-Roseman University\5.RAW]	LEQEIATYR	R	R	0.978	18.3	43.5	7.94	2.68	2			562.799	1123.58	1122.58	2	2.012	6.101	2007.3	0	4958.46	377	385	TRUE
AurelioLoricoh3Bio_huSP_sf4_Cd	1	1	mascot_daemon_merge (F011590)	Keratin, type I cytoskeletal 17 OS=Homo sapiens GN=KRT17 PE=1 SV=2	Q04695	SwissProt_2012_09.fasta	48106.7	1	2	2	2	1.48e-05	0.229	possibly correct	FALSE	2832: Scan 3921 (rt=33.7178) [D:\Raw Data\1206\LTQ\120627T-Roseman University\7.RAW]	LEQEIATYR	R	R	0.997	29.8	44	12.8	4.82	2			562.064	1122.11	1122.58	2	0.5411	-411	2023.07	0	2883.77	377	385	TRUE
AurelioLoricoh3Bio_huSP_sf4_Cd	1	1	mascot_daemon_merge (F011590)	Keratin, type I cytoskeletal 17 OS=Homo sapiens GN=KRT17 PE=1 SV=2	Q04695	SwissProt_2012_09.fasta	48106.7	1	2	2	2	1.48e-05	0.229	possibly correct	FALSE	1560: Scan 2752 (rt=27.3607) [D:\Raw Data\1206\LTQ\120627T-Roseman University\6.RAW]	LSGGLGAGScR	R	L	0.981	25.6	43.5	18.5	2.74	2		c10: Carbamidomethyl (+57.02)	518.952	1035.89	1034.5	2	2.392	373.2	1641.64	0	2218.01	31	41	TRUE
AurelioLoricoh3Bio_huSP_sf4_Cd	1	1	mascot_daemon_merge (F011590)	Keratin, type I cytoskeletal 17 OS=Homo sapiens GN=KRT17 PE=1 SV=2	Q04695	SwissProt_2012_09.fasta	48106.7	1	2	2	2	1.48e-05	0.229	possibly correct	FALSE	1623: Scan 2690 (rt=27.0763) [D:\Raw Data\1206\LTQ\120627T-Roseman University\10.RAW]	NHEEEMNALR	K	G	0.973	43.6	43.4	29	0	2			622.275	1863.8	1242.55	3	622.3	-235.1	1624.58	0	4505.33	221	230	TRUE
AurelioLoricoh3Bio_huSP_sf4_Cd	1	1	mascot_daemon_merge (F011590)	Keratin, type I cytoskeletal 17 OS=Homo sapiens GN=KRT17 PE=1 SV=2	Q04695	SwissProt_2012_09.fasta	48106.7	1	2	2	2	1.48e-05	0.229	possibly correct	FALSE	2829: Scan 4374 (rt=36.4301) [D:\Raw Data\1206\LTQ\120627T-Roseman University\13.RAW]	TEELNREVATNSELVQSGK	K	S	0.986	26.5	43	19.5	2.92	2			1053.75	2105.48	2104.05	2	2.435	203.8	2185.81	0	613.619	279	297	TRUE
AurelioLoricoh3Bio_huSP_sf4_Cd	1	1	mascot_daemon_merge (F011590)	Keratin, type I cytoskeletal 17 OS=Homo sapiens GN=KRT17 PE=1 SV=2	Q04695	SwissProt_2012_09.fasta	48106.7	1	2	2	2	1.48e-05	0.229	possibly correct	FALSE	2775: Scan 4318 (rt=36.0614) [D:\Raw Data\1206\LTQ\120627T-Roseman University\10.RAW]	TEELNREVATNSELVQSGK	K	S	0.997	42.1	43.7	37.6	5.28	2			702.275	2103.8	2104.05	3	0.7584	-116.1	2163.68	0	2850	279	297	TRUE
AurelioLoricoh3Bio_huSP_sf4_Cd	1	1	mascot_daemon_merge (F011590)	Keratin, type I cytoskeletal 17 OS=Homo sapiens GN=KRT17 PE=1 SV=2	Q04695	SwissProt_2012_09.fasta	48106.7	1	2	2	2	1.48e-05	0.229	possibly correct	FALSE	2832: Scan 4378 (rt=36.4517) [D:\Raw Data\1206\LTQ\120627T-Roseman University\13.RAW]	TEELNREVATNSELVQSGK	K	S	0.997	40.6	43.6	33.3	5.85	2			702.724	2105.15	2104.05	3	2.105	47.07	2187.1	0	2934.85	279	297	TRUE
AurelioLoricoh3Bio_huSP_sf4_Cd	1	1	mascot_daemon_merge (F011590)	Keratin, type I cytoskeletal 17 OS=Homo sapiens GN=KRT17 PE=1 SV=2	Q04695	SwissProt_2012_09.fasta	48106.7	1	2	2	2	1.48e-05	0.229	possibly correct	FALSE	3223: Scan 4446 (rt=36.5269) [D:\Raw Data\1206\LTQ\120627T-Roseman University\7.RAW]	TEELNREVATNSELVQSGK	K	S	0.997	78.2	44	68.7	7.24	2			702.223	2103.65	2104.05	3	0.6019	-190.5	2191.61	0	3041.9	279	297	TRUE
AurelioLoricoh3Bio_huSP_sf4_Cd	1	1	mascot_daemon_merge (F011590)	Keratin, type I cytoskeletal 17 OS=Homo sapiens GN=KRT17 PE=1 SV=2	Q04695	SwissProt_2012_09.fasta	48106.7	1	2	2	2	1.48e-05	0.229	possibly correct	FALSE	4079: Scan 6198 (rt=46.1366) [D:\Raw Data\1206\LTQ\120627T-Roseman University\6.RAW]	TRLEQEIATYR	K	R	0.997	38.6	43.3	29.8	3.06	2			690.287	1378.56	1379.73	2	-0.1619	-117.3	2768.19	0	4370.68	375	385	TRUE
AurelioLoricoh3Bio_huSP_sf4_Cd	1	1	mascot_daemon_merge (F011590)	Keratin, type I cytoskeletal 17 OS=Homo sapiens GN=KRT17 PE=1 SV=2	Q04695	SwissProt_2012_09.fasta	48106.7	1	2	2	2	1.48e-05	0.229	possibly correct	FALSE	3460: Scan 4767 (rt=38.2746) [D:\Raw Data\1206\LTQ\120627T-Roseman University\7.RAW]	TRLEQEIATYR	K	R	0.997	39.5	43	29.5	3.51	2			690.362	1378.71	1379.73	2	-0.01052	-7.626	2296.48	0	6343.57	375	385	TRUE
AurelioLoricoh3Bio_huSP_sf4_Cd	1	1	mascot_daemon_merge (F011590)	Keratin, type I cytoskeletal 17 OS=Homo sapiens GN=KRT17 PE=1 SV=2	Q04695	SwissProt_2012_09.fasta	48106.7	1	2	2	2	1.48e-05	0.229	possibly correct	FALSE	3934: Scan 5901 (rt=44.8735) [D:\Raw Data\1206\LTQ\120627T-Roseman University\10.RAW]	VLDELTLAR	R	A	0.991	30.4	44	15.3	2.33	2			515.772	1029.53	1029.59	2	0.9436	-57.38	2692.41	0	3382.01	193	201	TRUE
AurelioLoricoh3Bio_huSP_sf4_Cd	1	1	mascot_daemon_merge (F011590)	Keratin, type I cytoskeletal 17 OS=Homo sapiens GN=KRT17 PE=1 SV=2	Q04695	SwissProt_2012_09.fasta	48106.7	1	2	2	2	1.48e-05	0.229	possibly correct	FALSE	3961: Scan 5823 (rt=44.4341) [D:\Raw Data\1206\LTQ\120627T-Roseman University\8.RAW]	VLDELTLAR	R	A	0.995	38.7	44.1	21.5	2.43	2			515.662	1029.31	1029.59	2	0.7231	-271.4	2666.05	0	5111.28	193	201	TRUE
AurelioLoricoh3Bio_huSP_sf4_Cd	1	1	mascot_daemon_merge (F011590)	Keratin, type I cytoskeletal 17 OS=Homo sapiens GN=KRT17 PE=1 SV=2	Q04695	SwissProt_2012_09.fasta	48106.7	1	2	2	2	1.48e-05	0.229	possibly correct	FALSE	4345: Scan 5976 (rt=44.9338) [D:\Raw Data\1206\LTQ\120627T-Roseman University\7.RAW]	VLDELTLAR	R	A	0.997	58.1	44.3	31.7	0	2			515.064	1542.17	1029.59	3	513.6	119.9	2696.03	0	14800.7	193	201	TRUE
AurelioLoricoh3Bio_huSP_sf4_Cd	1	1	mascot_daemon_merge (F011590)	Keratin, type I cytoskeletal 17 OS=Homo sapiens GN=KRT17 PE=1 SV=2	Q04695	SwissProt_2012_09.fasta	48106.7	1	2	2	2	1.48e-05	0.229	possibly correct	FALSE	3886: Scan 5903 (rt=44.7755) [D:\Raw Data\1206\LTQ\120627T-Roseman University\11.RAW]	VLDELTLAR	R	A	0.997	56.8	44	22.3	2.12	2			515.577	1029.14	1029.59	2	0.5529	-436.7	2686.53	0	4129.97	193	201	TRUE
AurelioLoricoh3Bio_huSP_sf4_Cd	1	1	mascot_daemon_merge (F011590)	Keratin, type I cytoskeletal 17 OS=Homo sapiens GN=KRT17 PE=1 SV=2	Q04695	SwissProt_2012_09.fasta	48106.7	1	2	2	2	1.48e-05	0.229	possibly correct	FALSE	3834: Scan 5842 (rt=44.5455) [D:\Raw Data\1206\LTQ\120627T-Roseman University\12.RAW]	VLDELTLAR	R	A	0.997	62.6	44.1	35.9	3.55	2			515.708	1029.4	1029.59	2	0.814	-183.2	2672.73	0	2255.33	193	201	TRUE
AurelioLoricoh3Bio_huSP_sf4_Cd	1	1	mascot_daemon_merge (F011590)	Keratin, type I cytoskeletal 17 OS=Homo sapiens GN=KRT17 PE=1 SV=2	Q04695	SwissProt_2012_09.fasta	48106.7	1	2	2	2	1.48e-05	0.229	possibly correct	FALSE	4041: Scan 5992 (rt=44.4661) [D:\Raw Data\1206\LTQ\120627T-Roseman University\2.RAW]	VLDELTLAR	R	A	0.997	66.6	44.1	32.3	4.57	2			515.712	1029.41	1029.59	2	0.8218	-175.6	2667.97	0	13059.8	193	201	TRUE
AurelioLoricoh3Bio_huSP_sf4_Cd	1	1	mascot_daemon_merge (F011590)	Keratin, type I cytoskeletal 17 OS=Homo sapiens GN=KRT17 PE=1 SV=2	Q04695	SwissProt_2012_09.fasta	48106.7	1	2	2	2	1.48e-05	0.229	possibly correct	FALSE	3861: Scan 5861 (rt=44.7512) [D:\Raw Data\1206\LTQ\120627T-Roseman University\14.RAW]	VLDELTLAR	R	A	0.997	69.7	44	37.9	4.14	2			515.6	1029.19	1029.59	2	0.5986	-392.2	2685.07	0	3376.17	193	201	TRUE
AurelioLoricoh3Bio_huSP_sf4_Cd	1	1	mascot_daemon_merge (F011590)	Keratin, type I cytoskeletal 17 OS=Homo sapiens GN=KRT17 PE=1 SV=2	Q04695	SwissProt_2012_09.fasta	48106.7	1	2	2	2	1.48e-05	0.229	possibly correct	FALSE	3972: Scan 5854 (rt=44.5582) [D:\Raw Data\1206\LTQ\120627T-Roseman University\9.RAW]	VLDELTLAR	R	A	0.997	70.1	44.1	39.9	3.7	2			515.674	1029.33	1029.59	2	0.7469	-248.3	2673.49	0	4670.22	193	201	TRUE
AurelioLoricoh3Bio_huSP_sf4_Cd	1	1	mascot_daemon_merge (F011590)	Keratin, type I cytoskeletal 17 OS=Homo sapiens GN=KRT17 PE=1 SV=2	Q04695	SwissProt_2012_09.fasta	48106.7	1	2	2	2	1.48e-05	0.229	possibly correct	FALSE	4066: Scan 6002 (rt=44.4987) [D:\Raw Data\1206\LTQ\120627T-Roseman University\1.RAW]	VLDELTLAR	R	A	0.997	82.6	44.1	44.5	3.85	2			515.666	1029.32	1029.59	2	0.7307	-264	2669.92	0	11937.2	193	201	TRUE
AurelioLoricoh3Bio_huSP_sf4_Cd	1	1	mascot_daemon_merge (F011590)	Metalloproteinase inhibitor 3 OS=Homo sapiens GN=TIMP3 PE=1 SV=2	P35625	SwissProt_2012_09.fasta	24145.5	1	6	6	11	8.15e-05	0.284	possibly correct	TRUE	5190: Scan 7746 (rt=55.249) [D:\Raw Data\1206\LTQ\120627T-Roseman University\12.RAW]	EGPFGTLVYTIK	K	Q	0.996	38.5	42.8	14.7	2.68	2			662.317	1322.62	1324.71	2	-1.089	-65.12	3314.94	0	4632.06	54	65	TRUE
AurelioLoricoh3Bio_huSP_sf4_Cd	1	1	mascot_daemon_merge (F011590)	Metalloproteinase inhibitor 3 OS=Homo sapiens GN=TIMP3 PE=1 SV=2	P35625	SwissProt_2012_09.fasta	24145.5	1	6	6	11	8.15e-05	0.284	possibly correct	TRUE	5237: Scan 7773 (rt=55.3215) [D:\Raw Data\1206\LTQ\120627T-Roseman University\11.RAW]	EGPFGTLVYTIK	K	Q	0.997	33.9	43.8	23	4.7	2			663.157	1324.3	1324.71	2	0.5922	-309.7	3319.29	0	4721.76	54	65	TRUE
AurelioLoricoh3Bio_huSP_sf4_Cd	1	1	mascot_daemon_merge (F011590)	Metalloproteinase inhibitor 3 OS=Homo sapiens GN=TIMP3 PE=1 SV=2	P35625	SwissProt_2012_09.fasta	24145.5	1	6	6	11	8.15e-05	0.284	possibly correct	TRUE	5252: Scan 7832 (rt=55.7352) [D:\Raw Data\1206\LTQ\120627T-Roseman University\12.RAW]	EGPFGTLVYTIK	K	Q	0.997	59.9	43.1	47.3	3.02	2			663.278	1324.54	1324.71	2	0.8337	-127.5	3344.11	0	3435.92	54	65	TRUE
AurelioLoricoh3Bio_huSP_sf4_Cd	1	1	mascot_daemon_merge (F011590)	Metalloproteinase inhibitor 3 OS=Homo sapiens GN=TIMP3 PE=1 SV=2	P35625	SwissProt_2012_09.fasta	24145.5	1	6	6	11	8.15e-05	0.284	possibly correct	TRUE	5260: Scan 7731 (rt=55.1529) [D:\Raw Data\1206\LTQ\120627T-Roseman University\10.RAW]	EGPFGTLVYTIK	K	Q	0.997	62.2	43.4	51.6	5.72	2			663.248	1324.48	1324.71	2	0.7729	-173.4	3309.18	0	5798.7	54	65	TRUE
AurelioLoricoh3Bio_huSP_sf4_Cd	1	1	mascot_daemon_merge (F011590)	Metalloproteinase inhibitor 3 OS=Homo sapiens GN=TIMP3 PE=1 SV=2	P35625	SwissProt_2012_09.fasta	24145.5	1	6	6	11	8.15e-05	0.284	possibly correct	TRUE	2909: Scan 4609 (rt=37.5652) [D:\Raw Data\1206\LTQ\120627T-Roseman University\11.RAW]	GGYcSWYR	K	G	0.98	45.5	44.3	33.4	0	2		c4: Carbamidomethyl (+57.02)	525.017	1572.03	1048.43	3	524.6	113.9	2253.91	0	3039.07	189	196	TRUE
AurelioLoricoh3Bio_huSP_sf4_Cd	1	1	mascot_daemon_merge (F011590)	Metalloproteinase inhibitor 3 OS=Homo sapiens GN=TIMP3 PE=1 SV=2	P35625	SwissProt_2012_09.fasta	24145.5	1	6	6	11	8.15e-05	0.284	possibly correct	TRUE	3882: Scan 5912 (rt=44.9399) [D:\Raw Data\1206\LTQ\120627T-Roseman University\12.RAW]	mYTGLcNFVER	K	W	0.997	60.4	43.5	52	8.29	2		m1: Oxidation (+15.99), c6: Carbamidomethyl (+57.02)	703.681	1405.35	1405.62	2	0.7316	-192.8	2696.39	0	3131.09	113	123	TRUE
AurelioLoricoh3Bio_huSP_sf4_Cd	1	1	mascot_daemon_merge (F011590)	Metalloproteinase inhibitor 3 OS=Homo sapiens GN=TIMP3 PE=1 SV=2	P35625	SwissProt_2012_09.fasta	24145.5	1	6	6	11	8.15e-05	0.284	possibly correct	TRUE	4791: Scan 7096 (rt=51.5723) [D:\Raw Data\1206\LTQ\120627T-Roseman University\10.RAW]	ScYYLPcFVTSK	K	N	0.997	55.2	43.8	32.6	0	2		c2: Carbamidomethyl (+57.02), c7: Carbamidomethyl (+57.02)	764.209	2289.6	1524.69	3	765.9	-69.26	3094.34	0	5886.99	149	160	TRUE
AurelioLoricoh3Bio_huSP_sf4_Cd	1	1	mascot_daemon_merge (F011590)	Metalloproteinase inhibitor 3 OS=Homo sapiens GN=TIMP3 PE=1 SV=2	P35625	SwissProt_2012_09.fasta	24145.5	1	6	6	11	8.15e-05	0.284	possibly correct	TRUE	4766: Scan 7116 (rt=51.6008) [D:\Raw Data\1206\LTQ\120627T-Roseman University\11.RAW]	ScYYLPcFVTSK	K	N	0.997	60	43.2	40.7	0	2		c2: Carbamidomethyl (+57.02), c7: Carbamidomethyl (+57.02)	763.033	2286.08	1524.69	3	762.4	141.6	3096.05	0	3905.62	149	160	TRUE
AurelioLoricoh3Bio_huSP_sf4_Cd	1	1	mascot_daemon_merge (F011590)	Metalloproteinase inhibitor 3 OS=Homo sapiens GN=TIMP3 PE=1 SV=2	P35625	SwissProt_2012_09.fasta	24145.5	1	6	6	11	8.15e-05	0.284	possibly correct	TRUE	3403: Scan 5182 (rt=40.8653) [D:\Raw Data\1206\LTQ\120627T-Roseman University\10.RAW]	WDQLTLSQR	R	K	0.994	49.5	43.9	38.4	0	2			573.765	1718.27	1146.59	3	572.7	76.4	2451.92	0	4184.58	124	132	TRUE
AurelioLoricoh3Bio_huSP_sf4_Cd	1	1	mascot_daemon_merge (F011590)	Metalloproteinase inhibitor 3 OS=Homo sapiens GN=TIMP3 PE=1 SV=2	P35625	SwissProt_2012_09.fasta	24145.5	1	6	6	11	8.15e-05	0.284	possibly correct	TRUE	3419: Scan 5264 (rt=41.214) [D:\Raw Data\1206\LTQ\120627T-Roseman University\11.RAW]	WDQLTLSQR	R	K	0.997	62.7	43.8	46.5	0	2			574.747	1721.22	1146.59	3	575.6	41.1	2472.84	0	6704.97	124	132	TRUE
AurelioLoricoh3Bio_huSP_sf4_Cd	1	1	mascot_daemon_merge (F011590)	Metalloproteinase inhibitor 3 OS=Homo sapiens GN=TIMP3 PE=1 SV=2	P35625	SwissProt_2012_09.fasta	24145.5	1	6	6	11	8.15e-05	0.284	possibly correct	TRUE	3349: Scan 5163 (rt=40.7825) [D:\Raw Data\1206\LTQ\120627T-Roseman University\12.RAW]	YQYLLTGR	K	V	0.997	31.7	44.1	22	2.85	2			507.51	1013.01	1013.54	2	0.4716	465	2446.95	0	3178.07	100	107	TRUE
AurelioLoricoh3Bio_huSP_sf4_Cd	1	1	mascot_daemon_merge (F011590)	Peptidyl-prolyl cis-trans isomerase A OS=Homo sapiens GN=PPIA PE=1 SV=2	P62937	SwissProt_2012_09.fasta	18012.9	1	9	12	15	0.000111	0.667	possibly correct	TRUE	4298: Scan 6464 (rt=48.1236) [D:\Raw Data\1206\LTQ\120627T-Roseman University\14.RAW]	FEDENFILK	K	H	0.997	56.5	43.9	24.8	4.05	2			578.153	1154.29	1154.57	2	0.7259	-239.6	2887.42	0	5687.79	83	91	TRUE
AurelioLoricoh3Bio_huSP_sf4_Cd	1	1	mascot_daemon_merge (F011590)	Peptidyl-prolyl cis-trans isomerase A OS=Homo sapiens GN=PPIA PE=1 SV=2	P62937	SwissProt_2012_09.fasta	18012.9	1	9	12	15	0.000111	0.667	possibly correct	TRUE	4510: Scan 6771 (rt=49.8348) [D:\Raw Data\1206\LTQ\120627T-Roseman University\14.RAW]	HTGPGILSmANAGPNTNGSQFFIcTAK	K	T	0.94	44.1	42.8	27.3	0	2		m9: Oxidation (+15.99), c24: Carbamidomethyl (+57.02)	937.071	1872.13	2807.32	2	-934.2	189.2	2990.09	0	8183.66	92	118	TRUE
AurelioLoricoh3Bio_huSP_sf4_Cd	1	1	mascot_daemon_merge (F011590)	Peptidyl-prolyl cis-trans isomerase A OS=Homo sapiens GN=PPIA PE=1 SV=2	P62937	SwissProt_2012_09.fasta	18012.9	1	9	12	15	0.000111	0.667	possibly correct	TRUE	4969: Scan 7442 (rt=53.6144) [D:\Raw Data\1206\LTQ\120627T-Roseman University\14.RAW]	HTGPGILSMANAGPNTNGSQFFIcTAK	K	T	0.997	55.8	42.7	53.9	4.96	2		c24: Carbamidomethyl (+57.02)	931.537	2791.59	2791.33	3	1.268	95.06	3216.87	0	4520.38	92	118	TRUE
AurelioLoricoh3Bio_huSP_sf4_Cd	1	1	mascot_daemon_merge (F011590)	Peptidyl-prolyl cis-trans isomerase A OS=Homo sapiens GN=PPIA PE=1 SV=2	P62937	SwissProt_2012_09.fasta	18012.9	1	9	12	15	0.000111	0.667	possibly correct	TRUE	4708: Scan 7058 (rt=51.4494) [D:\Raw Data\1206\LTQ\120627T-Roseman University\14.RAW]	IIPGFMcQGGDFTR	R	H	0.997	40	43.3	30.2	2.32	2		c7: Carbamidomethyl (+57.02)	800.712	1599.41	1598.75	2	1.672	-208.4	3086.96	0	7612.61	56	69	TRUE
AurelioLoricoh3Bio_huSP_sf4_Cd	1	1	mascot_daemon_merge (F011590)	Peptidyl-prolyl cis-trans isomerase A OS=Homo sapiens GN=PPIA PE=1 SV=2	P62937	SwissProt_2012_09.fasta	18012.9	1	9	12	15	0.000111	0.667	possibly correct	TRUE	4638: Scan 6957 (rt=50.8794) [D:\Raw Data\1206\LTQ\120627T-Roseman University\14.RAW]	IIPGFMcQGGDFTR	R	H	0.997	33.7	43.2	20.4	3.43	2		c7: Carbamidomethyl (+57.02)	799.746	1597.48	1598.75	2	-0.2601	-162.7	3052.76	0	5145.21	56	69	TRUE
AurelioLoricoh3Bio_huSP_sf4_Cd	1	1	mascot_daemon_merge (F011590)	Peptidyl-prolyl cis-trans isomerase A OS=Homo sapiens GN=PPIA PE=1 SV=2	P62937	SwissProt_2012_09.fasta	18012.9	1	9	12	15	0.000111	0.667	possibly correct	TRUE	4038: Scan 6104 (rt=46.1204) [D:\Raw Data\1206\LTQ\120627T-Roseman University\14.RAW]	IIPGFmcQGGDFTR	R	H	0.997	56.9	43.7	49	2.92	2		m6: Oxidation (+15.99), c7: Carbamidomethyl (+57.02)	808.196	1614.38	1614.74	2	0.6437	-222.3	2767.22	0	37573.2	56	69	TRUE
AurelioLoricoh3Bio_huSP_sf4_Cd	1	1	mascot_daemon_merge (F011590)	Peptidyl-prolyl cis-trans isomerase A OS=Homo sapiens GN=PPIA PE=1 SV=2	P62937	SwissProt_2012_09.fasta	18012.9	1	9	12	15	0.000111	0.667	possibly correct	TRUE	4676: Scan 7010 (rt=51.1796) [D:\Raw Data\1206\LTQ\120627T-Roseman University\14.RAW]	IIPGFMcQGGDFTR	R	H	0.997	72.4	43.6	61.6	0	2		c7: Carbamidomethyl (+57.02)	799.212	2394.61	1598.75	3	796.9	-122.6	3070.77	0	14313.6	56	69	TRUE
AurelioLoricoh3Bio_huSP_sf4_Cd	1	1	mascot_daemon_merge (F011590)	Peptidyl-prolyl cis-trans isomerase A OS=Homo sapiens GN=PPIA PE=1 SV=2	P62937	SwissProt_2012_09.fasta	18012.9	1	9	12	15	0.000111	0.667	possibly correct	TRUE	3094: Scan 4808 (rt=38.8892) [D:\Raw Data\1206\LTQ\120627T-Roseman University\14.RAW]	KITIADcGQLE	K	-	0.997	98.1	43.4	77.1	2.66	2		c7: Carbamidomethyl (+57.02)	624.377	1246.74	1247.63	2	0.1163	93.22	2333.35	0	20376.8	155	165	TRUE
AurelioLoricoh3Bio_huSP_sf4_Cd	1	1	mascot_daemon_merge (F011590)	Peptidyl-prolyl cis-trans isomerase A OS=Homo sapiens GN=PPIA PE=1 SV=2	P62937	SwissProt_2012_09.fasta	18012.9	1	9	12	15	0.000111	0.667	possibly correct	TRUE	4576: Scan 6872 (rt=50.3968) [D:\Raw Data\1206\LTQ\120627T-Roseman University\14.RAW]	SIYGEKFEDENFILK	K	H	0.997	69	43.4	62.7	7.92	2			916.65	1831.29	1831.91	2	0.3821	208.5	3023.81	0	6403.88	77	91	TRUE
AurelioLoricoh3Bio_huSP_sf4_Cd	1	1	mascot_daemon_merge (F011590)	Peptidyl-prolyl cis-trans isomerase A OS=Homo sapiens GN=PPIA PE=1 SV=2	P62937	SwissProt_2012_09.fasta	18012.9	1	9	12	15	0.000111	0.667	possibly correct	TRUE	1616: Scan 2796 (rt=27.7245) [D:\Raw Data\1206\LTQ\120627T-Roseman University\14.RAW]	VKEGmNIVEAmER	K	F	0.997	34.5	43.7	29.2	3.14	2		m5: Oxidation (+15.99), m11: Oxidation (+15.99)	769.562	1537.11	1537.73	2	0.3816	248.1	1663.47	0	2259.03	132	144	TRUE
AurelioLoricoh3Bio_huSP_sf4_Cd	1	1	mascot_daemon_merge (F011590)	Peptidyl-prolyl cis-trans isomerase A OS=Homo sapiens GN=PPIA PE=1 SV=2	P62937	SwissProt_2012_09.fasta	18012.9	1	9	12	15	0.000111	0.667	possibly correct	TRUE	3099: Scan 4815 (rt=38.9261) [D:\Raw Data\1206\LTQ\120627T-Roseman University\14.RAW]	VKEGmNIVEAMER	K	F	0.997	67.4	43.2	51.5	7.08	2		m5: Oxidation (+15.99)	761.864	1521.71	1521.74	2	0.9802	-14.79	2335.56	0	1871	132	144	TRUE
AurelioLoricoh3Bio_huSP_sf4_Cd	1	1	mascot_daemon_merge (F011590)	Peptidyl-prolyl cis-trans isomerase A OS=Homo sapiens GN=PPIA PE=1 SV=2	P62937	SwissProt_2012_09.fasta	18012.9	1	9	12	15	0.000111	0.667	possibly correct	TRUE	6490: Sum of 2 scans in range 9620 (rt=65.844) to 9627 (rt=65.8833) [D:\Raw Data\1206\LTQ\120627T-Roseman University\14.RAW]	VNPTVFFDIAVDGEPLGR	M	V	0.997	119	43.3	107	16.2	1			974.343	1946.67	1946	2	1.676	-168.9	3951.82	0	13884.8	2	19	TRUE
AurelioLoricoh3Bio_huSP_sf4_Cd	1	1	mascot_daemon_merge (F011590)	Peptidyl-prolyl cis-trans isomerase A OS=Homo sapiens GN=PPIA PE=1 SV=2	P62937	SwissProt_2012_09.fasta	18012.9	1	9	12	15	0.000111	0.667	possibly correct	TRUE	4801: Scan 7199 (rt=52.2457) [D:\Raw Data\1206\LTQ\120627T-Roseman University\14.RAW]	VSFELFADK	R	V	0.997	60.2	43.4	45.3	0	2			528.617	1582.83	1055.54	3	528.3	-90.36	3134.74	0	4191.93	20	28	TRUE
AurelioLoricoh3Bio_huSP_sf4_Cd	1	1	mascot_daemon_merge (F011590)	Peptidyl-prolyl cis-trans isomerase A OS=Homo sapiens GN=PPIA PE=1 SV=2	P62937	SwissProt_2012_09.fasta	18012.9	1	9	12	15	0.000111	0.667	possibly correct	TRUE	4728: Sum of 2 scans in range 7088 (rt=51.6206) to 7096 (rt=51.6661) [D:\Raw Data\1206\LTQ\120627T-Roseman University\14.RAW]	VSFELFADKVPK	R	T	0.997	63.5	43.4	46.6	4.59	2			690.813	1379.61	1379.76	2	0.8622	-101.8	3098.6	0	6665.45	20	31	TRUE
AurelioLoricoh3Bio_huSP_sf4_Cd	1	1	mascot_daemon_merge (F011590)	Peptidyl-prolyl cis-trans isomerase A OS=Homo sapiens GN=PPIA PE=1 SV=2	P62937	SwissProt_2012_09.fasta	18012.9	1	9	12	15	0.000111	0.667	possibly correct	TRUE	4669: Scan 7001 (rt=51.129) [D:\Raw Data\1206\LTQ\120627T-Roseman University\14.RAW]	VSFELFADKVPK	R	T	0.997	63.7	43	43	5.57	2			690.356	1378.7	1379.76	2	-0.05314	-38.52	3067.74	0	4317.52	20	31	TRUE
AurelioLoricoh3Bio_huSP_sf4_Cd	1	1	mascot_daemon_merge (F011590)	Basigin OS=Homo sapiens GN=BSG PE=1 SV=2	P35613	SwissProt_2012_09.fasta	42199.7	1	5	5	8	5.93e-05	0.164	possibly correct	TRUE	2362: Scan 3924 (rt=33.1723) [D:\Raw Data\1206\LTQ\120627T-Roseman University\4.RAW]	FFVSSSQGR	R	S	0.941	6.87	43.7	0	3.55	2			507.837	1013.66	1014.5	2	0.1666	164.2	1990.34	0	7561.42	274	282	TRUE
AurelioLoricoh3Bio_huSP_sf4_Cd	1	1	mascot_daemon_merge (F011590)	Basigin OS=Homo sapiens GN=BSG PE=1 SV=2	P35613	SwissProt_2012_09.fasta	42199.7	1	5	5	8	5.93e-05	0.164	possibly correct	TRUE	2939: Scan 4671 (rt=37.916) [D:\Raw Data\1206\LTQ\120627T-Roseman University\6.RAW]	FFVSSSQGR	R	S	0.997	25.9	43.8	20.5	3.89	2			507.907	1013.8	1014.5	2	0.3066	302.1	2274.96	0	8692.78	274	282	TRUE
AurelioLoricoh3Bio_huSP_sf4_Cd	1	1	mascot_daemon_merge (F011590)	Basigin OS=Homo sapiens GN=BSG PE=1 SV=2	P35613	SwissProt_2012_09.fasta	42199.7	1	5	5	8	5.93e-05	0.164	possibly correct	TRUE	3741: Scan 5752 (rt=43.7406) [D:\Raw Data\1206\LTQ\120627T-Roseman University\6.RAW]	GGVVLKEDALPGQK	K	T	0.997	57.6	43.2	49.9	6.82	2			705.986	1409.96	1410.8	2	0.1697	120.3	2624.44	0	9184.79	174	187	TRUE
AurelioLoricoh3Bio_huSP_sf4_Cd	1	1	mascot_daemon_merge (F011590)	Basigin OS=Homo sapiens GN=BSG PE=1 SV=2	P35613	SwissProt_2012_09.fasta	42199.7	1	5	5	8	5.93e-05	0.164	possibly correct	TRUE	3709: Scan 5712 (rt=43.529) [D:\Raw Data\1206\LTQ\120627T-Roseman University\6.RAW]	GGVVLKEDALPGQK	K	T	0.997	67.3	43.4	55.9	6.24	2			706.718	1411.42	1410.8	2	1.633	-263.6	2611.74	0	7154.12	174	187	TRUE
AurelioLoricoh3Bio_huSP_sf4_Cd	1	1	mascot_daemon_merge (F011590)	Basigin OS=Homo sapiens GN=BSG PE=1 SV=2	P35613	SwissProt_2012_09.fasta	42199.7	1	5	5	8	5.93e-05	0.164	possibly correct	TRUE	3190: Scan 4404 (rt=36.2994) [D:\Raw Data\1206\LTQ\120627T-Roseman University\7.RAW]	GGVVLKEDALPGQK	K	T	0.997	69.7	43.8	52.7	7.52	2			706.172	1410.33	1410.8	2	0.542	-326.4	2177.97	0	6525.61	174	187	TRUE
AurelioLoricoh3Bio_huSP_sf4_Cd	1	1	mascot_daemon_merge (F011590)	Basigin OS=Homo sapiens GN=BSG PE=1 SV=2	P35613	SwissProt_2012_09.fasta	42199.7	1	5	5	8	5.93e-05	0.164	possibly correct	TRUE	3793: Sum of 2 scans in range 5237 (rt=40.8702) to 5242 (rt=40.8978) [D:\Raw Data\1206\LTQ\120627T-Roseman University\7.RAW]	GSDQAIITLR	K	V	0.997	59.8	44.1	37.2	0	2			538.201	1074.39	1073.6	2	1.8	-191.3	2453.04	0	15855	308	317	TRUE
AurelioLoricoh3Bio_huSP_sf4_Cd	1	1	mascot_daemon_merge (F011590)	Basigin OS=Homo sapiens GN=BSG PE=1 SV=2	P35613	SwissProt_2012_09.fasta	42199.7	1	5	5	8	5.93e-05	0.164	possibly correct	TRUE	5401: Scan 8024 (rt=56.1843) [D:\Raw Data\1206\LTQ\120627T-Roseman University\6.RAW]	SESVPPVTDWAWYK	K	I	0.957	29.9	43.3	18.3	1.41	2			832.728	1663.44	1664.8	2	-0.3463	-208	3371.06	0	10449.3	244	257	TRUE
AurelioLoricoh3Bio_huSP_sf4_Cd	1	1	mascot_daemon_merge (F011590)	Basigin OS=Homo sapiens GN=BSG PE=1 SV=2	P35613	SwissProt_2012_09.fasta	42199.7	1	5	5	8	5.93e-05	0.164	possibly correct	TRUE	3027: Scan 4787 (rt=38.5475) [D:\Raw Data\1206\LTQ\120627T-Roseman University\6.RAW]	SSEHINEGETAmLVcK	K	S	0.988	22.5	43.9	16.4	2.57	2		m12: Oxidation (+15.99), c15: Carbamidomethyl (+57.02)	608.012	1821.01	1820.82	3	1.206	111.7	2312.85	0	3929.82	228	243	TRUE
AurelioLoricoh3Bio_huSP_sf4_Cd	1	1	mascot_daemon_merge (F011590)	CD82 antigen OS=Homo sapiens GN=CD82 PE=1 SV=1	P27701	SwissProt_2012_09.fasta	29625.7	1	7	12	20	0.000148	0.285	possibly correct	TRUE	5958: Scan 8658 (rt=60.1357) [D:\Raw Data\1206\LTQ\120627T-Roseman University\9.RAW]	EDSLQDAWDYVQAQVK	R	C	0.997	39.2	43.3	32.7	5.89	2			948.656	1895.3	1894.88	2	1.422	221.1	3608.14	0	1499.65	133	148	TRUE
AurelioLoricoh3Bio_huSP_sf4_Cd	1	1	mascot_daemon_merge (F011590)	CD82 antigen OS=Homo sapiens GN=CD82 PE=1 SV=1	P27701	SwissProt_2012_09.fasta	29625.7	1	7	12	20	0.000148	0.285	possibly correct	TRUE	6343: Sum of 2 scans in range 8764 (rt=60.2081) to 8795 (rt=60.3813) [D:\Raw Data\1206\LTQ\120627T-Roseman University\7.RAW]	EDSLQDAWDYVQAQVK	R	C	0.997	62.2	43	47.7	8.02	2			948.755	1895.49	1894.88	2	1.62	-203.2	3617.68	0	15609.8	133	148	TRUE
AurelioLoricoh3Bio_huSP_sf4_Cd	1	1	mascot_daemon_merge (F011590)	CD82 antigen OS=Homo sapiens GN=CD82 PE=1 SV=1	P27701	SwissProt_2012_09.fasta	29625.7	1	7	12	20	0.000148	0.285	possibly correct	TRUE	5973: Scan 8591 (rt=60.0032) [D:\Raw Data\1206\LTQ\120627T-Roseman University\8.RAW]	EDSLQDAWDYVQAQVK	R	C	0.997	59.7	43.7	47.6	7.85	2			633.039	1896.09	1894.88	3	2.219	112.7	3600.19	0	3611.04	133	148	TRUE
AurelioLoricoh3Bio_huSP_sf4_Cd	1	1	mascot_daemon_merge (F011590)	CD82 antigen OS=Homo sapiens GN=CD82 PE=1 SV=1	P27701	SwissProt_2012_09.fasta	29625.7	1	7	12	20	0.000148	0.285	possibly correct	TRUE	1861: Scan 2602 (rt=26.4845) [D:\Raw Data\1206\LTQ\120627T-Roseman University\7.RAW]	GEEDNSLSVR	K	K	0.994	33.7	43.9	22.5	2.59	2			553.655	1105.3	1105.51	2	0.7912	-191.2	1589.07	0	3277.5	180	189	TRUE
AurelioLoricoh3Bio_huSP_sf4_Cd	1	1	mascot_daemon_merge (F011590)	CD82 antigen OS=Homo sapiens GN=CD82 PE=1 SV=1	P27701	SwissProt_2012_09.fasta	29625.7	1	7	12	20	0.000148	0.285	possibly correct	TRUE	1495: Scan 2483 (rt=25.9198) [D:\Raw Data\1206\LTQ\120627T-Roseman University\8.RAW]	GEEDNSLSVR	K	K	0.997	60	43.9	39.6	4.62	2			553.616	1105.22	1105.51	2	0.7129	-262	1555.19	0	2284.44	180	189	TRUE
AurelioLoricoh3Bio_huSP_sf4_Cd	1	1	mascot_daemon_merge (F011590)	CD82 antigen OS=Homo sapiens GN=CD82 PE=1 SV=1	P27701	SwissProt_2012_09.fasta	29625.7	1	7	12	20	0.000148	0.285	possibly correct	TRUE	1634: Scan 2667 (rt=26.9423) [D:\Raw Data\1206\LTQ\120627T-Roseman University\8.RAW]	GEEDNSLSVR	K	K	0.997	67.8	43.9	38	3.85	2			553.675	1105.34	1105.51	2	0.8307	-155.5	1616.54	0	5051.92	180	189	TRUE
AurelioLoricoh3Bio_huSP_sf4_Cd	1	1	mascot_daemon_merge (F011590)	CD82 antigen OS=Homo sapiens GN=CD82 PE=1 SV=1	P27701	SwissProt_2012_09.fasta	29625.7	1	7	12	20	0.000148	0.285	possibly correct	TRUE	1471: Scan 2093 (rt=23.6686) [D:\Raw Data\1206\LTQ\120627T-Roseman University\7.RAW]	GEEDNSLSVRK	K	G	0.997	67.9	43.8	50.1	3.47	2			617.651	1233.29	1233.61	2	0.6871	-255.7	1420.11	0	3376.94	180	190	TRUE
AurelioLoricoh3Bio_huSP_sf4_Cd	1	1	mascot_daemon_merge (F011590)	CD82 antigen OS=Homo sapiens GN=CD82 PE=1 SV=1	P27701	SwissProt_2012_09.fasta	29625.7	1	7	12	20	0.000148	0.285	possibly correct	TRUE	5043: Scan 7304 (rt=52.7438) [D:\Raw Data\1206\LTQ\120627T-Roseman University\8.RAW]	LKQEMGGIVTELIR	K	D	0.939	45.8	44.5	23.4	0	2			530.031	1058.05	1586.89	2	-527.8	-381	3164.63	0	13555.8	113	126	TRUE
AurelioLoricoh3Bio_huSP_sf4_Cd	1	1	mascot_daemon_merge (F011590)	CD82 antigen OS=Homo sapiens GN=CD82 PE=1 SV=1	P27701	SwissProt_2012_09.fasta	29625.7	1	7	12	20	0.000148	0.285	possibly correct	TRUE	4997: Scan 7282 (rt=52.4939) [D:\Raw Data\1206\LTQ\120627T-Roseman University\9.RAW]	LKQEMGGIVTELIR	K	D	0.995	30.5	44	6.19	2.29	2			529.859	1586.56	1586.89	3	0.6698	-209.7	3149.63	0	5286.56	113	126	TRUE
AurelioLoricoh3Bio_huSP_sf4_Cd	1	1	mascot_daemon_merge (F011590)	CD82 antigen OS=Homo sapiens GN=CD82 PE=1 SV=1	P27701	SwissProt_2012_09.fasta	29625.7	1	7	12	20	0.000148	0.285	possibly correct	TRUE	4981: Scan 7216 (rt=52.2492) [D:\Raw Data\1206\LTQ\120627T-Roseman University\8.RAW]	LKQEMGGIVTELIR	K	D	0.997	34.5	44.1	18	2.44	2			529.842	1586.5	1586.89	3	0.6167	-243.2	3134.95	0	9021.47	113	126	TRUE
AurelioLoricoh3Bio_huSP_sf4_Cd	1	1	mascot_daemon_merge (F011590)	CD82 antigen OS=Homo sapiens GN=CD82 PE=1 SV=1	P27701	SwissProt_2012_09.fasta	29625.7	1	7	12	20	0.000148	0.285	possibly correct	TRUE	4987: Scan 7269 (rt=52.4196) [D:\Raw Data\1206\LTQ\120627T-Roseman University\9.RAW]	LKQEMGGIVTELIR	K	D	0.997	55.3	43.4	44.3	0	2			794.888	2381.64	1586.89	3	795.8	-172.7	3145.18	0	4667.8	113	126	TRUE
AurelioLoricoh3Bio_huSP_sf4_Cd	1	1	mascot_daemon_merge (F011590)	CD82 antigen OS=Homo sapiens GN=CD82 PE=1 SV=1	P27701	SwissProt_2012_09.fasta	29625.7	1	7	12	20	0.000148	0.285	possibly correct	TRUE	4238: Scan 6192 (rt=46.5138) [D:\Raw Data\1206\LTQ\120627T-Roseman University\8.RAW]	LKQEmGGIVTELIR	K	D	0.997	58.5	43.4	48.8	0	2		m5: Oxidation (+15.99)	802.055	2403.14	1602.89	3	801.3	33.48	2790.83	0	4841.1	113	126	TRUE
AurelioLoricoh3Bio_huSP_sf4_Cd	1	1	mascot_daemon_merge (F011590)	CD82 antigen OS=Homo sapiens GN=CD82 PE=1 SV=1	P27701	SwissProt_2012_09.fasta	29625.7	1	7	12	20	0.000148	0.285	possibly correct	TRUE	5418: Scan 7498 (rt=53.2145) [D:\Raw Data\1206\LTQ\120627T-Roseman University\7.RAW]	LKQEMGGIVTELIR	K	D	0.997	53.8	43.3	41.4	3.48	2			793.88	1585.75	1586.89	2	-0.1404	-88.48	3192.87	0	2317.91	113	126	TRUE
AurelioLoricoh3Bio_huSP_sf4_Cd	1	1	mascot_daemon_merge (F011590)	CD82 antigen OS=Homo sapiens GN=CD82 PE=1 SV=1	P27701	SwissProt_2012_09.fasta	29625.7	1	7	12	20	0.000148	0.285	possibly correct	TRUE	4990: Scan 7227 (rt=52.3111) [D:\Raw Data\1206\LTQ\120627T-Roseman University\8.RAW]	LKQEMGGIVTELIR	K	D	0.997	55.1	43.4	42.8	5.89	2			794.321	1586.63	1586.89	2	0.7418	-164.4	3138.67	0	12103	113	126	TRUE
AurelioLoricoh3Bio_huSP_sf4_Cd	1	1	mascot_daemon_merge (F011590)	CD82 antigen OS=Homo sapiens GN=CD82 PE=1 SV=1	P27701	SwissProt_2012_09.fasta	29625.7	1	7	12	20	0.000148	0.285	possibly correct	TRUE	4616: Scan 6350 (rt=47.0065) [D:\Raw Data\1206\LTQ\120627T-Roseman University\7.RAW]	LKQEmGGIVTELIR	K	D	0.997	102	43.6	79.7	7.24	2		m5: Oxidation (+15.99)	802.3	1602.59	1602.89	2	0.7049	-185.7	2820.39	0	22000.2	113	126	TRUE
AurelioLoricoh3Bio_huSP_sf4_Cd	1	1	mascot_daemon_merge (F011590)	CD82 antigen OS=Homo sapiens GN=CD82 PE=1 SV=1	P27701	SwissProt_2012_09.fasta	29625.7	1	7	12	20	0.000148	0.285	possibly correct	TRUE	5364: Scan 7740 (rt=55.2065) [D:\Raw Data\1206\LTQ\120627T-Roseman University\8.RAW]	QEMGGIVTELIR	K	D	0.997	72.8	44.1	37.4	3.85	2			673.512	1345.01	1345.71	2	0.3013	223.8	3312.39	0	9452.37	115	126	TRUE
AurelioLoricoh3Bio_huSP_sf4_Cd	1	1	mascot_daemon_merge (F011590)	CD82 antigen OS=Homo sapiens GN=CD82 PE=1 SV=1	P27701	SwissProt_2012_09.fasta	29625.7	1	7	12	20	0.000148	0.285	possibly correct	TRUE	5287: Scan 7698 (rt=54.8017) [D:\Raw Data\1206\LTQ\120627T-Roseman University\9.RAW]	SSFISVLQTSSSSLR	K	M	0.997	43.7	43.3	30.3	2.62	2			800.971	1599.93	1598.84	2	2.096	56.27	3288.1	0	4371.4	39	53	TRUE
AurelioLoricoh3Bio_huSP_sf4_Cd	1	1	mascot_daemon_merge (F011590)	CD82 antigen OS=Homo sapiens GN=CD82 PE=1 SV=1	P27701	SwissProt_2012_09.fasta	29625.7	1	7	12	20	0.000148	0.285	possibly correct	TRUE	3727: Scan 5150 (rt=40.3902) [D:\Raw Data\1206\LTQ\120627T-Roseman University\7.RAW]	TQSGNHPEDWPVYQEGcMEK	R	V	0.997	54.9	43.1	46.2	5.28	2		c17: Carbamidomethyl (+57.02)	798.334	2391.98	2392	3	0.9892	-5.655	2423.41	0	5665.6	200	219	TRUE
AurelioLoricoh3Bio_huSP_sf4_Cd	1	1	mascot_daemon_merge (F011590)	CD82 antigen OS=Homo sapiens GN=CD82 PE=1 SV=1	P27701	SwissProt_2012_09.fasta	29625.7	1	7	12	20	0.000148	0.285	possibly correct	TRUE	3391: Scan 5060 (rt=40.1808) [D:\Raw Data\1206\LTQ\120627T-Roseman University\8.RAW]	TQSGNHPEDWPVYQEGcMEK	R	V	0.997	78	42.7	69.8	8.17	2		c17: Carbamidomethyl (+57.02)	798.429	2392.26	2392	3	1.275	113.7	2410.85	0	10985.9	200	219	TRUE
AurelioLoricoh3Bio_huSP_sf4_Cd	1	1	mascot_daemon_merge (F011590)	CD82 antigen OS=Homo sapiens GN=CD82 PE=1 SV=1	P27701	SwissProt_2012_09.fasta	29625.7	1	7	12	20	0.000148	0.285	possibly correct	TRUE	3338: Sum of 2 scans in range 4598 (rt=37.3551) to 4612 (rt=37.427) [D:\Raw Data\1206\LTQ\120627T-Roseman University\7.RAW]	TQSGNHPEDWPVYQEGcmEK	R	V	0.997	50.8	43.5	47.5	11	2		c17: Carbamidomethyl (+57.02), m18: Oxidation (+15.99)	803.521	2407.54	2407.99	3	0.5555	-185.7	2243.46	0	41962.4	200	219	TRUE
AurelioLoricoh3Bio_huSP_sf4_Cd	1	1	mascot_daemon_merge (F011590)	Ras-related protein Rab-13 OS=Homo sapiens GN=RAB13 PE=1 SV=1	P51153	SwissProt_2012_09.fasta	22775.6	1	2	3	4	2.96e-05	0.222	possibly correct	FALSE	4068: Scan 6153 (rt=46.191) [D:\Raw Data\1206\LTQ\120627T-Roseman University\11.RAW]	LLLIGDSGVGK	K	T	0.968	31.3	43.6	0	1.34	2			535.735	1069.46	1071.64	2	-1.179	-164.3	2771.46	0	4668.06	11	21	FALSE	P61026
AurelioLoricoh3Bio_huSP_sf4_Cd	1	1	mascot_daemon_merge (F011590)	Ras-related protein Rab-13 OS=Homo sapiens GN=RAB13 PE=1 SV=1	P51153	SwissProt_2012_09.fasta	22775.6	1	2	3	4	2.96e-05	0.222	possibly correct	FALSE	4244: Scan 6418 (rt=47.7589) [D:\Raw Data\1206\LTQ\120627T-Roseman University\12.RAW]	LLLIGDSGVGK	K	T	0.996	32	43.6	0	2.74	2			535.855	1069.7	1071.64	2	-0.9377	60.71	2865.54	0	9672.24	11	21	FALSE	P61026
AurelioLoricoh3Bio_huSP_sf4_Cd	1	1	mascot_daemon_merge (F011590)	Ras-related protein Rab-13 OS=Homo sapiens GN=RAB13 PE=1 SV=1	P51153	SwissProt_2012_09.fasta	22775.6	1	2	3	4	2.96e-05	0.222	possibly correct	FALSE	4031: Scan 6107 (rt=45.9294) [D:\Raw Data\1206\LTQ\120627T-Roseman University\11.RAW]	LLLIGDSGVGK	K	T	0.997	44.2	43.4	0	2.17	2			536.263	1070.51	1071.64	2	-0.1218	-113.7	2755.76	0	6471.37	11	21	FALSE	P61026
AurelioLoricoh3Bio_huSP_sf4_Cd	1	1	mascot_daemon_merge (F011590)	Ras-related protein Rab-13 OS=Homo sapiens GN=RAB13 PE=1 SV=1	P51153	SwissProt_2012_09.fasta	22775.6	1	2	3	4	2.96e-05	0.222	possibly correct	FALSE	4268: Scan 6431 (rt=47.7442) [D:\Raw Data\1206\LTQ\120627T-Roseman University\11.RAW]	LLLIGDSGVGK	K	T	0.997	52.2	43.7	0	3.3	2			537.325	1072.64	1071.64	2	2.001	-3.706	2864.65	0	30416.9	11	21	FALSE	P61026
AurelioLoricoh3Bio_huSP_sf4_Cd	1	1	mascot_daemon_merge (F011590)	Ras-related protein Rab-13 OS=Homo sapiens GN=RAB13 PE=1 SV=1	P51153	SwissProt_2012_09.fasta	22775.6	1	2	3	4	2.96e-05	0.222	possibly correct	FALSE	4212: Scan 6374 (rt=47.5214) [D:\Raw Data\1206\LTQ\120627T-Roseman University\12.RAW]	LLLIGDSGVGK	K	T	0.997	55.6	44.4	0	3.14	2			536.433	1070.85	1071.64	2	0.2168	202.3	2851.28	0	15282.8	11	21	FALSE	P61026
AurelioLoricoh3Bio_huSP_sf4_Cd	1	1	mascot_daemon_merge (F011590)	Ras-related protein Rab-13 OS=Homo sapiens GN=RAB13 PE=1 SV=1	P51153	SwissProt_2012_09.fasta	22775.6	1	2	3	4	2.96e-05	0.222	possibly correct	TRUE	945: Scan 1907 (rt=22.5675) [D:\Raw Data\1206\LTQ\120627T-Roseman University\11.RAW]	SIKENASAGVER	K	L	0.997	56.6	43.9	39.3	0	2			631.241	1890.7	1260.65	3	631.1	177.9	1354.05	0	2727.54	105	116	TRUE
AurelioLoricoh3Bio_huSP_sf4_Cd	1	1	mascot_daemon_merge (F011590)	Ras-related protein Rab-13 OS=Homo sapiens GN=RAB13 PE=1 SV=1	P51153	SwissProt_2012_09.fasta	22775.6	1	2	3	4	2.96e-05	0.222	possibly correct	TRUE	928: Scan 1884 (rt=22.5755) [D:\Raw Data\1206\LTQ\120627T-Roseman University\12.RAW]	SIKENASAGVER	K	L	0.997	79.2	43.7	57.5	3.74	2			631.256	1260.5	1260.65	2	0.85	-121.1	1354.53	0	1498.98	105	116	TRUE
AurelioLoricoh3Bio_huSP_sf4_Cd	1	1	mascot_daemon_merge (F011590)	Ras-related protein Rab-13 OS=Homo sapiens GN=RAB13 PE=1 SV=1	P51153	SwissProt_2012_09.fasta	22775.6	1	2	3	4	2.96e-05	0.222	possibly correct	TRUE	3986: Scan 6047 (rt=45.5876) [D:\Raw Data\1206\LTQ\120627T-Roseman University\11.RAW]	SSmNVDEAFSSLAR	K	D	0.997	64.4	43.3	57.1	0	2		m3: Oxidation (+15.99)	765.852	2294.53	1529.69	3	765.9	-101.4	2735.25	0	2529.98	154	167	TRUE
AurelioLoricoh3Bio_huSP_sf4_Cd	1	1	mascot_daemon_merge (F011590)	Ras-related protein Rab-13 OS=Homo sapiens GN=RAB13 PE=1 SV=1	P51153	SwissProt_2012_09.fasta	22775.6	1	2	3	4	2.96e-05	0.222	possibly correct	TRUE	3925: Scan 5959 (rt=45.0915) [D:\Raw Data\1206\LTQ\120627T-Roseman University\11.RAW]	SSmNVDEAFSSLAR	K	D	0.997	78	43.7	65.2	0	2		m3: Oxidation (+15.99)	765.639	2293.9	1529.69	3	765.2	57.24	2705.49	0	2796.8	154	167	TRUE
AurelioLoricoh3Bio_huSP_sf4_Cd	1	1	mascot_daemon_merge (F011590)	Ras-related protein Rab-13 OS=Homo sapiens GN=RAB13 PE=1 SV=1	P51153	SwissProt_2012_09.fasta	22775.6	1	2	3	4	2.96e-05	0.222	possibly correct	FALSE	2305: Scan 3721 (rt=32.6798) [D:\Raw Data\1206\LTQ\120627T-Roseman University\11.RAW]	TITTAYYR	K	G	0.972	49.4	44.6	28.4	0	2			495.133	988.251	988.51	2	0.7485	-257	1960.79	0	4093.9	72	79	FALSE	P61006
AurelioLoricoh3Bio_huSP_sf4_Cd	1	1	mascot_daemon_merge (F011590)	Ras-related protein Rab-7a OS=Homo sapiens GN=RAB7A PE=1 SV=1	P51149	SwissProt_2012_09.fasta	23490	1	10	14	21	0.000156	0.657	possibly correct	TRUE	3762: Scan 5727 (rt=44.0006) [D:\Raw Data\1206\LTQ\120627T-Roseman University\14.RAW]	DEFLIQASPR	R	D	0.997	54.1	44.4	25.8	5.43	2			588.507	1175	1175.61	2	0.4017	341.6	2640.04	0	1499.3	104	113	TRUE
AurelioLoricoh3Bio_huSP_sf4_Cd	1	1	mascot_daemon_merge (F011590)	Ras-related protein Rab-7a OS=Homo sapiens GN=RAB7A PE=1 SV=1	P51149	SwissProt_2012_09.fasta	23490	1	10	14	21	0.000156	0.657	possibly correct	TRUE	3741: Sum of 2 scans in range 5700 (rt=43.6344) to 5738 (rt=43.8482) [D:\Raw Data\1206\LTQ\120627T-Roseman University\11.RAW]	DEFLIQASPR	R	D	0.997	67.4	43.8	36.7	0	2			588.244	1761.71	1175.61	3	587.1	-276.2	2624.48	0	4707.99	104	113	TRUE
AurelioLoricoh3Bio_huSP_sf4_Cd	1	1	mascot_daemon_merge (F011590)	Ras-related protein Rab-7a OS=Homo sapiens GN=RAB7A PE=1 SV=1	P51149	SwissProt_2012_09.fasta	23490	1	10	14	21	0.000156	0.657	possibly correct	TRUE	5593: Sum of 2 scans in range 8261 (rt=58.0711) to 8274 (rt=58.1445) [D:\Raw Data\1206\LTQ\120627T-Roseman University\11.RAW]	DPENFPFVVLGNKIDLENR	R	Q	0.98	49.8	43.4	38.2	0	2			739.996	1477.98	2216.13	2	-737.1	-97.46	3486.47	0	29256.5	114	132	TRUE
AurelioLoricoh3Bio_huSP_sf4_Cd	1	1	mascot_daemon_merge (F011590)	Ras-related protein Rab-7a OS=Homo sapiens GN=RAB7A PE=1 SV=1	P51149	SwissProt_2012_09.fasta	23490	1	10	14	21	0.000156	0.657	possibly correct	TRUE	5375: Scan 7899 (rt=56.0966) [D:\Raw Data\1206\LTQ\120627T-Roseman University\10.RAW]	EAINVEQAFQTIAR	K	N	0.997	52.6	43.4	41.4	6.66	2			795.917	1589.82	1589.83	2	0.9977	-3.137	3365.8	0	1710.92	158	171	TRUE
AurelioLoricoh3Bio_huSP_sf4_Cd	1	1	mascot_daemon_merge (F011590)	Ras-related protein Rab-7a OS=Homo sapiens GN=RAB7A PE=1 SV=1	P51149	SwissProt_2012_09.fasta	23490	1	10	14	21	0.000156	0.657	possibly correct	TRUE	5345: Scan 7966 (rt=56.4962) [D:\Raw Data\1206\LTQ\120627T-Roseman University\12.RAW]	EAINVEQAFQTIAR	K	N	0.997	89.7	43	64.9	0	2			795.419	2383.24	1589.83	3	794.4	106.6	3389.77	0	3984.38	158	171	TRUE
AurelioLoricoh3Bio_huSP_sf4_Cd	1	1	mascot_daemon_merge (F011590)	Ras-related protein Rab-7a OS=Homo sapiens GN=RAB7A PE=1 SV=1	P51149	SwissProt_2012_09.fasta	23490	1	10	14	21	0.000156	0.657	possibly correct	TRUE	5429: Scan 8039 (rt=56.8245) [D:\Raw Data\1206\LTQ\120627T-Roseman University\11.RAW]	EAINVEQAFQTIAR	K	N	0.997	96.9	43.5	69.3	0	2			795.786	2384.33	1589.83	3	795.5	146.7	3409.47	0	10194.2	158	171	TRUE
AurelioLoricoh3Bio_huSP_sf4_Cd	1	1	mascot_daemon_merge (F011590)	Ras-related protein Rab-7a OS=Homo sapiens GN=RAB7A PE=1 SV=1	P51149	SwissProt_2012_09.fasta	23490	1	10	14	21	0.000156	0.657	possibly correct	TRUE	5364: Scan 7952 (rt=56.3351) [D:\Raw Data\1206\LTQ\120627T-Roseman University\11.RAW]	EAINVEQAFQTIAR	K	N	0.997	99.9	43.4	74.1	0	2			795.852	2384.53	1589.83	3	795.7	-190.4	3380.11	0	2375.53	158	171	TRUE
AurelioLoricoh3Bio_huSP_sf4_Cd	1	1	mascot_daemon_merge (F011590)	Ras-related protein Rab-7a OS=Homo sapiens GN=RAB7A PE=1 SV=1	P51149	SwissProt_2012_09.fasta	23490	1	10	14	21	0.000156	0.657	possibly correct	TRUE	5339: Scan 7972 (rt=56.6136) [D:\Raw Data\1206\LTQ\120627T-Roseman University\14.RAW]	EAINVEQAFQTIAR	K	N	0.997	103	43.5	93.4	0	2			795.808	2384.4	1589.83	3	795.6	174.3	3396.82	0	2398.75	158	171	TRUE
AurelioLoricoh3Bio_huSP_sf4_Cd	1	1	mascot_daemon_merge (F011590)	Ras-related protein Rab-7a OS=Homo sapiens GN=RAB7A PE=1 SV=1	P51149	SwissProt_2012_09.fasta	23490	1	10	14	21	0.000156	0.657	possibly correct	TRUE	4753: Scan 7097 (rt=51.4921) [D:\Raw Data\1206\LTQ\120627T-Roseman University\11.RAW]	EVmVDDRLVTmQIWDTAGQER	K	F	0.997	36.6	43.5	16.5	2.72	2		m3: Oxidation (+15.99), m11: Oxidation (+15.99)	842.58	2524.72	2524.18	3	1.544	-182.6	3089.52	0	2653.96	49	69	TRUE
AurelioLoricoh3Bio_huSP_sf4_Cd	1	1	mascot_daemon_merge (F011590)	Ras-related protein Rab-7a OS=Homo sapiens GN=RAB7A PE=1 SV=1	P51149	SwissProt_2012_09.fasta	23490	1	10	14	21	0.000156	0.657	possibly correct	TRUE	4590: Sum of 2 scans in range 6864 (rt=50.1704) to 6865 (rt=50.1764) [D:\Raw Data\1206\LTQ\120627T-Roseman University\11.RAW]	FQSLGVAFYR	R	G	0.997	69.8	44.3	32.7	5.32	2			595.057	1188.1	1187.62	2	1.486	406.1	3010.4	0	6947.65	70	79	TRUE
AurelioLoricoh3Bio_huSP_sf4_Cd	1	1	mascot_daemon_merge (F011590)	Ras-related protein Rab-7a OS=Homo sapiens GN=RAB7A PE=1 SV=1	P51149	SwissProt_2012_09.fasta	23490	1	10	14	21	0.000156	0.657	possibly correct	TRUE	5535: Scan 8121 (rt=57.3373) [D:\Raw Data\1206\LTQ\120627T-Roseman University\10.RAW]	GADccVLVFDVTAPNTFK	R	T	0.958	29.4	42.7	24.1	1.64	2		c4: Carbamidomethyl (+57.02), c5: Carbamidomethyl (+57.02)	1007.9	2013.79	2013.94	2	0.8548	-73.4	3440.24	0	3116.22	80	97	TRUE
AurelioLoricoh3Bio_huSP_sf4_Cd	1	1	mascot_daemon_merge (F011590)	Ras-related protein Rab-7a OS=Homo sapiens GN=RAB7A PE=1 SV=1	P51149	SwissProt_2012_09.fasta	23490	1	10	14	21	0.000156	0.657	possibly correct	TRUE	5599: Scan 8268 (rt=58.1108) [D:\Raw Data\1206\LTQ\120627T-Roseman University\11.RAW]	GADccVLVFDVTAPNTFK	R	T	0.997	54.7	42.7	48.7	5.08	2		c4: Carbamidomethyl (+57.02), c5: Carbamidomethyl (+57.02)	1007.92	2013.83	2013.94	2	0.898	-51.96	3486.65	0	2642.4	80	97	TRUE
AurelioLoricoh3Bio_huSP_sf4_Cd	1	1	mascot_daemon_merge (F011590)	Ras-related protein Rab-7a OS=Homo sapiens GN=RAB7A PE=1 SV=1	P51149	SwissProt_2012_09.fasta	23490	1	10	14	21	0.000156	0.657	possibly correct	TRUE	5498: Scan 8176 (rt=57.6712) [D:\Raw Data\1206\LTQ\120627T-Roseman University\12.RAW]	GADccVLVFDVTAPNTFK	R	T	0.997	65.9	42.2	49.8	7.22	2		c4: Carbamidomethyl (+57.02), c5: Carbamidomethyl (+57.02)	1007.52	2013.02	2013.94	2	0.09005	44.71	3460.27	0	3365.33	80	97	TRUE
AurelioLoricoh3Bio_huSP_sf4_Cd	1	1	mascot_daemon_merge (F011590)	Ras-related protein Rab-7a OS=Homo sapiens GN=RAB7A PE=1 SV=1	P51149	SwissProt_2012_09.fasta	23490	1	10	14	21	0.000156	0.657	possibly correct	TRUE	5481: Scan 8152 (rt=57.5338) [D:\Raw Data\1206\LTQ\120627T-Roseman University\12.RAW]	GADccVLVFDVTAPNTFK	R	T	0.997	66.9	42.9	58.2	7.46	2		c4: Carbamidomethyl (+57.02), c5: Carbamidomethyl (+57.02)	1008.64	2015.27	2013.94	2	2.339	165.3	3452.03	0	2928.39	80	97	TRUE
AurelioLoricoh3Bio_huSP_sf4_Cd	1	1	mascot_daemon_merge (F011590)	Ras-related protein Rab-7a OS=Homo sapiens GN=RAB7A PE=1 SV=1	P51149	SwissProt_2012_09.fasta	23490	1	10	14	21	0.000156	0.657	possibly correct	TRUE	4828: Scan 7201 (rt=52.0857) [D:\Raw Data\1206\LTQ\120627T-Roseman University\11.RAW]	LVTMQIWDTAGQER	R	F	0.902	39	43.7	16.4	0	2			824.18	2469.52	1647.82	3	822.7	190.7	3125.14	0	3278.64	56	69	TRUE
AurelioLoricoh3Bio_huSP_sf4_Cd	1	1	mascot_daemon_merge (F011590)	Ras-related protein Rab-7a OS=Homo sapiens GN=RAB7A PE=1 SV=1	P51149	SwissProt_2012_09.fasta	23490	1	10	14	21	0.000156	0.657	possibly correct	TRUE	3944: Scan 5988 (rt=45.2559) [D:\Raw Data\1206\LTQ\120627T-Roseman University\11.RAW]	LVTmQIWDTAGQER	R	F	0.997	86.6	43.2	18.1	6.25	2		m4: Oxidation (+15.99)	832.859	1663.7	1663.81	2	0.9004	-61.46	2715.35	0	2427.87	56	69	TRUE
AurelioLoricoh3Bio_huSP_sf4_Cd	1	1	mascot_daemon_merge (F011590)	Ras-related protein Rab-7a OS=Homo sapiens GN=RAB7A PE=1 SV=1	P51149	SwissProt_2012_09.fasta	23490	1	10	14	21	0.000156	0.657	possibly correct	TRUE	4947: Scan 7371 (rt=53.0431) [D:\Raw Data\1206\LTQ\120627T-Roseman University\11.RAW]	NALKQETEVELYNEFPEPIKLDK	R	N	0.993	24.9	43	15.8	2.8	2			916.869	2747.58	2747.41	3	1.178	63.63	3182.59	0	2683.7	172	194	TRUE
AurelioLoricoh3Bio_huSP_sf4_Cd	1	1	mascot_daemon_merge (F011590)	Ras-related protein Rab-7a OS=Homo sapiens GN=RAB7A PE=1 SV=1	P51149	SwissProt_2012_09.fasta	23490	1	10	14	21	0.000156	0.657	possibly correct	TRUE	1780: Scan 3024 (rt=28.7986) [D:\Raw Data\1206\LTQ\120627T-Roseman University\11.RAW]	TSLmNQYVNK	K	K	0.997	40.2	43.8	27	2.04	2		m4: Oxidation (+15.99)	607.603	1213.19	1213.59	2	0.611	-322.6	1727.91	0	2053.22	22	31	TRUE
AurelioLoricoh3Bio_huSP_sf4_Cd	1	1	mascot_daemon_merge (F011590)	Ras-related protein Rab-7a OS=Homo sapiens GN=RAB7A PE=1 SV=1	P51149	SwissProt_2012_09.fasta	23490	1	10	14	21	0.000156	0.657	possibly correct	TRUE	3436: Scan 5280 (rt=41.5175) [D:\Raw Data\1206\LTQ\120627T-Roseman University\14.RAW]	VIILGDSGVGK	K	T	0.997	35.2	43.9	8.03	3.08	2			529.366	1056.72	1057.63	2	0.09872	93.33	2491.05	0	2226.21	11	21	TRUE
AurelioLoricoh3Bio_huSP_sf4_Cd	1	1	mascot_daemon_merge (F011590)	Ras-related protein Rab-7a OS=Homo sapiens GN=RAB7A PE=1 SV=1	P51149	SwissProt_2012_09.fasta	23490	1	10	14	21	0.000156	0.657	possibly correct	TRUE	3444: Scan 5302 (rt=41.5509) [D:\Raw Data\1206\LTQ\120627T-Roseman University\12.RAW]	VIILGDSGVGK	K	T	0.997	53.9	44.1	7.63	2.12	2			529.556	1057.1	1057.63	2	0.4784	452.1	2493.05	0	3780.58	11	21	TRUE
AurelioLoricoh3Bio_huSP_sf4_Cd	1	1	mascot_daemon_merge (F011590)	Ras-related protein Rab-7a OS=Homo sapiens GN=RAB7A PE=1 SV=1	P51149	SwissProt_2012_09.fasta	23490	1	10	14	21	0.000156	0.657	possibly correct	TRUE	3452: Sum of 2 scans in range 5315 (rt=41.4968) to 5316 (rt=41.5016) [D:\Raw Data\1206\LTQ\120627T-Roseman University\11.RAW]	VIILGDSGVGK	K	T	0.997	64.1	44.1	37.9	0	2			529.799	1586.38	1057.63	3	529.8	199.6	2489.95	0	38852.8	11	21	TRUE
AurelioLoricoh3Bio_huSP_sf4_Cd	1	1	mascot_daemon_merge (F011590)	Ras-related protein Rab-5C OS=Homo sapiens GN=RAB5C PE=1 SV=2	P51148	SwissProt_2012_09.fasta	23482.7	1	4	5	6	4.44e-05	0.269	possibly correct	TRUE	5415: Sum of 2 scans in range 7953 (rt=56.4017) to 7972 (rt=56.5094) [D:\Raw Data\1206\LTQ\120627T-Roseman University\10.RAW]	GAQAAIVVYDITNTDTFAR	R	A	0.997	113	42.6	100	0	2			1013.94	3038.79	2026.02	3	1014	4.191	3387.33	0	10930.5	93	111	TRUE
AurelioLoricoh3Bio_huSP_sf4_Cd	1	1	mascot_daemon_merge (F011590)	Ras-related protein Rab-5C OS=Homo sapiens GN=RAB5C PE=1 SV=2	P51148	SwissProt_2012_09.fasta	23482.7	1	4	5	6	4.44e-05	0.269	possibly correct	TRUE	4010: Scan 6080 (rt=45.7772) [D:\Raw Data\1206\LTQ\120627T-Roseman University\11.RAW]	LVLLGESAVGK	K	S	0.997	63.4	43.4	42.1	3.49	2			543.344	1084.67	1085.66	2	0.0248	22.84	2746.63	0	3753.15	24	34	TRUE
AurelioLoricoh3Bio_huSP_sf4_Cd	1	1	mascot_daemon_merge (F011590)	Ras-related protein Rab-5C OS=Homo sapiens GN=RAB5C PE=1 SV=2	P51148	SwissProt_2012_09.fasta	23482.7	1	4	5	6	4.44e-05	0.269	possibly correct	TRUE	4499: Scan 6741 (rt=49.4838) [D:\Raw Data\1206\LTQ\120627T-Roseman University\11.RAW]	QASPNIVIALAGNK	R	A	0.911	38.9	43.2	27	0	2			698.421	2092.24	1395.8	3	697.5	-213	2969.03	0	2173.14	122	135	TRUE
AurelioLoricoh3Bio_huSP_sf4_Cd	1	1	mascot_daemon_merge (F011590)	Ras-related protein Rab-5C OS=Homo sapiens GN=RAB5C PE=1 SV=2	P51148	SwissProt_2012_09.fasta	23482.7	1	4	5	6	4.44e-05	0.269	possibly correct	TRUE	5602: Scan 8271 (rt=58.1292) [D:\Raw Data\1206\LTQ\120627T-Roseman University\11.RAW]	TAmNVNEIFMAIAK	K	K	0.982	45.3	43.7	12.4	0	2		m3: Oxidation (+15.99)	785.218	2352.63	1568.78	3	784.9	-117.7	3487.75	0	1436.67	167	180	TRUE
AurelioLoricoh3Bio_huSP_sf4_Cd	1	1	mascot_daemon_merge (F011590)	Ras-related protein Rab-5C OS=Homo sapiens GN=RAB5C PE=1 SV=2	P51148	SwissProt_2012_09.fasta	23482.7	1	4	5	6	4.44e-05	0.269	possibly correct	TRUE	6061: Scan 8861 (rt=61.4687) [D:\Raw Data\1206\LTQ\120627T-Roseman University\10.RAW]	TAMNVNEIFmAIAK	K	K	0.997	65.8	42.8	56.2	6.77	2		m10: Oxidation (+15.99)	785.439	1568.86	1568.78	2	1.089	55.26	3688.12	0	1773.12	167	180	TRUE
AurelioLoricoh3Bio_huSP_sf4_Cd	1	1	mascot_daemon_merge (F011590)	Ras-related protein Rab-5C OS=Homo sapiens GN=RAB5C PE=1 SV=2	P51148	SwissProt_2012_09.fasta	23482.7	1	4	5	6	4.44e-05	0.269	possibly correct	TRUE	5203: Scan 7654 (rt=54.7197) [D:\Raw Data\1206\LTQ\120627T-Roseman University\10.RAW]	TAmNVNEIFmAIAK	K	K	0.997	65.8	43.2	0	9.72	2		m3: Oxidation (+15.99), m10: Oxidation (+15.99)	793.331	1584.65	1584.78	2	0.8792	-77.87	3283.18	0	2968.08	167	180	TRUE
AurelioLoricoh3Bio_huSP_sf4_Cd	1	1	mascot_daemon_merge (F011590)	Misshapen-like kinase 1 OS=Homo sapiens GN=MINK1 PE=1 SV=2	Q8N4C8	SwissProt_2012_09.fasta	149823	1	3	3	3	2.22e-05	0.0571	possibly correct	TRUE	6261: Scan 9071 (rt=61.6172) [D:\Raw Data\1206\LTQ\120627T-Roseman University\1.RAW]	FIDFIDTcLIK	K	T	0.996	39.1	43.9	19.1	2.2	2		c8: Carbamidomethyl (+57.02)	693.093	1384.17	1384.72	2	0.4607	332.6	3697.03	0	1981.7	262	272	TRUE
AurelioLoricoh3Bio_huSP_sf4_Cd	1	1	mascot_daemon_merge (F011590)	Misshapen-like kinase 1 OS=Homo sapiens GN=MINK1 PE=1 SV=2	Q8N4C8	SwissProt_2012_09.fasta	149823	1	3	3	3	2.22e-05	0.0571	possibly correct	FALSE	2223: Scan 3505 (rt=31.2246) [D:\Raw Data\1206\LTQ\120627T-Roseman University\1.RAW]	GSVVNVNPTNTR	K	A	0.997	70.8	44	52.5	0	2			629.596	1885.77	1257.65	3	629.1	216.6	1873.48	0	10870.4	992	1003	FALSE	O95819
AurelioLoricoh3Bio_huSP_sf4_Cd	1	1	mascot_daemon_merge (F011590)	Misshapen-like kinase 1 OS=Homo sapiens GN=MINK1 PE=1 SV=2	Q8N4C8	SwissProt_2012_09.fasta	149823	1	3	3	3	2.22e-05	0.0571	possibly correct	FALSE	1337: Sum of 2 scans in range 2258 (rt=24.5409) to 2287 (rt=24.6988) [D:\Raw Data\1206\LTQ\120627T-Roseman University\1.RAW]	ILHNDPEVEK	K	K	0.951	45.7	43.5	30.9	0	2			597.774	1193.53	1193.62	2	0.9239	-66.03	1477.19	0	8646.59	1094	1103	FALSE	O95819
AurelioLoricoh3Bio_huSP_sf4_Cd	1	1	mascot_daemon_merge (F011590)	Misshapen-like kinase 1 OS=Homo sapiens GN=MINK1 PE=1 SV=2	Q8N4C8	SwissProt_2012_09.fasta	149823	1	3	3	3	2.22e-05	0.0571	possibly correct	FALSE	5102: Scan 7432 (rt=52.3853) [D:\Raw Data\1206\LTQ\120627T-Roseman University\1.RAW]	NIATYYGAFIK	R	K	0.997	66.6	44.1	42.8	4.96	2			631.064	1260.11	1260.66	2	0.4578	363	3143.12	0	6648.17	81	91	FALSE	O95819
AurelioLoricoh3Bio_huSP_sf4_Cd	1	1	mascot_daemon_merge (F011590)	Misshapen-like kinase 1 OS=Homo sapiens GN=MINK1 PE=1 SV=2	Q8N4C8	SwissProt_2012_09.fasta	149823	1	3	3	3	2.22e-05	0.0571	possibly correct	FALSE	4441: Sum of 2 scans in range 6505 (rt=47.2571) to 6523 (rt=47.3575) [D:\Raw Data\1206\LTQ\120627T-Roseman University\1.RAW]	NIATYYGAFIKK	R	S	0.987	35.2	44	23.2	2.11	2			695.161	1388.31	1388.76	2	0.5574	-320.6	2838.44	0	5776.93	81	92	FALSE	O95819
AurelioLoricoh3Bio_huSP_sf4_Cd	1	1	mascot_daemon_merge (F011590)	Misshapen-like kinase 1 OS=Homo sapiens GN=MINK1 PE=1 SV=2	Q8N4C8	SwissProt_2012_09.fasta	149823	1	3	3	3	2.22e-05	0.0571	possibly correct	TRUE	1301: Scan 2208 (rt=24.267) [D:\Raw Data\1206\LTQ\120627T-Roseman University\1.RAW]	SLQQQQQQQQLQK	K	Q	0.997	56.8	43.2	42.2	4.09	2			806.982	1611.95	1612.84	2	0.1166	72.31	1456.02	0	4716.41	478	490	TRUE
AurelioLoricoh3Bio_huSP_sf4_Cd	1	1	mascot_daemon_merge (F011590)	Misshapen-like kinase 1 OS=Homo sapiens GN=MINK1 PE=1 SV=2	Q8N4C8	SwissProt_2012_09.fasta	149823	1	3	3	3	2.22e-05	0.0571	possibly correct	TRUE	1047: Scan 1926 (rt=22.6534) [D:\Raw Data\1206\LTQ\120627T-Roseman University\2.RAW]	SQSLQDQPTR	R	N	0.997	41.1	44.1	31.7	1.92	2			580.575	1159.14	1159.57	2	0.5723	-371	1359.2	0	1893.43	599	608	TRUE
AurelioLoricoh3Bio_huSP_sf4_Cd	1	1	mascot_daemon_merge (F011590)	Misshapen-like kinase 1 OS=Homo sapiens GN=MINK1 PE=1 SV=2	Q8N4C8	SwissProt_2012_09.fasta	149823	1	3	3	3	2.22e-05	0.0571	possibly correct	FALSE	1919: Scan 3108 (rt=29.0938) [D:\Raw Data\1206\LTQ\120627T-Roseman University\2.RAW]	TGQLAAIK	K	V	0.94	29.3	44.9	8.48	1.52	2			401.969	801.924	801.483	2	1.449	555.3	1745.63	0	6489.9	47	54	FALSE	O95819
AurelioLoricoh3Bio_huSP_sf4_Cd	1	1	mascot_daemon_merge (F011590)	Protein tweety homolog 2 OS=Homo sapiens GN=TTYH2 PE=1 SV=3	Q9BSA4	SwissProt_2012_09.fasta	58773.2	1	2	3	4	2.96e-05	0.0581	possibly correct	TRUE	3400: Scan 5334 (rt=40.5114) [D:\Raw Data\1206\LTQ\120627T-Roseman University\4.RAW]	ATYLSVADEHLR	R	H	0.934	24.8	43.6	18.9	2.12	2			687.929	1373.84	1374.7	2	0.1501	109.2	2430.68	0	10556.7	515	526	TRUE
AurelioLoricoh3Bio_huSP_sf4_Cd	1	1	mascot_daemon_merge (F011590)	Protein tweety homolog 2 OS=Homo sapiens GN=TTYH2 PE=1 SV=3	Q9BSA4	SwissProt_2012_09.fasta	58773.2	1	2	3	4	2.96e-05	0.0581	possibly correct	TRUE	5258: Sum of 2 scans in range 7637 (rt=53.1424) to 7660 (rt=53.2618) [D:\Raw Data\1206\LTQ\120627T-Roseman University\5.RAW]	NRDYDDIDDDDPFNPQAWR	R	M	0.988	20.7	43.7	17.3	2.55	2			790.179	2367.51	2366.99	3	1.53	-200.8	3192.13	0	6275.54	421	439	TRUE
AurelioLoricoh3Bio_huSP_sf4_Cd	1	1	mascot_daemon_merge (F011590)	Protein tweety homolog 2 OS=Homo sapiens GN=TTYH2 PE=1 SV=3	Q9BSA4	SwissProt_2012_09.fasta	58773.2	1	2	3	4	2.96e-05	0.0581	possibly correct	TRUE	5153: Scan 7760 (rt=53.0345) [D:\Raw Data\1206\LTQ\120627T-Roseman University\4.RAW]	NRDYDDIDDDDPFNPQAWR	R	M	0.996	13.9	42	9.74	3.7	2			1185.09	2368.16	2366.99	2	2.178	72.69	3182.07	0	3156.85	421	439	TRUE
AurelioLoricoh3Bio_huSP_sf4_Cd	1	1	mascot_daemon_merge (F011590)	Protein tweety homolog 2 OS=Homo sapiens GN=TTYH2 PE=1 SV=3	Q9BSA4	SwissProt_2012_09.fasta	58773.2	1	2	3	4	2.96e-05	0.0581	possibly correct	TRUE	5186: Scan 7807 (rt=53.2721) [D:\Raw Data\1206\LTQ\120627T-Roseman University\4.RAW]	NRDYDDIDDDDPFNPQAWR	R	M	0.997	17.1	43.2	11.8	3.6	2			789.997	2366.97	2366.99	3	0.9858	-7.161	3196.33	0	4236.86	421	439	TRUE
AurelioLoricoh3Bio_huSP_sf4_Cd	1	1	mascot_daemon_merge (F011590)	60S ribosomal protein L10a OS=Homo sapiens GN=RPL10A PE=1 SV=2	P62906	SwissProt_2012_09.fasta	24832	1	2	2	3	2.22e-05	0.111	possibly correct	TRUE	2675: Scan 4180 (rt=35.3095) [D:\Raw Data\1206\LTQ\120627T-Roseman University\10.RAW]	DTLYEAVR	R	E	0.997	38.9	43.4	13.5	3.15	2			484.162	966.31	966.489	2	0.828	-180.6	2118.57	0	2765.96	8	15	TRUE
AurelioLoricoh3Bio_huSP_sf4_Cd	1	1	mascot_daemon_merge (F011590)	60S ribosomal protein L10a OS=Homo sapiens GN=RPL10A PE=1 SV=2	P62906	SwissProt_2012_09.fasta	24832	1	2	2	3	2.22e-05	0.111	possibly correct	TRUE	3345: Scan 5106 (rt=40.4401) [D:\Raw Data\1206\LTQ\120627T-Roseman University\10.RAW]	FSVcVLGDQQHcDEAK	K	A	0.997	43.7	43.7	27	3.01	2		c4: Carbamidomethyl (+57.02), c12: Carbamidomethyl (+57.02)	631.823	1892.45	1892.83	3	0.6288	-197.5	2426.41	0	4506.54	63	78	TRUE
AurelioLoricoh3Bio_huSP_sf4_Cd	1	1	mascot_daemon_merge (F011590)	60S ribosomal protein L10a OS=Homo sapiens GN=RPL10A PE=1 SV=2	P62906	SwissProt_2012_09.fasta	24832	1	2	2	3	2.22e-05	0.111	possibly correct	TRUE	3362: Scan 5127 (rt=40.5555) [D:\Raw Data\1206\LTQ\120627T-Roseman University\10.RAW]	FSVcVLGDQQHcDEAK	K	A	0.997	84.4	42.8	70.4	0	2		c4: Carbamidomethyl (+57.02), c12: Carbamidomethyl (+57.02)	947.025	2838.05	1892.83	3	946.2	-121	2433.33	0	2488.91	63	78	TRUE
AurelioLoricoh3Bio_huSP_sf4_Cd	1	1	mascot_daemon_merge (F011590)	Ras-related protein Rab-8A OS=Homo sapiens GN=RAB8A PE=1 SV=1	P61006	SwissProt_2012_09.fasta	23669.7	1	3	3	6	4.44e-05	0.227	possibly correct	TRUE	5477: Scan 8102 (rt=57.1795) [D:\Raw Data\1206\LTQ\120627T-Roseman University\11.RAW]	GAmGIMLVYDITNEK	R	S	0.974	19.7	43.5	10.3	2.59	2		m3: Oxidation (+15.99)	836.555	1671.1	1670.81	2	1.29	171.6	3430.77	0	2087.16	80	94	TRUE
AurelioLoricoh3Bio_huSP_sf4_Cd	1	1	mascot_daemon_merge (F011590)	Ras-related protein Rab-8A OS=Homo sapiens GN=RAB8A PE=1 SV=1	P61006	SwissProt_2012_09.fasta	23669.7	1	3	3	6	4.44e-05	0.227	possibly correct	TRUE	4988: Scan 7461 (rt=53.6305) [D:\Raw Data\1206\LTQ\120627T-Roseman University\12.RAW]	GAmGImLVYDITNEK	R	S	0.997	55.6	43.2	46.6	6.22	2		m3: Oxidation (+15.99), m6: Oxidation (+15.99)	843.963	1685.91	1686.81	2	0.1117	66.24	3217.83	0	2214.39	80	94	TRUE
AurelioLoricoh3Bio_huSP_sf4_Cd	1	1	mascot_daemon_merge (F011590)	Ras-related protein Rab-8A OS=Homo sapiens GN=RAB8A PE=1 SV=1	P61006	SwissProt_2012_09.fasta	23669.7	1	3	3	6	4.44e-05	0.227	possibly correct	TRUE	4975: Scan 7412 (rt=53.2747) [D:\Raw Data\1206\LTQ\120627T-Roseman University\11.RAW]	GAmGImLVYDITNEK	R	S	0.997	73.4	43.3	65.7	8.62	2		m3: Oxidation (+15.99), m6: Oxidation (+15.99)	843.815	1685.62	1686.81	2	-0.1851	-109.8	3196.48	0	2197.76	80	94	TRUE
AurelioLoricoh3Bio_huSP_sf4_Cd	1	1	mascot_daemon_merge (F011590)	Ras-related protein Rab-8A OS=Homo sapiens GN=RAB8A PE=1 SV=1	P61006	SwissProt_2012_09.fasta	23669.7	1	3	3	6	4.44e-05	0.227	possibly correct	TRUE	5043: Scan 7501 (rt=53.7802) [D:\Raw Data\1206\LTQ\120627T-Roseman University\11.RAW]	GAmGImLVYDITNEK	R	S	0.997	92.3	42.8	75.5	9.06	2		m3: Oxidation (+15.99), m6: Oxidation (+15.99)	844.463	1686.91	1686.81	2	1.112	64.59	3226.81	0	4183.44	80	94	TRUE
AurelioLoricoh3Bio_huSP_sf4_Cd	1	1	mascot_daemon_merge (F011590)	Ras-related protein Rab-8A OS=Homo sapiens GN=RAB8A PE=1 SV=1	P61006	SwissProt_2012_09.fasta	23669.7	1	3	3	6	4.44e-05	0.227	possibly correct	TRUE	4119: Scan 6219 (rt=46.5641) [D:\Raw Data\1206\LTQ\120627T-Roseman University\11.RAW]	IKLQIWDTAGQER	R	F	0.997	38.5	43.5	0	8.66	2			520.687	1559.04	1557.84	3	2.208	130.1	2793.84	0	3261.87	57	69	TRUE
AurelioLoricoh3Bio_huSP_sf4_Cd	1	1	mascot_daemon_merge (F011590)	Ras-related protein Rab-8A OS=Homo sapiens GN=RAB8A PE=1 SV=1	P61006	SwissProt_2012_09.fasta	23669.7	1	3	3	6	4.44e-05	0.227	possibly correct	FALSE	4068: Scan 6153 (rt=46.191) [D:\Raw Data\1206\LTQ\120627T-Roseman University\11.RAW]	LLLIGDSGVGK	K	T	0.968	31.3	43.6	0	1.34	2			535.735	1069.46	1071.64	2	-1.179	-164.3	2771.46	0	4668.06	11	21	FALSE	P61026
AurelioLoricoh3Bio_huSP_sf4_Cd	1	1	mascot_daemon_merge (F011590)	Ras-related protein Rab-8A OS=Homo sapiens GN=RAB8A PE=1 SV=1	P61006	SwissProt_2012_09.fasta	23669.7	1	3	3	6	4.44e-05	0.227	possibly correct	FALSE	4244: Scan 6418 (rt=47.7589) [D:\Raw Data\1206\LTQ\120627T-Roseman University\12.RAW]	LLLIGDSGVGK	K	T	0.996	32	43.6	0	2.74	2			535.855	1069.7	1071.64	2	-0.9377	60.71	2865.54	0	9672.24	11	21	FALSE	P61026
AurelioLoricoh3Bio_huSP_sf4_Cd	1	1	mascot_daemon_merge (F011590)	Ras-related protein Rab-8A OS=Homo sapiens GN=RAB8A PE=1 SV=1	P61006	SwissProt_2012_09.fasta	23669.7	1	3	3	6	4.44e-05	0.227	possibly correct	FALSE	4031: Scan 6107 (rt=45.9294) [D:\Raw Data\1206\LTQ\120627T-Roseman University\11.RAW]	LLLIGDSGVGK	K	T	0.997	44.2	43.4	0	2.17	2			536.263	1070.51	1071.64	2	-0.1218	-113.7	2755.76	0	6471.37	11	21	FALSE	P61026
AurelioLoricoh3Bio_huSP_sf4_Cd	1	1	mascot_daemon_merge (F011590)	Ras-related protein Rab-8A OS=Homo sapiens GN=RAB8A PE=1 SV=1	P61006	SwissProt_2012_09.fasta	23669.7	1	3	3	6	4.44e-05	0.227	possibly correct	FALSE	4268: Scan 6431 (rt=47.7442) [D:\Raw Data\1206\LTQ\120627T-Roseman University\11.RAW]	LLLIGDSGVGK	K	T	0.997	52.2	43.7	0	3.3	2			537.325	1072.64	1071.64	2	2.001	-3.706	2864.65	0	30416.9	11	21	FALSE	P61026
AurelioLoricoh3Bio_huSP_sf4_Cd	1	1	mascot_daemon_merge (F011590)	Ras-related protein Rab-8A OS=Homo sapiens GN=RAB8A PE=1 SV=1	P61006	SwissProt_2012_09.fasta	23669.7	1	3	3	6	4.44e-05	0.227	possibly correct	FALSE	4212: Scan 6374 (rt=47.5214) [D:\Raw Data\1206\LTQ\120627T-Roseman University\12.RAW]	LLLIGDSGVGK	K	T	0.997	55.6	44.4	0	3.14	2			536.433	1070.85	1071.64	2	0.2168	202.3	2851.28	0	15282.8	11	21	FALSE	P61026
AurelioLoricoh3Bio_huSP_sf4_Cd	1	1	mascot_daemon_merge (F011590)	Ras-related protein Rab-8A OS=Homo sapiens GN=RAB8A PE=1 SV=1	P61006	SwissProt_2012_09.fasta	23669.7	1	3	3	6	4.44e-05	0.227	possibly correct	FALSE	3732: Scan 5687 (rt=43.5601) [D:\Raw Data\1206\LTQ\120627T-Roseman University\11.RAW]	LQIWDTAGQER	K	F	0.997	90	44.2	0	3.92	2			659.207	1316.4	1316.66	2	0.7468	-194.3	2613.6	0	7214.88	59	69	FALSE	P61026
AurelioLoricoh3Bio_huSP_sf4_Cd	1	1	mascot_daemon_merge (F011590)	Ras-related protein Rab-8A OS=Homo sapiens GN=RAB8A PE=1 SV=1	P61006	SwissProt_2012_09.fasta	23669.7	1	3	3	6	4.44e-05	0.227	possibly correct	TRUE	2305: Scan 3721 (rt=32.6798) [D:\Raw Data\1206\LTQ\120627T-Roseman University\11.RAW]	TITTAYYR	R	G	0.972	49.4	44.6	28.4	0	2			495.133	988.251	988.51	2	0.7485	-257	1960.79	0	4093.9	72	79	TRUE
AurelioLoricoh3Bio_huSP_sf4_Cd	1	1	mascot_daemon_merge (F011590)	Ras-related protein Rab-22A OS=Homo sapiens GN=RAB22A PE=1 SV=2	Q9UL26	SwissProt_2012_09.fasta	21855.8	1	2	2	3	2.22e-05	0.113	possibly correct	TRUE	5040: Scan 7497 (rt=53.7581) [D:\Raw Data\1206\LTQ\120627T-Roseman University\11.RAW]	FLIWDTAGQER	K	F	0.997	28.6	43	10	2.96	2			669.361	1336.71	1335.67	2	2.045	29.78	3225.48	0	2561.06	56	66	TRUE
AurelioLoricoh3Bio_huSP_sf4_Cd	1	1	mascot_daemon_merge (F011590)	Ras-related protein Rab-22A OS=Homo sapiens GN=RAB22A PE=1 SV=2	Q9UL26	SwissProt_2012_09.fasta	21855.8	1	2	2	3	2.22e-05	0.113	possibly correct	TRUE	4975: Scan 7444 (rt=53.5341) [D:\Raw Data\1206\LTQ\120627T-Roseman University\12.RAW]	FLIWDTAGQER	K	F	0.997	57.5	43.2	26.3	4.49	2			668.298	1334.58	1335.67	2	-0.0814	-60.95	3212.04	0	3093.82	56	66	TRUE
AurelioLoricoh3Bio_huSP_sf4_Cd	1	1	mascot_daemon_merge (F011590)	Ras-related protein Rab-22A OS=Homo sapiens GN=RAB22A PE=1 SV=2	Q9UL26	SwissProt_2012_09.fasta	21855.8	1	2	2	3	2.22e-05	0.113	possibly correct	TRUE	3357: Scan 5175 (rt=40.8473) [D:\Raw Data\1206\LTQ\120627T-Roseman University\12.RAW]	VcLLGDTGVGK	K	S	0.997	56.3	44.3	35.8	4.68	2		c2: Carbamidomethyl (+57.02)	560.038	1118.06	1118.59	2	0.4819	430.6	2450.84	0	2826.59	8	18	TRUE
AurelioLoricoh3Bio_huSP_sf4_Cd	1	1	mascot_daemon_merge (F011590)	Prominin-1 OS=Homo sapiens GN=PROM1 PE=1 SV=1	O43490	SwissProt_2012_09.fasta	97206.4	1	33	48	148	0.0011	0.403	possibly correct	TRUE	6433: Sum of 2 scans in range 9338 (rt=63.1077) to 9346 (rt=63.1517) [D:\Raw Data\1206\LTQ\120627T-Roseman University\1.RAW]	AFTDLNSINSVLGGGILDR	K	L	0.996	57.6	43.5	39.5	0	2			654.992	1307.97	1962.03	2	-653.1	-210.7	3787.78	0	7557.33	226	244	TRUE
AurelioLoricoh3Bio_huSP_sf4_Cd	1	1	mascot_daemon_merge (F011590)	Prominin-1 OS=Homo sapiens GN=PROM1 PE=1 SV=1	O43490	SwissProt_2012_09.fasta	97206.4	1	33	48	148	0.0011	0.403	possibly correct	TRUE	6600: Scan 9510 (rt=64.0691) [D:\Raw Data\1206\LTQ\120627T-Roseman University\2.RAW]	AFTDLNSINSVLGGGILDR	K	L	0.997	58.9	43.2	44.4	0	2			982.359	2944.06	1962.03	3	983	122.3	3844.14	0	2503.6	226	244	TRUE
AurelioLoricoh3Bio_huSP_sf4_Cd	1	1	mascot_daemon_merge (F011590)	Prominin-1 OS=Homo sapiens GN=PROM1 PE=1 SV=1	O43490	SwissProt_2012_09.fasta	97206.4	1	33	48	148	0.0011	0.403	possibly correct	TRUE	6686: Scan 9627 (rt=64.7219) [D:\Raw Data\1206\LTQ\120627T-Roseman University\2.RAW]	AFTDLNSINSVLGGGILDR	K	L	0.997	51	42.7	41.9	4.96	2			982.041	1962.07	1962.03	2	1.046	21.87	3883.32	0	2904.93	226	244	TRUE
AurelioLoricoh3Bio_huSP_sf4_Cd	1	1	mascot_daemon_merge (F011590)	Prominin-1 OS=Homo sapiens GN=PROM1 PE=1 SV=1	O43490	SwissProt_2012_09.fasta	97206.4	1	33	48	148	0.0011	0.403	possibly correct	TRUE	6300: Scan 9189 (rt=63.4292) [D:\Raw Data\1206\LTQ\120627T-Roseman University\13.RAW]	AFTDLNSINSVLGGGILDR	K	L	0.997	79.1	42.6	67.4	0	2			981.563	2941.67	1962.03	3	980.6	-8.124	3805.75	0	2014.48	226	244	TRUE
AurelioLoricoh3Bio_huSP_sf4_Cd	1	1	mascot_daemon_merge (F011590)	Prominin-1 OS=Homo sapiens GN=PROM1 PE=1 SV=1	O43490	SwissProt_2012_09.fasta	97206.4	1	33	48	148	0.0011	0.403	possibly correct	TRUE	6480: Scan 9327 (rt=63.0483) [D:\Raw Data\1206\LTQ\120627T-Roseman University\2.RAW]	AFTDLNSINSVLGGGILDR	K	L	0.997	73	43.5	47.7	7.43	2			655.004	1961.99	1962.03	3	0.9693	-17.04	3782.9	0	13130.8	226	244	TRUE
AurelioLoricoh3Bio_huSP_sf4_Cd	1	1	mascot_daemon_merge (F011590)	Prominin-1 OS=Homo sapiens GN=PROM1 PE=1 SV=1	O43490	SwissProt_2012_09.fasta	97206.4	1	33	48	148	0.0011	0.403	possibly correct	TRUE	6658: Sum of 2 scans in range 9558 (rt=63.644) to 9562 (rt=63.6655) [D:\Raw Data\1206\LTQ\120627T-Roseman University\5.RAW]	AFTDLNSINSVLGGGILDR	K	L	0.997	86.6	43.2	69.4	9.11	2			982.294	1962.57	1962.03	2	1.551	-231.3	3819.28	0	5027.94	226	244	TRUE
AurelioLoricoh3Bio_huSP_sf4_Cd	1	1	mascot_daemon_merge (F011590)	Prominin-1 OS=Homo sapiens GN=PROM1 PE=1 SV=1	O43490	SwissProt_2012_09.fasta	97206.4	1	33	48	148	0.0011	0.403	possibly correct	TRUE	5787: Scan 9191 (rt=63.3037) [D:\Raw Data\1206\LTQ\120627T-Roseman University\3.RAW]	AFTDLNSINSVLGGGILDR	K	L	0.997	79.9	43.2	71.1	11.8	2			981.672	1961.33	1962.03	2	0.3079	156.9	3798.22	0	1667.75	226	244	TRUE
AurelioLoricoh3Bio_huSP_sf4_Cd	1	1	mascot_daemon_merge (F011590)	Prominin-1 OS=Homo sapiens GN=PROM1 PE=1 SV=1	O43490	SwissProt_2012_09.fasta	97206.4	1	33	48	148	0.0011	0.403	possibly correct	TRUE	6480: Sum of 2 scans in range 9412 (rt=63.5201) to 9415 (rt=63.538) [D:\Raw Data\1206\LTQ\120627T-Roseman University\1.RAW]	AFTDLNSINSVLGGGILDR	K	L	0.997	101	42.8	86.2	11.4	2			981.586	1961.16	1962.03	2	0.1363	69.46	3811.74	0	8016.96	226	244	TRUE
AurelioLoricoh3Bio_huSP_sf4_Cd	1	1	mascot_daemon_merge (F011590)	Prominin-1 OS=Homo sapiens GN=PROM1 PE=1 SV=1	O43490	SwissProt_2012_09.fasta	97206.4	1	33	48	148	0.0011	0.403	possibly correct	TRUE	6453: Sum of 2 scans in range 9289 (rt=62.837) to 9303 (rt=62.9126) [D:\Raw Data\1206\LTQ\120627T-Roseman University\2.RAW]	AFTDLNSINSVLGGGILDR	K	L	0.997	135	43.2	113	16.4	2			981.695	1961.37	1962.03	2	0.3526	179.7	3772.49	0	11841.7	226	244	TRUE
AurelioLoricoh3Bio_huSP_sf4_Cd	1	1	mascot_daemon_merge (F011590)	Prominin-1 OS=Homo sapiens GN=PROM1 PE=1 SV=1	O43490	SwissProt_2012_09.fasta	97206.4	1	33	48	148	0.0011	0.403	possibly correct	TRUE	6421: Sum of 2 scans in range 9316 (rt=62.9844) to 9322 (rt=63.0173) [D:\Raw Data\1206\LTQ\120627T-Roseman University\1.RAW]	AFTDLNSINSVLGGGILDR	K	L	0.997	118	42.7	95.1	17.2	2			981.984	1961.95	1962.03	2	0.9317	-36.18	3780.05	0	15026	226	244	TRUE
AurelioLoricoh3Bio_huSP_sf4_Cd	1	1	mascot_daemon_merge (F011590)	Prominin-1 OS=Homo sapiens GN=PROM1 PE=1 SV=1	O43490	SwissProt_2012_09.fasta	97206.4	1	33	48	148	0.0011	0.403	possibly correct	TRUE	2479: Scan 3873 (rt=33.1705) [D:\Raw Data\1206\LTQ\120627T-Roseman University\2.RAW]	ANSLPPGNLR	K	N	0.977	31.1	43.9	15.4	1.92	2			520.041	1038.07	1038.57	2	0.5055	-478.6	1990.23	0	57511.4	658	667	TRUE
AurelioLoricoh3Bio_huSP_sf4_Cd	1	1	mascot_daemon_merge (F011590)	Prominin-1 OS=Homo sapiens GN=PROM1 PE=1 SV=1	O43490	SwissProt_2012_09.fasta	97206.4	1	33	48	148	0.0011	0.403	possibly correct	TRUE	2593: Scan 4029 (rt=33.9981) [D:\Raw Data\1206\LTQ\120627T-Roseman University\2.RAW]	ANSLPPGNLR	K	N	0.995	28.8	43.5	22	2.68	2			519.616	1037.22	1038.57	2	-0.3451	-332.4	2039.89	0	19282.5	658	667	TRUE
AurelioLoricoh3Bio_huSP_sf4_Cd	1	1	mascot_daemon_merge (F011590)	Prominin-1 OS=Homo sapiens GN=PROM1 PE=1 SV=1	O43490	SwissProt_2012_09.fasta	97206.4	1	33	48	148	0.0011	0.403	possibly correct	TRUE	2155: Scan 3429 (rt=30.8162) [D:\Raw Data\1206\LTQ\120627T-Roseman University\2.RAW]	ANSLPPGNLR	K	N	0.996	20.2	43.5	10.9	3.66	2			519.815	1037.62	1038.57	2	0.05334	51.35	1848.97	0	12743.6	658	667	TRUE
AurelioLoricoh3Bio_huSP_sf4_Cd	1	1	mascot_daemon_merge (F011590)	Prominin-1 OS=Homo sapiens GN=PROM1 PE=1 SV=1	O43490	SwissProt_2012_09.fasta	97206.4	1	33	48	148	0.0011	0.403	possibly correct	TRUE	8202: Sum of 2 scans in range 12072 (rt=79.035) to 12075 (rt=79.0507) [D:\Raw Data\1206\LTQ\120627T-Roseman University\10.RAW]	ATVFLLPALIFAVK	K	L	0.997	39.4	43.4	21.3	3.92	2			751.899	1501.78	1502.93	2	-0.1445	-96.18	4742.57	0	3053.09	801	814	TRUE
AurelioLoricoh3Bio_huSP_sf4_Cd	1	1	mascot_daemon_merge (F011590)	Prominin-1 OS=Homo sapiens GN=PROM1 PE=1 SV=1	O43490	SwissProt_2012_09.fasta	97206.4	1	33	48	148	0.0011	0.403	possibly correct	TRUE	8583: Scan 12348 (rt=78.7828) [D:\Raw Data\1206\LTQ\120627T-Roseman University\5.RAW]	ATVFLLPALIFAVK	K	L	0.997	62.5	43.5	40.4	5.68	2			751.811	1501.61	1502.93	2	-0.3206	-213.3	4726.97	0	4125.65	801	814	TRUE
AurelioLoricoh3Bio_huSP_sf4_Cd	1	1	mascot_daemon_merge (F011590)	Prominin-1 OS=Homo sapiens GN=PROM1 PE=1 SV=1	O43490	SwissProt_2012_09.fasta	97206.4	1	33	48	148	0.0011	0.403	possibly correct	TRUE	8744: Sum of 2 scans in range 12198 (rt=78.9027) to 12212 (rt=78.9786) [D:\Raw Data\1206\LTQ\120627T-Roseman University\7.RAW]	ATVFLLPALIFAVK	K	L	0.997	73.1	43.9	50.7	6.25	2			752.205	1502.39	1502.93	2	0.4674	310.9	4736.44	0	9245.48	801	814	TRUE
AurelioLoricoh3Bio_huSP_sf4_Cd	1	1	mascot_daemon_merge (F011590)	Prominin-1 OS=Homo sapiens GN=PROM1 PE=1 SV=1	O43490	SwissProt_2012_09.fasta	97206.4	1	33	48	148	0.0011	0.403	possibly correct	TRUE	8576: Scan 12339 (rt=78.7313) [D:\Raw Data\1206\LTQ\120627T-Roseman University\5.RAW]	ATVFLLPALIFAVK	K	L	0.997	76.5	43.9	59.7	5.96	2			753.233	1504.45	1502.93	2	2.524	-321.5	4723.88	0	3681.49	801	814	TRUE
AurelioLoricoh3Bio_huSP_sf4_Cd	1	1	mascot_daemon_merge (F011590)	Prominin-1 OS=Homo sapiens GN=PROM1 PE=1 SV=1	O43490	SwissProt_2012_09.fasta	97206.4	1	33	48	148	0.0011	0.403	possibly correct	TRUE	8358: Scan 12151 (rt=78.6951) [D:\Raw Data\1206\LTQ\120627T-Roseman University\2.RAW]	ATVFLLPALIFAVKLAK	K	Y	0.997	29.3	43.4	17.2	4.08	2			908.289	1814.56	1815.15	2	0.4209	231.8	4721.7	0	1631.26	801	817	TRUE
AurelioLoricoh3Bio_huSP_sf4_Cd	1	1	mascot_daemon_merge (F011590)	Prominin-1 OS=Homo sapiens GN=PROM1 PE=1 SV=1	O43490	SwissProt_2012_09.fasta	97206.4	1	33	48	148	0.0011	0.403	possibly correct	TRUE	4029: Sum of 2 scans in range 5974 (rt=44.3701) to 5991 (rt=44.4603) [D:\Raw Data\1206\LTQ\120627T-Roseman University\2.RAW]	AWNYELPATNYETQDSHK	K	A	0.997	101	42.4	84.8	7.07	2			1084.16	2166.31	2166.97	2	0.3424	158	2664.91	0	21113.2	31	48	TRUE
AurelioLoricoh3Bio_huSP_sf4_Cd	1	1	mascot_daemon_merge (F011590)	Prominin-1 OS=Homo sapiens GN=PROM1 PE=1 SV=1	O43490	SwissProt_2012_09.fasta	97206.4	1	33	48	148	0.0011	0.403	possibly correct	TRUE	2530: Scan 3947 (rt=33.5612) [D:\Raw Data\1206\LTQ\120627T-Roseman University\2.RAW]	DFPEDTLRK	R	F	0.906	19.5	43.8	5.66	1.96	2			560.736	1119.46	1120.56	2	-0.09878	-88.16	2013.67	0	7212.53	70	78	TRUE
AurelioLoricoh3Bio_huSP_sf4_Cd	1	1	mascot_daemon_merge (F011590)	Prominin-1 OS=Homo sapiens GN=PROM1 PE=1 SV=1	O43490	SwissProt_2012_09.fasta	97206.4	1	33	48	148	0.0011	0.403	possibly correct	TRUE	2676: Scan 4143 (rt=34.5898) [D:\Raw Data\1206\LTQ\120627T-Roseman University\2.RAW]	DFPEDTLRK	R	F	0.91	43.7	44.2	19	0	2			561.096	1120.18	1120.56	2	0.6202	-341.2	2075.39	0	46773.9	70	78	TRUE
AurelioLoricoh3Bio_huSP_sf4_Cd	1	1	mascot_daemon_merge (F011590)	Prominin-1 OS=Homo sapiens GN=PROM1 PE=1 SV=1	O43490	SwissProt_2012_09.fasta	97206.4	1	33	48	148	0.0011	0.403	possibly correct	TRUE	6140: Sum of 2 scans in range 8855 (rt=60.4081) to 8867 (rt=60.4736) [D:\Raw Data\1206\LTQ\120627T-Roseman University\2.RAW]	DKAFTDLNSINSVLGGGILDR	K	L	0.997	126	42.8	121	0	2			1103.79	3308.35	2205.15	3	1104	62.39	3626.45	0	7350.2	224	244	TRUE
AurelioLoricoh3Bio_huSP_sf4_Cd	1	1	mascot_daemon_merge (F011590)	Prominin-1 OS=Homo sapiens GN=PROM1 PE=1 SV=1	O43490	SwissProt_2012_09.fasta	97206.4	1	33	48	148	0.0011	0.403	possibly correct	TRUE	6665: Scan 9594 (rt=64.5421) [D:\Raw Data\1206\LTQ\120627T-Roseman University\2.RAW]	ILASLDFAQNFITNNTSSVIIEETKK	R	Y	0.997	68	43.2	58.3	5.68	2			966.642	2896.9	2896.53	3	1.381	130.5	3872.52	0	3631.72	716	741	TRUE
AurelioLoricoh3Bio_huSP_sf4_Cd	1	1	mascot_daemon_merge (F011590)	Prominin-1 OS=Homo sapiens GN=PROM1 PE=1 SV=1	O43490	SwissProt_2012_09.fasta	97206.4	1	33	48	148	0.0011	0.403	possibly correct	TRUE	2209: Scan 3508 (rt=31.2376) [D:\Raw Data\1206\LTQ\120627T-Roseman University\2.RAW]	KLADSNFKDLR	R	T	0.997	42.1	43.5	25.4	2.72	2			654.67	1307.32	1306.71	2	1.62	-294.4	1874.25	0	6442.75	192	202	TRUE
AurelioLoricoh3Bio_huSP_sf4_Cd	1	1	mascot_daemon_merge (F011590)	Prominin-1 OS=Homo sapiens GN=PROM1 PE=1 SV=1	O43490	SwissProt_2012_09.fasta	97206.4	1	33	48	148	0.0011	0.403	possibly correct	TRUE	3261: Scan 4938 (rt=38.7575) [D:\Raw Data\1206\LTQ\120627T-Roseman University\2.RAW]	KNLQDFAAcGIDR	R	M	0.995	35.7	43.9	26.5	1.51	2		c9: Carbamidomethyl (+57.02)	503.695	1508.06	1507.73	3	1.337	221.5	2325.45	0	7887.61	616	628	TRUE
AurelioLoricoh3Bio_huSP_sf4_Cd	1	1	mascot_daemon_merge (F011590)	Prominin-1 OS=Homo sapiens GN=PROM1 PE=1 SV=1	O43490	SwissProt_2012_09.fasta	97206.4	1	33	48	148	0.0011	0.403	possibly correct	TRUE	2585: Scan 4018 (rt=33.9399) [D:\Raw Data\1206\LTQ\120627T-Roseman University\2.RAW]	LADSNFKDLR	K	T	0.941	41	43.7	18.7	0	2			589.896	1766.67	1178.62	3	589.1	257.2	2036.39	0	10868.6	193	202	TRUE
AurelioLoricoh3Bio_huSP_sf4_Cd	1	1	mascot_daemon_merge (F011590)	Prominin-1 OS=Homo sapiens GN=PROM1 PE=1 SV=1	O43490	SwissProt_2012_09.fasta	97206.4	1	33	48	148	0.0011	0.403	possibly correct	TRUE	5422: Sum of 2 scans in range 7869 (rt=54.8751) to 7895 (rt=55.02) [D:\Raw Data\1206\LTQ\120627T-Roseman University\2.RAW]	LRPNIIPVLDEIK	R	S	0.942	28.9	43.3	17.8	1.38	2			761.007	1520	1519.92	2	1.086	54.68	3296.85	0	35966.4	245	257	TRUE
AurelioLoricoh3Bio_huSP_sf4_Cd	1	1	mascot_daemon_merge (F011590)	Prominin-1 OS=Homo sapiens GN=PROM1 PE=1 SV=1	O43490	SwissProt_2012_09.fasta	97206.4	1	33	48	148	0.0011	0.403	possibly correct	TRUE	5466: Sum of 2 scans in range 7932 (rt=55.2003) to 7961 (rt=55.3646) [D:\Raw Data\1206\LTQ\120627T-Roseman University\1.RAW]	LRPNIIPVLDEIK	R	S	0.997	58.8	43.3	39.4	3.47	2			760.848	1519.68	1519.92	2	0.768	-154.3	3316.95	0	5780.8	245	257	TRUE
AurelioLoricoh3Bio_huSP_sf4_Cd	1	1	mascot_daemon_merge (F011590)	Prominin-1 OS=Homo sapiens GN=PROM1 PE=1 SV=1	O43490	SwissProt_2012_09.fasta	97206.4	1	33	48	148	0.0011	0.403	possibly correct	TRUE	5527: Scan 8022 (rt=55.2024) [D:\Raw Data\1206\LTQ\120627T-Roseman University\5.RAW]	LRPNIIPVLDEIK	R	S	0.997	59.6	43.3	43.4	3.23	2			760.903	1519.79	1519.92	2	0.8771	-82.62	3312.14	0	6178.92	245	257	TRUE
AurelioLoricoh3Bio_huSP_sf4_Cd	1	1	mascot_daemon_merge (F011590)	Prominin-1 OS=Homo sapiens GN=PROM1 PE=1 SV=1	O43490	SwissProt_2012_09.fasta	97206.4	1	33	48	148	0.0011	0.403	possibly correct	TRUE	5970: Scan 8613 (rt=59.0583) [D:\Raw Data\1206\LTQ\120627T-Roseman University\2.RAW]	LRPNIIPVLDEIKSmATAIK	R	E	0.936	44.9	43.9	33.8	0	2		m15: Oxidation (+15.99)	747.174	1492.33	2238.29	2	-744.9	53.32	3543.5	0	8335.59	245	264	TRUE
AurelioLoricoh3Bio_huSP_sf4_Cd	1	1	mascot_daemon_merge (F011590)	Prominin-1 OS=Homo sapiens GN=PROM1 PE=1 SV=1	O43490	SwissProt_2012_09.fasta	97206.4	1	33	48	148	0.0011	0.403	possibly correct	TRUE	6012: Scan 8675 (rt=58.7847) [D:\Raw Data\1206\LTQ\120627T-Roseman University\5.RAW]	LRPNIIPVLDEIKSmATAIK	R	E	0.994	26.1	43.6	13.8	2.19	2		m15: Oxidation (+15.99)	747.484	2239.43	2238.29	3	2.149	64	3527.08	0	3121.61	245	264	TRUE
AurelioLoricoh3Bio_huSP_sf4_Cd	1	1	mascot_daemon_merge (F011590)	Prominin-1 OS=Homo sapiens GN=PROM1 PE=1 SV=1	O43490	SwissProt_2012_09.fasta	97206.4	1	33	48	148	0.0011	0.403	possibly correct	TRUE	4351: Scan 6414 (rt=46.7857) [D:\Raw Data\1206\LTQ\120627T-Roseman University\2.RAW]	LSLSQLNSNPELR	R	Q	0.997	43.9	43.3	20.2	3.07	2			736.317	1470.62	1470.79	2	0.8354	-113.7	2807.14	0	3840.86	321	333	TRUE
AurelioLoricoh3Bio_huSP_sf4_Cd	1	1	mascot_daemon_merge (F011590)	Prominin-1 OS=Homo sapiens GN=PROM1 PE=1 SV=1	O43490	SwissProt_2012_09.fasta	97206.4	1	33	48	148	0.0011	0.403	possibly correct	TRUE	4285: Scan 6284 (rt=46.0461) [D:\Raw Data\1206\LTQ\120627T-Roseman University\5.RAW]	LSLSQLNSNPELR	R	Q	0.997	55.8	43.9	32.1	4.16	2			736.217	1470.42	1470.79	2	0.6359	-249.3	2762.76	0	5681.49	321	333	TRUE
AurelioLoricoh3Bio_huSP_sf4_Cd	1	1	mascot_daemon_merge (F011590)	Prominin-1 OS=Homo sapiens GN=PROM1 PE=1 SV=1	O43490	SwissProt_2012_09.fasta	97206.4	1	33	48	148	0.0011	0.403	possibly correct	TRUE	4115: Scan 6094 (rt=46.0356) [D:\Raw Data\1206\LTQ\120627T-Roseman University\13.RAW]	LSLSQLNSNPELR	R	Q	0.997	66.7	43.5	49.3	0	2			736.704	2207.09	1470.79	3	737.3	136.7	2762.14	0	3938.47	321	333	TRUE
AurelioLoricoh3Bio_huSP_sf4_Cd	1	1	mascot_daemon_merge (F011590)	Prominin-1 OS=Homo sapiens GN=PROM1 PE=1 SV=1	O43490	SwissProt_2012_09.fasta	97206.4	1	33	48	148	0.0011	0.403	possibly correct	TRUE	3676: Scan 6068 (rt=45.7907) [D:\Raw Data\1206\LTQ\120627T-Roseman University\3.RAW]	LSLSQLNSNPELR	R	Q	0.997	58.7	43.4	28.9	3.25	2			736.307	1470.6	1470.79	2	0.8156	-127.2	2747.44	0	1494.4	321	333	TRUE
AurelioLoricoh3Bio_huSP_sf4_Cd	1	1	mascot_daemon_merge (F011590)	Prominin-1 OS=Homo sapiens GN=PROM1 PE=1 SV=1	O43490	SwissProt_2012_09.fasta	97206.4	1	33	48	148	0.0011	0.403	possibly correct	TRUE	4282: Scan 6280 (rt=46.0256) [D:\Raw Data\1206\LTQ\120627T-Roseman University\5.RAW]	LSLSQLNSNPELR	R	Q	0.997	71.5	44	32.5	6.62	2			737.224	1472.43	1470.79	2	2.649	-243.5	2761.54	0	11326.3	321	333	TRUE
AurelioLoricoh3Bio_huSP_sf4_Cd	1	1	mascot_daemon_merge (F011590)	Prominin-1 OS=Homo sapiens GN=PROM1 PE=1 SV=1	O43490	SwissProt_2012_09.fasta	97206.4	1	33	48	148	0.0011	0.403	possibly correct	TRUE	4150: Scan 6140 (rt=46.2963) [D:\Raw Data\1206\LTQ\120627T-Roseman University\13.RAW]	LSLSQLNSNPELR	R	Q	0.997	78	43.9	44.1	6.41	2			736.183	1470.35	1470.79	2	0.5673	-295.9	2777.78	0	4764.39	321	333	TRUE
AurelioLoricoh3Bio_huSP_sf4_Cd	1	1	mascot_daemon_merge (F011590)	Prominin-1 OS=Homo sapiens GN=PROM1 PE=1 SV=1	O43490	SwissProt_2012_09.fasta	97206.4	1	33	48	148	0.0011	0.403	possibly correct	TRUE	4242: Scan 6262 (rt=45.9515) [D:\Raw Data\1206\LTQ\120627T-Roseman University\2.RAW]	LSLSQLNSNPELR	R	Q	0.997	88.8	43.4	60	5.48	2			735.763	1469.51	1470.79	2	-0.2732	-185.8	2757.09	0	365019	321	333	TRUE
AurelioLoricoh3Bio_huSP_sf4_Cd	1	1	mascot_daemon_merge (F011590)	Prominin-1 OS=Homo sapiens GN=PROM1 PE=1 SV=1	O43490	SwissProt_2012_09.fasta	97206.4	1	33	48	148	0.0011	0.403	possibly correct	TRUE	3979: Scan 5907 (rt=44.0068) [D:\Raw Data\1206\LTQ\120627T-Roseman University\2.RAW]	LTFEQVYSDcK	K	K	0.997	76.7	43.8	70.1	0	2		c10: Carbamidomethyl (+57.02)	695.62	2083.84	1389.64	3	695.2	153.3	2640.41	0	8534.4	554	564	TRUE
AurelioLoricoh3Bio_huSP_sf4_Cd	1	1	mascot_daemon_merge (F011590)	Prominin-1 OS=Homo sapiens GN=PROM1 PE=1 SV=1	O43490	SwissProt_2012_09.fasta	97206.4	1	33	48	148	0.0011	0.403	possibly correct	TRUE	3478: Sum of 2 scans in range 5207 (rt=40.1927) to 5213 (rt=40.2248) [D:\Raw Data\1206\LTQ\120627T-Roseman University\1.RAW]	LTFEQVYSDcKK	K	N	0.997	50.7	43.4	46.5	5.47	2		c10: Carbamidomethyl (+57.02)	759.835	1517.66	1517.73	2	0.932	-46.58	2412.52	0	14783	554	565	TRUE
AurelioLoricoh3Bio_huSP_sf4_Cd	1	1	mascot_daemon_merge (F011590)	Prominin-1 OS=Homo sapiens GN=PROM1 PE=1 SV=1	O43490	SwissProt_2012_09.fasta	97206.4	1	33	48	148	0.0011	0.403	possibly correct	TRUE	3470: Scan 5220 (rt=40.2757) [D:\Raw Data\1206\LTQ\120627T-Roseman University\2.RAW]	LTFEQVYSDcKK	K	N	0.997	68.4	43.8	59.1	5.85	2		c10: Carbamidomethyl (+57.02)	758.532	1515.05	1517.73	2	-1.674	218.6	2416.54	0	17355.5	554	565	TRUE
AurelioLoricoh3Bio_huSP_sf4_Cd	1	1	mascot_daemon_merge (F011590)	Prominin-1 OS=Homo sapiens GN=PROM1 PE=1 SV=1	O43490	SwissProt_2012_09.fasta	97206.4	1	33	48	148	0.0011	0.403	possibly correct	TRUE	2893: Scan 4639 (rt=36.8899) [D:\Raw Data\1206\LTQ\120627T-Roseman University\4.RAW]	mKLTFEQVYSDcKK	K	N	0.94	20.4	43	13.6	1.85	2		m1: Oxidation (+15.99), c12: Carbamidomethyl (+57.02)	598.306	1791.9	1792.86	3	0.04362	24.33	2213.39	0	3957	552	565	TRUE
AurelioLoricoh3Bio_huSP_sf4_Cd	1	1	mascot_daemon_merge (F011590)	Prominin-1 OS=Homo sapiens GN=PROM1 PE=1 SV=1	O43490	SwissProt_2012_09.fasta	97206.4	1	33	48	148	0.0011	0.403	possibly correct	TRUE	2959: Scan 4529 (rt=36.5915) [D:\Raw Data\1206\LTQ\120627T-Roseman University\2.RAW]	mKLTFEQVYSDcKK	K	N	0.966	47.8	44	26.6	0	2		m1: Oxidation (+15.99), c12: Carbamidomethyl (+57.02)	598.137	1194.26	1792.86	2	-597.6	27.2	2195.49	0	99596.1	552	565	TRUE
AurelioLoricoh3Bio_huSP_sf4_Cd	1	1	mascot_daemon_merge (F011590)	Prominin-1 OS=Homo sapiens GN=PROM1 PE=1 SV=1	O43490	SwissProt_2012_09.fasta	97206.4	1	33	48	148	0.0011	0.403	possibly correct	TRUE	3506: Scan 5274 (rt=40.5576) [D:\Raw Data\1206\LTQ\120627T-Roseman University\2.RAW]	MKLTFEQVYSDcKK	K	N	0.988	32.6	43.9	17.4	1.48	2		c12: Carbamidomethyl (+57.02)	593.219	1776.63	1776.87	3	0.7756	-127.8	2433.46	0	7116.43	552	565	TRUE
AurelioLoricoh3Bio_huSP_sf4_Cd	1	1	mascot_daemon_merge (F011590)	Prominin-1 OS=Homo sapiens GN=PROM1 PE=1 SV=1	O43490	SwissProt_2012_09.fasta	97206.4	1	33	48	148	0.0011	0.403	possibly correct	TRUE	3544: Scan 5322 (rt=40.8151) [D:\Raw Data\1206\LTQ\120627T-Roseman University\2.RAW]	MKLTFEQVYSDcKK	K	N	0.997	74.2	43.5	59.7	7.66	2		c12: Carbamidomethyl (+57.02)	889.227	1776.44	1776.87	2	0.5805	-237.6	2448.9	0	6091.15	552	565	TRUE
AurelioLoricoh3Bio_huSP_sf4_Cd	1	1	mascot_daemon_merge (F011590)	Prominin-1 OS=Homo sapiens GN=PROM1 PE=1 SV=1	O43490	SwissProt_2012_09.fasta	97206.4	1	33	48	148	0.0011	0.403	possibly correct	TRUE	2934: Scan 4494 (rt=36.4158) [D:\Raw Data\1206\LTQ\120627T-Roseman University\2.RAW]	mKLTFEQVYSDcKK	K	N	0.997	81.6	43	66.2	0	2		m1: Oxidation (+15.99), c12: Carbamidomethyl (+57.02)	897.379	2689.12	1792.86	3	897.3	-66.67	2184.95	0	15169.1	552	565	TRUE
AurelioLoricoh3Bio_huSP_sf4_Cd	1	1	mascot_daemon_merge (F011590)	Prominin-1 OS=Homo sapiens GN=PROM1 PE=1 SV=1	O43490	SwissProt_2012_09.fasta	97206.4	1	33	48	148	0.0011	0.403	possibly correct	TRUE	2452: Scan 3835 (rt=32.9713) [D:\Raw Data\1206\LTQ\120627T-Roseman University\2.RAW]	mNYDSYLAQTGK	R	S	0.997	68.6	43	60.7	5.54	2		m1: Oxidation (+15.99)	704.403	1406.79	1406.63	2	1.173	120.9	1978.28	0	4316.36	629	640	TRUE
AurelioLoricoh3Bio_huSP_sf4_Cd	1	1	mascot_daemon_merge (F011590)	Prominin-1 OS=Homo sapiens GN=PROM1 PE=1 SV=1	O43490	SwissProt_2012_09.fasta	97206.4	1	33	48	148	0.0011	0.403	possibly correct	TRUE	2468: Scan 4441 (rt=36.7229) [D:\Raw Data\1206\LTQ\120627T-Roseman University\3.RAW]	mNYDSYLAQTGK	R	S	0.997	69.9	43.5	58.5	8.51	2		m1: Oxidation (+15.99)	704.063	1406.11	1406.63	2	0.4921	349.7	2203.37	0	1050.61	629	640	TRUE
AurelioLoricoh3Bio_huSP_sf4_Cd	1	1	mascot_daemon_merge (F011590)	Prominin-1 OS=Homo sapiens GN=PROM1 PE=1 SV=1	O43490	SwissProt_2012_09.fasta	97206.4	1	33	48	148	0.0011	0.403	possibly correct	TRUE	2925: Scan 4481 (rt=36.3458) [D:\Raw Data\1206\LTQ\120627T-Roseman University\2.RAW]	mNYDSYLAQTGK	R	S	0.997	83.9	43.8	74.2	6.46	2		m1: Oxidation (+15.99)	704.251	1406.49	1406.63	2	0.8682	-95.59	2180.75	0	9353.44	629	640	TRUE
AurelioLoricoh3Bio_huSP_sf4_Cd	1	1	mascot_daemon_merge (F011590)	Prominin-1 OS=Homo sapiens GN=PROM1 PE=1 SV=1	O43490	SwissProt_2012_09.fasta	97206.4	1	33	48	148	0.0011	0.403	possibly correct	TRUE	2951: Sum of 2 scans in range 4500 (rt=36.4311) to 4507 (rt=36.4666) [D:\Raw Data\1206\LTQ\120627T-Roseman University\1.RAW]	mNYDSYLAQTGK	R	S	0.997	82.6	42.9	70.6	8.28	2		m1: Oxidation (+15.99)	704.357	1406.7	1406.63	2	1.082	56.1	2186.93	0	29293.2	629	640	TRUE
AurelioLoricoh3Bio_huSP_sf4_Cd	1	1	mascot_daemon_merge (F011590)	Prominin-1 OS=Homo sapiens GN=PROM1 PE=1 SV=1	O43490	SwissProt_2012_09.fasta	97206.4	1	33	48	148	0.0011	0.403	possibly correct	TRUE	2995: Scan 4581 (rt=36.8651) [D:\Raw Data\1206\LTQ\120627T-Roseman University\2.RAW]	mNYDSYLAQTGK	R	S	0.997	103	43.6	90.9	9	2		m1: Oxidation (+15.99)	704.069	1406.12	1406.63	2	0.5042	-354.3	2211.91	0	39722.1	629	640	TRUE
AurelioLoricoh3Bio_huSP_sf4_Cd	1	1	mascot_daemon_merge (F011590)	Prominin-1 OS=Homo sapiens GN=PROM1 PE=1 SV=1	O43490	SwissProt_2012_09.fasta	97206.4	1	33	48	148	0.0011	0.403	possibly correct	TRUE	6783: Scan 9767 (rt=65.5079) [D:\Raw Data\1206\LTQ\120627T-Roseman University\2.RAW]	mNYDSYLAQTGKSPAGVNLLSFAYDLEAK	R	A	0.997	58.8	42.5	55.1	6.77	2		m1: Oxidation (+15.99)	1062.1	3183.29	3182.54	3	1.759	-77.24	3930.47	0	2978.59	629	657	TRUE
AurelioLoricoh3Bio_huSP_sf4_Cd	1	1	mascot_daemon_merge (F011590)	Prominin-1 OS=Homo sapiens GN=PROM1 PE=1 SV=1	O43490	SwissProt_2012_09.fasta	97206.4	1	33	48	148	0.0011	0.403	possibly correct	TRUE	3960: Scan 5883 (rt=43.8733) [D:\Raw Data\1206\LTQ\120627T-Roseman University\2.RAW]	NLQDFAAcGIDR	K	M	0.993	37.3	43.7	29.4	1.35	2		c8: Carbamidomethyl (+57.02)	690.258	1378.5	1379.64	2	-0.1291	-93.56	2632.4	0	2034.92	617	628	TRUE
AurelioLoricoh3Bio_huSP_sf4_Cd	1	1	mascot_daemon_merge (F011590)	Prominin-1 OS=Homo sapiens GN=PROM1 PE=1 SV=1	O43490	SwissProt_2012_09.fasta	97206.4	1	33	48	148	0.0011	0.403	possibly correct	TRUE	3596: Scan 5389 (rt=41.1775) [D:\Raw Data\1206\LTQ\120627T-Roseman University\2.RAW]	NLQDFAAcGIDR	K	M	0.995	49.9	43.5	37.4	0	2		c8: Carbamidomethyl (+57.02)	690.709	2069.11	1379.64	3	690.5	-195.3	2470.65	0	7559.7	617	628	TRUE
AurelioLoricoh3Bio_huSP_sf4_Cd	1	1	mascot_daemon_merge (F011590)	Prominin-1 OS=Homo sapiens GN=PROM1 PE=1 SV=1	O43490	SwissProt_2012_09.fasta	97206.4	1	33	48	148	0.0011	0.403	possibly correct	TRUE	3926: Scan 5809 (rt=43.4455) [D:\Raw Data\1206\LTQ\120627T-Roseman University\1.RAW]	NLQDFAAcGIDR	K	M	0.997	61.9	43.5	44.8	0	2		c8: Carbamidomethyl (+57.02)	689.789	2066.35	1379.64	3	687.7	-75.59	2606.73	0	16089.6	617	628	TRUE
AurelioLoricoh3Bio_huSP_sf4_Cd	1	1	mascot_daemon_merge (F011590)	Prominin-1 OS=Homo sapiens GN=PROM1 PE=1 SV=1	O43490	SwissProt_2012_09.fasta	97206.4	1	33	48	148	0.0011	0.403	possibly correct	TRUE	3884: Scan 5754 (rt=43.1404) [D:\Raw Data\1206\LTQ\120627T-Roseman University\1.RAW]	NLQDFAAcGIDR	K	M	0.997	52	43	46.8	3.43	2		c8: Carbamidomethyl (+57.02)	690.322	1378.63	1379.64	2	9.276e-05	0.06723	2588.42	0	3166.78	617	628	TRUE
AurelioLoricoh3Bio_huSP_sf4_Cd	1	1	mascot_daemon_merge (F011590)	Prominin-1 OS=Homo sapiens GN=PROM1 PE=1 SV=1	O43490	SwissProt_2012_09.fasta	97206.4	1	33	48	148	0.0011	0.403	possibly correct	TRUE	3851: Sum of 2 scans in range 5735 (rt=43.0672) to 5740 (rt=43.094) [D:\Raw Data\1206\LTQ\120627T-Roseman University\2.RAW]	NLQDFAAcGIDR	K	M	0.997	62.8	43.4	46.8	0	2		c8: Carbamidomethyl (+57.02)	690.915	2069.72	1379.64	3	691.1	102.7	2584.84	0	14589.7	617	628	TRUE
AurelioLoricoh3Bio_huSP_sf4_Cd	1	1	mascot_daemon_merge (F011590)	Prominin-1 OS=Homo sapiens GN=PROM1 PE=1 SV=1	O43490	SwissProt_2012_09.fasta	97206.4	1	33	48	148	0.0011	0.403	possibly correct	TRUE	3356: Sum of 2 scans in range 5643 (rt=43.4065) to 5645 (rt=43.4165) [D:\Raw Data\1206\LTQ\120627T-Roseman University\3.RAW]	NLQDFAAcGIDR	K	M	0.997	67	43.4	55.8	0	2		c8: Carbamidomethyl (+57.02)	690.974	2069.9	1379.64	3	691.3	188.1	2604.69	0	3820.04	617	628	TRUE
AurelioLoricoh3Bio_huSP_sf4_Cd	1	1	mascot_daemon_merge (F011590)	Prominin-1 OS=Homo sapiens GN=PROM1 PE=1 SV=1	O43490	SwissProt_2012_09.fasta	97206.4	1	33	48	148	0.0011	0.403	possibly correct	TRUE	3776: Scan 5638 (rt=43.4698) [D:\Raw Data\1206\LTQ\120627T-Roseman University\13.RAW]	NLQDFAAcGIDR	K	M	0.997	70.5	43.8	62.9	0	2		c8: Carbamidomethyl (+57.02)	690.092	2067.25	1379.64	3	688.6	-121.1	2608.19	0	1576.3	617	628	TRUE
AurelioLoricoh3Bio_huSP_sf4_Cd	1	1	mascot_daemon_merge (F011590)	Prominin-1 OS=Homo sapiens GN=PROM1 PE=1 SV=1	O43490	SwissProt_2012_09.fasta	97206.4	1	33	48	148	0.0011	0.403	possibly correct	TRUE	3923: Scan 5835 (rt=43.6067) [D:\Raw Data\1206\LTQ\120627T-Roseman University\2.RAW]	NLQDFAAcGIDR	K	M	0.997	78.5	43.9	65.7	0	2		c8: Carbamidomethyl (+57.02)	691.161	2070.46	1379.64	3	691.8	-24.42	2616.4	0	79957.7	617	628	TRUE
AurelioLoricoh3Bio_huSP_sf4_Cd	1	1	mascot_daemon_merge (F011590)	Prominin-1 OS=Homo sapiens GN=PROM1 PE=1 SV=1	O43490	SwissProt_2012_09.fasta	97206.4	1	33	48	148	0.0011	0.403	possibly correct	TRUE	4711: Sum of 2 scans in range 6889 (rt=49.3699) to 6905 (rt=49.4592) [D:\Raw Data\1206\LTQ\120627T-Roseman University\1.RAW]	NLQDFAAcGIDRmNYDSYLAQTGK	K	S	0.997	73.6	43.3	72.1	9.46	2		c8: Carbamidomethyl (+57.02), m13: Oxidation (+15.99)	923.594	2767.76	2767.25	3	1.521	-175.1	2964.87	0	11783.8	617	640	TRUE
AurelioLoricoh3Bio_huSP_sf4_Cd	1	1	mascot_daemon_merge (F011590)	Prominin-1 OS=Homo sapiens GN=PROM1 PE=1 SV=1	O43490	SwissProt_2012_09.fasta	97206.4	1	33	48	148	0.0011	0.403	possibly correct	TRUE	5508: Sum of 2 scans in range 7996 (rt=55.0616) to 8014 (rt=55.1584) [D:\Raw Data\1206\LTQ\120627T-Roseman University\5.RAW]	QLPPVDAELDNVNNVLR	R	T	0.997	47.2	42.5	31.2	2.32	2			954.536	1907.06	1906	2	2.062	29.58	3306.6	0	20540.6	334	350	TRUE
AurelioLoricoh3Bio_huSP_sf4_Cd	1	1	mascot_daemon_merge (F011590)	Prominin-1 OS=Homo sapiens GN=PROM1 PE=1 SV=1	O43490	SwissProt_2012_09.fasta	97206.4	1	33	48	148	0.0011	0.403	possibly correct	TRUE	5409: Scan 7852 (rt=54.7467) [D:\Raw Data\1206\LTQ\120627T-Roseman University\1.RAW]	QLPPVDAELDNVNNVLR	R	T	0.997	54	42.3	44.2	2.57	2			954.487	1906.96	1906	2	1.964	-21.96	3284.8	0	8815.37	334	350	TRUE
AurelioLoricoh3Bio_huSP_sf4_Cd	1	1	mascot_daemon_merge (F011590)	Prominin-1 OS=Homo sapiens GN=PROM1 PE=1 SV=1	O43490	SwissProt_2012_09.fasta	97206.4	1	33	48	148	0.0011	0.403	possibly correct	TRUE	5411: Scan 7854 (rt=54.759) [D:\Raw Data\1206\LTQ\120627T-Roseman University\1.RAW]	QLPPVDAELDNVNNVLR	R	T	0.997	59.6	42.4	46.5	2.72	2			953.461	1904.91	1906	2	-0.08918	-46.79	3285.54	0	6506.6	334	350	TRUE
AurelioLoricoh3Bio_huSP_sf4_Cd	1	1	mascot_daemon_merge (F011590)	Prominin-1 OS=Homo sapiens GN=PROM1 PE=1 SV=1	O43490	SwissProt_2012_09.fasta	97206.4	1	33	48	148	0.0011	0.403	possibly correct	TRUE	5423: Sum of 2 scans in range 7871 (rt=54.8549) to 7900 (rt=55.019) [D:\Raw Data\1206\LTQ\120627T-Roseman University\1.RAW]	QLPPVDAELDNVNNVLR	R	T	0.997	47.8	43.2	36.7	5.16	2			636.3	1905.88	1906	3	0.882	-63.32	3296.22	0	32757.7	334	350	TRUE
AurelioLoricoh3Bio_huSP_sf4_Cd	1	1	mascot_daemon_merge (F011590)	Prominin-1 OS=Homo sapiens GN=PROM1 PE=1 SV=1	O43490	SwissProt_2012_09.fasta	97206.4	1	33	48	148	0.0011	0.403	possibly correct	TRUE	5233: Sum of 2 scans in range 7674 (rt=54.9145) to 7696 (rt=55.0382) [D:\Raw Data\1206\LTQ\120627T-Roseman University\13.RAW]	QLPPVDAELDNVNNVLR	R	T	0.997	68.8	43.1	59.3	2.85	2			953.608	1905.2	1906	2	0.2062	108.2	3298.58	0	5295.17	334	350	TRUE
AurelioLoricoh3Bio_huSP_sf4_Cd	1	1	mascot_daemon_merge (F011590)	Prominin-1 OS=Homo sapiens GN=PROM1 PE=1 SV=1	O43490	SwissProt_2012_09.fasta	97206.4	1	33	48	148	0.0011	0.403	possibly correct	TRUE	4895: Sum of 2 scans in range 7680 (rt=54.9049) to 7706 (rt=55.051) [D:\Raw Data\1206\LTQ\120627T-Roseman University\3.RAW]	QLPPVDAELDNVNNVLR	R	T	0.997	70.6	42.4	61	3.72	2			953.486	1904.96	1906	2	-0.03894	-20.43	3298.68	0	3044.65	334	350	TRUE
AurelioLoricoh3Bio_huSP_sf4_Cd	1	1	mascot_daemon_merge (F011590)	Prominin-1 OS=Homo sapiens GN=PROM1 PE=1 SV=1	O43490	SwissProt_2012_09.fasta	97206.4	1	33	48	148	0.0011	0.403	possibly correct	TRUE	5393: Sum of 2 scans in range 7827 (rt=54.6385) to 7830 (rt=54.6562) [D:\Raw Data\1206\LTQ\120627T-Roseman University\2.RAW]	QLPPVDAELDNVNNVLR	R	T	0.997	73.8	42.4	65.1	3.09	2			954.518	1907.02	1906	2	2.025	10.11	3278.84	0	23681	334	350	TRUE
AurelioLoricoh3Bio_huSP_sf4_Cd	1	1	mascot_daemon_merge (F011590)	Prominin-1 OS=Homo sapiens GN=PROM1 PE=1 SV=1	O43490	SwissProt_2012_09.fasta	97206.4	1	33	48	148	0.0011	0.403	possibly correct	TRUE	4855: Scan 7097 (rt=50.5552) [D:\Raw Data\1206\LTQ\120627T-Roseman University\2.RAW]	QLPPVDAELDNVNNVLR	R	T	0.997	77	42.9	60.7	3.23	2			953.88	1905.74	1906	2	0.7492	-133	3033.31	0	6640.23	334	350	TRUE
AurelioLoricoh3Bio_huSP_sf4_Cd	1	1	mascot_daemon_merge (F011590)	Prominin-1 OS=Homo sapiens GN=PROM1 PE=1 SV=1	O43490	SwissProt_2012_09.fasta	97206.4	1	33	48	148	0.0011	0.403	possibly correct	TRUE	5424: Scan 8140 (rt=55.0176) [D:\Raw Data\1206\LTQ\120627T-Roseman University\4.RAW]	QLPPVDAELDNVNNVLR	R	T	0.997	76.5	42.4	67.3	3.66	2			953.493	1904.97	1906	2	-0.02424	-12.72	3301.06	0	19507.8	334	350	TRUE
AurelioLoricoh3Bio_huSP_sf4_Cd	1	1	mascot_daemon_merge (F011590)	Prominin-1 OS=Homo sapiens GN=PROM1 PE=1 SV=1	O43490	SwissProt_2012_09.fasta	97206.4	1	33	48	148	0.0011	0.403	possibly correct	TRUE	5473: Scan 7942 (rt=55.2565) [D:\Raw Data\1206\LTQ\120627T-Roseman University\1.RAW]	QLPPVDAELDNVNNVLR	R	T	0.997	84.1	43.1	74.2	4.25	2			953.6	1905.19	1906	2	0.1896	99.49	3315.39	0	10999.4	334	350	TRUE
AurelioLoricoh3Bio_huSP_sf4_Cd	1	1	mascot_daemon_merge (F011590)	Prominin-1 OS=Homo sapiens GN=PROM1 PE=1 SV=1	O43490	SwissProt_2012_09.fasta	97206.4	1	33	48	148	0.0011	0.403	possibly correct	TRUE	5401: Scan 7839 (rt=54.7061) [D:\Raw Data\1206\LTQ\120627T-Roseman University\2.RAW]	QLPPVDAELDNVNNVLR	R	T	0.997	66.6	44.1	53.7	9.62	2			636.459	1906.36	1906	3	1.36	187.5	3282.36	0	17068.6	334	350	TRUE
AurelioLoricoh3Bio_huSP_sf4_Cd	1	1	mascot_daemon_merge (F011590)	Prominin-1 OS=Homo sapiens GN=PROM1 PE=1 SV=1	O43490	SwissProt_2012_09.fasta	97206.4	1	33	48	148	0.0011	0.403	possibly correct	TRUE	2299: Sum of 2 scans in range 3627 (rt=31.8705) to 3652 (rt=32.0028) [D:\Raw Data\1206\LTQ\120627T-Roseman University\2.RAW]	QTTTVVAGIK	R	R	0.962	47	43.6	30.8	0	2			509.225	1016.44	1017.59	2	-0.1511	-148.5	1916.2	0	99678.4	374	383	TRUE
AurelioLoricoh3Bio_huSP_sf4_Cd	1	1	mascot_daemon_merge (F011590)	Prominin-1 OS=Homo sapiens GN=PROM1 PE=1 SV=1	O43490	SwissProt_2012_09.fasta	97206.4	1	33	48	148	0.0011	0.403	possibly correct	TRUE	1893: Scan 3075 (rt=28.9124) [D:\Raw Data\1206\LTQ\120627T-Roseman University\2.RAW]	QTTTVVAGIKR	R	V	0.997	44.9	44.1	22.2	3.39	2			587.744	1173.47	1173.7	2	0.7865	-184.1	1734.75	0	7096.04	374	384	TRUE
AurelioLoricoh3Bio_huSP_sf4_Cd	1	1	mascot_daemon_merge (F011590)	Prominin-1 OS=Homo sapiens GN=PROM1 PE=1 SV=1	O43490	SwissProt_2012_09.fasta	97206.4	1	33	48	148	0.0011	0.403	possibly correct	TRUE	3114: Sum of 2 scans in range 4735 (rt=37.6795) to 4738 (rt=37.6932) [D:\Raw Data\1206\LTQ\120627T-Roseman University\2.RAW]	SLHQQSTQLSSSLTSVK	K	T	0.896	20.1	43.6	11.9	1.62	2			611.872	1832.59	1830.96	3	2.645	-197.9	2261.18	0	30919.3	279	295	TRUE
AurelioLoricoh3Bio_huSP_sf4_Cd	1	1	mascot_daemon_merge (F011590)	Prominin-1 OS=Homo sapiens GN=PROM1 PE=1 SV=1	O43490	SwissProt_2012_09.fasta	97206.4	1	33	48	148	0.0011	0.403	possibly correct	TRUE	2888: Sum of 2 scans in range 4415 (rt=35.9913) to 4416 (rt=35.9963) [D:\Raw Data\1206\LTQ\120627T-Roseman University\1.RAW]	SLHQQSTQLSSSLTSVK	K	T	0.908	43	43.7	35.9	0	2			611.726	1221.44	1830.96	2	-608.5	118.9	2159.63	0	50115.9	279	295	TRUE
AurelioLoricoh3Bio_huSP_sf4_Cd	1	1	mascot_daemon_merge (F011590)	Prominin-1 OS=Homo sapiens GN=PROM1 PE=1 SV=1	O43490	SwissProt_2012_09.fasta	97206.4	1	33	48	148	0.0011	0.403	possibly correct	TRUE	3188: Sum of 2 scans in range 4834 (rt=38.2007) to 4835 (rt=38.2063) [D:\Raw Data\1206\LTQ\120627T-Roseman University\2.RAW]	SLHQQSTQLSSSLTSVK	K	T	0.958	18.1	43.6	10.3	2	2			611.91	1832.71	1830.96	3	2.758	-136.2	2292.21	0	31458.7	279	295	TRUE
AurelioLoricoh3Bio_huSP_sf4_Cd	1	1	mascot_daemon_merge (F011590)	Prominin-1 OS=Homo sapiens GN=PROM1 PE=1 SV=1	O43490	SwissProt_2012_09.fasta	97206.4	1	33	48	148	0.0011	0.403	possibly correct	TRUE	2940: Sum of 2 scans in range 4503 (rt=36.4602) to 4504 (rt=36.4648) [D:\Raw Data\1206\LTQ\120627T-Roseman University\2.RAW]	SLHQQSTQLSSSLTSVK	K	T	0.986	51.1	43.2	44.1	0	2			611.36	1220.71	1830.96	2	-609.2	341.3	2187.75	0	396252	279	295	TRUE
AurelioLoricoh3Bio_huSP_sf4_Cd	1	1	mascot_daemon_merge (F011590)	Prominin-1 OS=Homo sapiens GN=PROM1 PE=1 SV=1	O43490	SwissProt_2012_09.fasta	97206.4	1	33	48	148	0.0011	0.403	possibly correct	TRUE	2423: Scan 4379 (rt=36.3753) [D:\Raw Data\1206\LTQ\120627T-Roseman University\3.RAW]	SLHQQSTQLSSSLTSVK	K	T	0.989	46.3	42.9	35.8	0	2			916.067	2745.18	1830.96	3	915.2	-94.69	2182.52	0	1297.06	279	295	TRUE
AurelioLoricoh3Bio_huSP_sf4_Cd	1	1	mascot_daemon_merge (F011590)	Prominin-1 OS=Homo sapiens GN=PROM1 PE=1 SV=1	O43490	SwissProt_2012_09.fasta	97206.4	1	33	48	148	0.0011	0.403	possibly correct	TRUE	2467: Sum of 2 scans in range 4440 (rt=36.7168) to 4446 (rt=36.7504) [D:\Raw Data\1206\LTQ\120627T-Roseman University\3.RAW]	SLHQQSTQLSSSLTSVK	K	T	0.997	25.3	43.6	12	3.4	2			611.619	1831.84	1830.96	3	1.887	-64.64	2204.01	0	5510.46	279	295	TRUE
AurelioLoricoh3Bio_huSP_sf4_Cd	1	1	mascot_daemon_merge (F011590)	Prominin-1 OS=Homo sapiens GN=PROM1 PE=1 SV=1	O43490	SwissProt_2012_09.fasta	97206.4	1	33	48	148	0.0011	0.403	possibly correct	TRUE	3066: Scan 4674 (rt=37.3584) [D:\Raw Data\1206\LTQ\120627T-Roseman University\2.RAW]	SLHQQSTQLSSSLTSVK	K	T	0.997	55.8	43	45.4	0	2			916.866	2747.58	1830.96	3	917.6	47.66	2241.5	0	6378.63	279	295	TRUE
AurelioLoricoh3Bio_huSP_sf4_Cd	1	1	mascot_daemon_merge (F011590)	Prominin-1 OS=Homo sapiens GN=PROM1 PE=1 SV=1	O43490	SwissProt_2012_09.fasta	97206.4	1	33	48	148	0.0011	0.403	possibly correct	TRUE	2942: Scan 4473 (rt=36.4221) [D:\Raw Data\1206\LTQ\120627T-Roseman University\5.RAW]	SLHQQSTQLSSSLTSVK	K	T	0.997	30	43.2	21.5	3.48	2			611.358	1831.05	1830.96	3	1.104	55.32	2185.33	0	11701.3	279	295	TRUE
AurelioLoricoh3Bio_huSP_sf4_Cd	1	1	mascot_daemon_merge (F011590)	Prominin-1 OS=Homo sapiens GN=PROM1 PE=1 SV=1	O43490	SwissProt_2012_09.fasta	97206.4	1	33	48	148	0.0011	0.403	possibly correct	TRUE	2833: Scan 4379 (rt=36.4579) [D:\Raw Data\1206\LTQ\120627T-Roseman University\13.RAW]	SLHQQSTQLSSSLTSVK	K	T	0.997	36.7	44.2	26.2	4.07	2			611.157	1830.45	1830.96	3	0.502	-273.4	2187.48	0	4496.75	279	295	TRUE
AurelioLoricoh3Bio_huSP_sf4_Cd	1	1	mascot_daemon_merge (F011590)	Prominin-1 OS=Homo sapiens GN=PROM1 PE=1 SV=1	O43490	SwissProt_2012_09.fasta	97206.4	1	33	48	148	0.0011	0.403	possibly correct	TRUE	2965: Scan 4519 (rt=36.5303) [D:\Raw Data\1206\LTQ\120627T-Roseman University\1.RAW]	SLHQQSTQLSSSLTSVK	K	T	0.997	39.2	43.2	30.6	4.8	2			611.335	1830.98	1830.96	3	1.035	17.64	2191.82	0	9728.99	279	295	TRUE
AurelioLoricoh3Bio_huSP_sf4_Cd	1	1	mascot_daemon_merge (F011590)	Prominin-1 OS=Homo sapiens GN=PROM1 PE=1 SV=1	O43490	SwissProt_2012_09.fasta	97206.4	1	33	48	148	0.0011	0.403	possibly correct	TRUE	2834: Scan 4562 (rt=36.4855) [D:\Raw Data\1206\LTQ\120627T-Roseman University\4.RAW]	SLHQQSTQLSSSLTSVK	K	T	0.997	45.1	43.2	35	6.07	2			611.341	1831	1830.96	3	1.052	27.04	2189.13	0	14044.6	279	295	TRUE
AurelioLoricoh3Bio_huSP_sf4_Cd	1	1	mascot_daemon_merge (F011590)	Prominin-1 OS=Homo sapiens GN=PROM1 PE=1 SV=1	O43490	SwissProt_2012_09.fasta	97206.4	1	33	48	148	0.0011	0.403	possibly correct	TRUE	2880: Scan 4420 (rt=36.0277) [D:\Raw Data\1206\LTQ\120627T-Roseman University\2.RAW]	SLHQQSTQLSSSLTSVK	K	T	0.997	101	43.2	81.8	9.09	2			916.358	1830.7	1830.96	2	0.7522	-136.8	2161.66	0	21346.3	279	295	TRUE
AurelioLoricoh3Bio_huSP_sf4_Cd	1	1	mascot_daemon_merge (F011590)	Prominin-1 OS=Homo sapiens GN=PROM1 PE=1 SV=1	O43490	SwissProt_2012_09.fasta	97206.4	1	33	48	148	0.0011	0.403	possibly correct	TRUE	2904: Sum of 2 scans in range 4438 (rt=36.1107) to 4442 (rt=36.1324) [D:\Raw Data\1206\LTQ\120627T-Roseman University\1.RAW]	SLHQQSTQLSSSLTSVK	K	T	0.997	118	42.5	101	13.3	2			916.436	1830.86	1830.96	2	0.9083	-51.56	2167.29	0	35230.4	279	295	TRUE
AurelioLoricoh3Bio_huSP_sf4_Cd	1	1	mascot_daemon_merge (F011590)	Prominin-1 OS=Homo sapiens GN=PROM1 PE=1 SV=1	O43490	SwissProt_2012_09.fasta	97206.4	1	33	48	148	0.0011	0.403	possibly correct	TRUE	2954: Scan 4521 (rt=36.5509) [D:\Raw Data\1206\LTQ\120627T-Roseman University\2.RAW]	SLHQQSTQLSSSLTSVK	K	T	0.997	95.1	43.4	87.3	0	2			916.263	2745.77	1830.96	3	915.8	119.6	2193.06	0	24081.7	279	295	TRUE
AurelioLoricoh3Bio_huSP_sf4_Cd	1	1	mascot_daemon_merge (F011590)	Prominin-1 OS=Homo sapiens GN=PROM1 PE=1 SV=1	O43490	SwissProt_2012_09.fasta	97206.4	1	33	48	148	0.0011	0.403	possibly correct	TRUE	6603: Scan 9514 (rt=64.0911) [D:\Raw Data\1206\LTQ\120627T-Roseman University\2.RAW]	SPAGVNLLSFAYDLEAK	K	A	0.997	52.5	43.3	42.3	0	2			898.621	2692.84	1794.93	3	898.9	176.7	3845.47	0	2663.51	641	657	TRUE
AurelioLoricoh3Bio_huSP_sf4_Cd	1	1	mascot_daemon_merge (F011590)	Prominin-1 OS=Homo sapiens GN=PROM1 PE=1 SV=1	O43490	SwissProt_2012_09.fasta	97206.4	1	33	48	148	0.0011	0.403	possibly correct	TRUE	6786: Scan 9852 (rt=66.743) [D:\Raw Data\1206\LTQ\120627T-Roseman University\9.RAW]	SPAGVNLLSFAYDLEAK	K	A	0.997	62.4	42.8	56.8	0	2			898.536	2692.59	1794.93	3	898.7	82.34	4004.58	0	4785.73	641	657	TRUE
AurelioLoricoh3Bio_huSP_sf4_Cd	1	1	mascot_daemon_merge (F011590)	Prominin-1 OS=Homo sapiens GN=PROM1 PE=1 SV=1	O43490	SwissProt_2012_09.fasta	97206.4	1	33	48	148	0.0011	0.403	possibly correct	TRUE	6269: Scan 9031 (rt=61.3883) [D:\Raw Data\1206\LTQ\120627T-Roseman University\2.RAW]	SPAGVNLLSFAYDLEAK	K	A	0.997	61.1	42.7	50	4.89	2			898.392	1794.77	1794.93	2	0.8489	-85.64	3683.3	0	2272.79	641	657	TRUE
AurelioLoricoh3Bio_huSP_sf4_Cd	1	1	mascot_daemon_merge (F011590)	Prominin-1 OS=Homo sapiens GN=PROM1 PE=1 SV=1	O43490	SwissProt_2012_09.fasta	97206.4	1	33	48	148	0.0011	0.403	possibly correct	TRUE	6822: Scan 9959 (rt=66.5741) [D:\Raw Data\1206\LTQ\120627T-Roseman University\1.RAW]	SPAGVNLLSFAYDLEAK	K	A	0.997	49.7	42.9	40.7	6.09	2			599.267	1794.78	1794.93	3	0.8581	-80.55	3994.45	0	2112.56	641	657	TRUE
AurelioLoricoh3Bio_huSP_sf4_Cd	1	1	mascot_daemon_merge (F011590)	Prominin-1 OS=Homo sapiens GN=PROM1 PE=1 SV=1	O43490	SwissProt_2012_09.fasta	97206.4	1	33	48	148	0.0011	0.403	possibly correct	TRUE	6015: Scan 9825 (rt=66.7914) [D:\Raw Data\1206\LTQ\120627T-Roseman University\3.RAW]	SPAGVNLLSFAYDLEAK	K	A	0.997	82.5	42.6	70.8	0	2			898.402	2692.19	1794.93	3	898.3	-66.67	4007.49	0	1467.31	641	657	TRUE
AurelioLoricoh3Bio_huSP_sf4_Cd	1	1	mascot_daemon_merge (F011590)	Prominin-1 OS=Homo sapiens GN=PROM1 PE=1 SV=1	O43490	SwissProt_2012_09.fasta	97206.4	1	33	48	148	0.0011	0.403	possibly correct	TRUE	6910: Scan 9951 (rt=66.5334) [D:\Raw Data\1206\LTQ\120627T-Roseman University\2.RAW]	SPAGVNLLSFAYDLEAK	K	A	0.997	59.4	42.9	49	6.85	2			599.278	1794.81	1794.93	3	0.8929	-61.17	3992	0	3396.55	641	657	TRUE
AurelioLoricoh3Bio_huSP_sf4_Cd	1	1	mascot_daemon_merge (F011590)	Prominin-1 OS=Homo sapiens GN=PROM1 PE=1 SV=1	O43490	SwissProt_2012_09.fasta	97206.4	1	33	48	148	0.0011	0.403	possibly correct	TRUE	6914: Scan 10302 (rt=66.9127) [D:\Raw Data\1206\LTQ\120627T-Roseman University\4.RAW]	SPAGVNLLSFAYDLEAK	K	A	0.997	75.5	43	67.4	7.66	2			599.257	1794.75	1794.93	3	0.8293	-96.55	4014.76	0	3135.95	641	657	TRUE
AurelioLoricoh3Bio_huSP_sf4_Cd	1	1	mascot_daemon_merge (F011590)	Prominin-1 OS=Homo sapiens GN=PROM1 PE=1 SV=1	O43490	SwissProt_2012_09.fasta	97206.4	1	33	48	148	0.0011	0.403	possibly correct	TRUE	6983: Scan 10047 (rt=67.0605) [D:\Raw Data\1206\LTQ\120627T-Roseman University\2.RAW]	SPAGVNLLSFAYDLEAK	K	A	0.997	79.7	43.8	70.4	9.38	2			599.149	1794.42	1794.93	3	0.5045	-277.5	4023.63	0	29848.5	641	657	TRUE
AurelioLoricoh3Bio_huSP_sf4_Cd	1	1	mascot_daemon_merge (F011590)	Prominin-1 OS=Homo sapiens GN=PROM1 PE=1 SV=1	O43490	SwissProt_2012_09.fasta	97206.4	1	33	48	148	0.0011	0.403	possibly correct	TRUE	7033: Scan 10121 (rt=67.4579) [D:\Raw Data\1206\LTQ\120627T-Roseman University\2.RAW]	SPAGVNLLSFAYDLEAK	K	A	0.997	99.2	42.9	84.6	10.5	2			898.377	1794.74	1794.93	2	0.8195	-102	4047.48	0	3285.72	641	657	TRUE
AurelioLoricoh3Bio_huSP_sf4_Cd	1	1	mascot_daemon_merge (F011590)	Prominin-1 OS=Homo sapiens GN=PROM1 PE=1 SV=1	O43490	SwissProt_2012_09.fasta	97206.4	1	33	48	148	0.0011	0.403	possibly correct	TRUE	7094: Scan 10175 (rt=66.9257) [D:\Raw Data\1206\LTQ\120627T-Roseman University\5.RAW]	SPAGVNLLSFAYDLEAK	K	A	0.997	120	42.4	102	13.3	2			898.439	1794.86	1794.93	2	0.9431	-33.23	4015.54	0	12941.4	641	657	TRUE
AurelioLoricoh3Bio_huSP_sf4_Cd	1	1	mascot_daemon_merge (F011590)	Prominin-1 OS=Homo sapiens GN=PROM1 PE=1 SV=1	O43490	SwissProt_2012_09.fasta	97206.4	1	33	48	148	0.0011	0.403	possibly correct	TRUE	6884: Scan 10258 (rt=66.6675) [D:\Raw Data\1206\LTQ\120627T-Roseman University\4.RAW]	SPAGVNLLSFAYDLEAK	K	A	0.997	97.7	43.2	85.3	0	2			898.343	2692.01	1794.93	3	898.1	-132.8	4000.05	0	4955.77	641	657	TRUE
AurelioLoricoh3Bio_huSP_sf4_Cd	1	1	mascot_daemon_merge (F011590)	Prominin-1 OS=Homo sapiens GN=PROM1 PE=1 SV=1	O43490	SwissProt_2012_09.fasta	97206.4	1	33	48	148	0.0011	0.403	possibly correct	TRUE	6814: Scan 9947 (rt=66.5065) [D:\Raw Data\1206\LTQ\120627T-Roseman University\1.RAW]	SPAGVNLLSFAYDLEAK	K	A	0.997	99.4	43.4	83.5	0	2			898.299	2691.88	1794.93	3	898	-181.3	3990.39	0	3536.99	641	657	TRUE
AurelioLoricoh3Bio_huSP_sf4_Cd	1	1	mascot_daemon_merge (F011590)	Prominin-1 OS=Homo sapiens GN=PROM1 PE=1 SV=1	O43490	SwissProt_2012_09.fasta	97206.4	1	33	48	148	0.0011	0.403	possibly correct	TRUE	6330: Scan 9118 (rt=61.8777) [D:\Raw Data\1206\LTQ\120627T-Roseman University\2.RAW]	SPAGVNLLSFAYDLEAK	K	A	0.997	119	43.3	109	0	2			898.226	2691.66	1794.93	3	897.7	109.5	3712.66	0	3555.15	641	657	TRUE
AurelioLoricoh3Bio_huSP_sf4_Cd	1	1	mascot_daemon_merge (F011590)	Prominin-1 OS=Homo sapiens GN=PROM1 PE=1 SV=1	O43490	SwissProt_2012_09.fasta	97206.4	1	33	48	148	0.0011	0.403	possibly correct	TRUE	6876: Scan 10036 (rt=67.0037) [D:\Raw Data\1206\LTQ\120627T-Roseman University\1.RAW]	SPAGVNLLSFAYDLEAK	K	A	0.997	133	42.5	120	0	2			898.408	2692.2	1794.93	3	898.3	-60.48	4020.22	0	26585.9	641	657	TRUE
[truncated: 22,289 more rows]
