# Supplementary material for: Biochemical and biological characterization of exosomes containing prominin-1/CD133
Source: Mol Cancer. 2013 Jun 14;12:62. doi: 10.1186/1476-4598-12-62 (PMC3698112; doi:10.1186/1476-4598-12-62)
Supplement: Additional file 4: Table S4 — Selection of the most observable proteins associated with prom1-exo. Tables 1 and 2 of the manuscript illustrate protein enrichment for physiological processes involving endosome and ESCRT complexes. These proteins are highlighted among an ensemble verified with two or more stringent peptide spectral matches (PSM) in all three replicates or those observed with three or more stringent PSM in any two replicates. Additional file 4: Table S4 is a complete list of these 154 proteins. [file 1476-4598-12-62-S4.xls]

## Sheet: Sf4_min2All3
#	concatenated	Protein Description (94/367)	Accession Number	Molecular Weight	Gene Name	Protein Grouping Ambiguity	Exp. 1	Exp. 2	Exp. 3	Max %			#
1	Programmed cell death 6-interacting protein OS=Homo sapiens GN=PDCD6IP PE=1 SV=1	Programmed cell death 6-interacting protein	Q8WUM4	96 kDa	PDCD6IP		49	31	63	0.75
2	Immunoglobulin superfamily member 8 OS=Homo sapiens GN=IGSF8 PE=1 SV=1	Immunoglobulin superfamily member 8	Q969P0	65 kDa	IGSF8		26	21	25	0.52
3	Heat shock cognate 71 kDa protein OS=Homo sapiens GN=HSPA8 PE=1 SV=1	Heat shock cognate 71 kDa protein	P11142	71 kDa	HSPA8	FALSE	36	28	46	0.75
4	Prostaglandin F2 receptor negative regulator OS=Homo sapiens GN=PTGFRN PE=1 SV=2	Prostaglandin F2 receptor negative regulator	Q9P2B2	99 kDa	PTGFRN		39	32	39	0.5
5	Prominin-1 OS=Homo sapiens GN=PROM1 PE=1 SV=1	Prominin-1	O43490	97 kDa	PROM1		33	21	35	0.46
6	Syntenin-1 OS=Homo sapiens GN=SDCBP PE=1 SV=1	Syntenin-1	O00560	32 kDa	SDCBP		20	20	11	0.86
7	Polyubiquitin-B OS=Homo sapiens GN=UBB PE=1 SV=1	Polyubiquitin-B	P0CG47	26 kDa	UBB		9	10	10	0.096
8	Actin, cytoplasmic 1 OS=Homo sapiens GN=ACTB PE=1 SV=1	Actin, cytoplasmic 1	P60709	42 kDa	ACTB	FALSE	22	13	21	0.74
9	Disco-interacting protein 2 homolog B OS=Homo sapiens GN=DIP2B PE=1 SV=3	Disco-interacting protein 2 homolog B	Q9P265	171 kDa	DIP2B	FALSE	52	28	43	0.46
10	Lactadherin OS=Homo sapiens GN=MFGE8 PE=1 SV=2	Lactadherin	Q08431	43 kDa	MFGE8		20	17	23	0.76
11	CD81 antigen OS=Homo sapiens GN=CD81 PE=1 SV=1	CD81 antigen	P60033	26 kDa	CD81		6	7	3	0.32
12	Chondroitin sulfate proteoglycan 4 OS=Homo sapiens GN=CSPG4 PE=1 SV=2	Chondroitin sulfate proteoglycan 4	Q6UVK1	251 kDa	CSPG4		17	36	56	0.35
13	Moesin OS=Homo sapiens GN=MSN PE=1 SV=3	Moesin	P26038	68 kDa	MSN	FALSE	29	22	40	0.7
14	Transmembrane protein 2 OS=Homo sapiens GN=TMEM2 PE=1 SV=1	Transmembrane protein 2	Q9UHN6	154 kDa	TMEM2		33	16	32	0.32
15	Glyceraldehyde-3-phosphate dehydrogenase OS=Homo sapiens GN=GAPDH PE=1 SV=3	Glyceraldehyde-3-phosphate dehydrogenase	P04406	36 kDa	GAPDH	FALSE	19	6	12	0.66
16	Erythrocyte band 7 integral membrane protein OS=Homo sapiens GN=STOM PE=1 SV=3	Erythrocyte band 7 integral membrane protein	P27105	32 kDa	STOM		16	3	12	0.68
17	Neutral amino acid transporter A OS=Homo sapiens GN=SLC1A4 PE=1 SV=1	Neutral amino acid transporter A	P43007	56 kDa	SLC1A4		8	9	13	0.42
18	Hornerin OS=Homo sapiens GN=HRNR PE=1 SV=2	Hornerin	Q86YZ3	282 kDa	HRNR		4	10	15	0.09
19	CD9 antigen OS=Homo sapiens GN=CD9 PE=1 SV=4	CD9 antigen	P21926	25 kDa	CD9		8	7	4	0.29
20	Sodium/potassium-transporting ATPase subunit alpha-1 OS=Homo sapiens GN=ATP1A1 PE=1 SV=1	Sodium/potassium-transporting ATPase subunit alpha-1	P05023	113 kDa	ATP1A1		24	5	33	0.41
21	Neutral amino acid transporter B(0) OS=Homo sapiens GN=SLC1A5 PE=1 SV=2	Neutral amino acid transporter B(0)	Q15758	57 kDa	SLC1A5		11	7	15	0.4
22	CD63 antigen OS=Homo sapiens GN=CD63 PE=1 SV=2	CD63 antigen	P08962	26 kDa	CD63		5	2	3	0.22
23	Insulin-like growth factor-binding protein 3 OS=Homo sapiens GN=IGFBP3 PE=1 SV=2	Insulin-like growth factor-binding protein 3	P17936	32 kDa	IGFBP3		4	18	8	0.56
24	Pyruvate kinase isozymes M1/M2 OS=Homo sapiens GN=PKM PE=1 SV=4	Pyruvate kinase isozymes M1/M2	P14618	58 kDa	PKM		21	2	21	0.59
25	Integrin beta-1 OS=Homo sapiens GN=ITGB1 PE=1 SV=2	Integrin beta-1	P05556	88 kDa	ITGB1		14	13	14	0.27
26	Tetraspanin-4 OS=Homo sapiens GN=TSPAN4 PE=1 SV=1	Tetraspanin-4	O14817	26 kDa	TSPAN4		4	4	5	0.27
27	Annexin A2 OS=Homo sapiens GN=ANXA2 PE=1 SV=2	Annexin A2	P07355	39 kDa	ANXA2		16	6	17	0.52
28	Immunoglobulin superfamily member 3 OS=Homo sapiens GN=IGSF3 PE=1 SV=3	Immunoglobulin superfamily member 3	O75054	135 kDa	IGSF3		20	8	20	0.24
29	Disintegrin and metalloproteinase domain-containing protein 10 OS=Homo sapiens GN=ADAM10 PE=1 SV=1	Disintegrin and metalloproteinase domain-containing protein 10	O14672	84 kDa	ADAM10		11	5	11	0.2
30	4F2 cell-surface antigen heavy chain OS=Homo sapiens GN=SLC3A2 PE=1 SV=3	4F2 cell-surface antigen heavy chain	P08195	68 kDa	SLC3A2		12	5	22	0.39
31	CD44 antigen OS=Homo sapiens GN=CD44 PE=1 SV=3	CD44 antigen	P16070	82 kDa	CD44		7	5	8	0.11
32	Choline transporter-like protein 1 OS=Homo sapiens GN=SLC44A1 PE=1 SV=1	Choline transporter-like protein 1	Q8WWI5	73 kDa	SLC44A1		13	4	12	0.22
33	HLA class I histocompatibility antigen, A-2 alpha chain OS=Homo sapiens GN=HLA-A PE=1 SV=1	HLA class I histocompatibility antigen, A-2 alpha chain	P01892	41 kDa	HLA-A		13	10	12	0.46
34	Heat shock 70 kDa protein 1A/1B OS=Homo sapiens GN=HSPA1A PE=1 SV=5	Heat shock 70 kDa protein 1A/1B	P08107	70 kDa	HSPA1A	FALSE	16	15	17	0.46
35	2',3'-cyclic-nucleotide 3'-phosphodiesterase OS=Homo sapiens GN=CNP PE=1 SV=2	2',3'-cyclic-nucleotide 3'-phosphodiesterase	P09543	48 kDa	CNP		12	4	17	0.46
36	IST1 homolog OS=Homo sapiens GN=IST1 PE=1 SV=1	IST1 homolog	P53990	40 kDa	IST1		6	9	11	0.33
37	Alpha-enolase OS=Homo sapiens GN=ENO1 PE=1 SV=2	Alpha-enolase	P06733	47 kDa	ENO1		17	4	20	0.62
38	Protein tweety homolog 3 OS=Homo sapiens GN=TTYH3 PE=1 SV=3	Protein tweety homolog 3	Q9C0H2	58 kDa	TTYH3		5	2	7	0.17
39	Ras-related protein Rap-1b OS=Homo sapiens GN=RAP1B PE=1 SV=1	Ras-related protein Rap-1b	P61224	21 kDa	RAP1B	FALSE	11	7	7	0.67
40	Mitogen-activated protein kinase kinase kinase kinase 4 OS=Homo sapiens GN=MAP4K4 PE=1 SV=2	Mitogen-activated protein kinase kinase kinase kinase 4	O95819	142 kDa	MAP4K4	FALSE	10	9	16	0.18
41	Tubulin alpha-1B chain OS=Homo sapiens GN=TUBA1B PE=1 SV=1	Tubulin alpha-1B chain	P68363	50 kDa	TUBA1B		8	6	12	0.39
42	DnaJ homolog subfamily A member 2 OS=Homo sapiens GN=DNAJA2 PE=1 SV=1	DnaJ homolog subfamily A member 2	O60884	46 kDa	DNAJA2		6	10	15	0.55
43	Tumor susceptibility gene 101 protein OS=Homo sapiens GN=TSG101 PE=1 SV=2	Tumor susceptibility gene 101 protein	Q99816	44 kDa	TSG101		10	5	13	0.37
44	Guanine nucleotide-binding protein G(I)/G(S)/G(T) subunit beta-1 OS=Homo sapiens GN=GNB1 PE=1 SV=3	Guanine nucleotide-binding protein G(I)/G(S)/G(T) subunit beta-1	P62873	37 kDa	GNB1	FALSE	9	5	11	0.47
45	CD82 antigen OS=Homo sapiens GN=CD82 PE=1 SV=1	CD82 antigen	P27701	30 kDa	CD82		7	5	6	0.28
46	Tetraspanin-14 OS=Homo sapiens GN=TSPAN14 PE=2 SV=1	Tetraspanin-14	Q8NG11	31 kDa	TSPAN14		6	5	5	0.28
47	Peptidyl-prolyl cis-trans isomerase B OS=Homo sapiens GN=PPIB PE=1 SV=2	Peptidyl-prolyl cis-trans isomerase B	P23284	24 kDa	PPIB		10	9	4	0.51
48	Integrin alpha-V OS=Homo sapiens GN=ITGAV PE=1 SV=2	Integrin alpha-V	P06756	116 kDa	ITGAV		15	2	8	0.23
49	Cell surface glycoprotein MUC18 OS=Homo sapiens GN=MCAM PE=1 SV=2	Cell surface glycoprotein MUC18	P43121	72 kDa	MCAM		12	4	13	0.31
50	E3 ubiquitin-protein ligase NEDD4-like OS=Homo sapiens GN=NEDD4L PE=1 SV=2	E3 ubiquitin-protein ligase NEDD4-like	Q96PU5	112 kDa	NEDD4L	FALSE	8	3	13	0.2
51	BRO1 domain-containing protein BROX OS=Homo sapiens GN=BROX PE=1 SV=1	BRO1 domain-containing protein BROX	Q5VW32	46 kDa	BROX		10	5	8	0.4
52	Basigin OS=Homo sapiens GN=BSG PE=1 SV=2	Basigin	P35613	42 kDa	BSG		5	5	6	0.22
53	EH domain-containing protein 4 OS=Homo sapiens GN=EHD4 PE=1 SV=1	EH domain-containing protein 4	Q9H223	61 kDa	EHD4	FALSE	12	5	13	0.29
54	Vacuolar protein sorting-associated protein 28 homolog OS=Homo sapiens GN=VPS28 PE=1 SV=1	Vacuolar protein sorting-associated protein 28 homolog	Q9UK41	25 kDa	VPS28		9	7	8	0.57
55	Nascent polypeptide-associated complex subunit alpha OS=Homo sapiens GN=NACA PE=1 SV=1	Nascent polypeptide-associated complex subunit alpha	Q13765	23 kDa	NACA		8	2	3	0.35
56	Vacuolar protein sorting-associated protein 37B OS=Homo sapiens GN=VPS37B PE=1 SV=1	Vacuolar protein sorting-associated protein 37B	Q9H9H4	31 kDa	VPS37B		4	8	9	0.55
57	L-lactate dehydrogenase A chain OS=Homo sapiens GN=LDHA PE=1 SV=2	L-lactate dehydrogenase A chain	P00338	37 kDa	LDHA	FALSE	8	2	8	0.35
58	Apolipoprotein E OS=Homo sapiens GN=APOE PE=1 SV=1	Apolipoprotein E	P02649	36 kDa	APOE		6	6	8	0.36
59	Ras-related protein Rab-7a OS=Homo sapiens GN=RAB7A PE=1 SV=1	Ras-related protein Rab-7a	P51149	23 kDa	RAB7A		10	2	6	0.66
60	Disco-interacting protein 2 homolog C OS=Homo sapiens GN=DIP2C PE=2 SV=2	Disco-interacting protein 2 homolog C	Q9Y2E4	171 kDa	DIP2C	FALSE	11	4	11	0.12
61	Scavenger receptor class B member 1 OS=Homo sapiens GN=SCARB1 PE=1 SV=1	Scavenger receptor class B member 1	Q8WTV0	61 kDa	SCARB1		6	3	9	0.18
62	DnaJ homolog subfamily A member 1 OS=Homo sapiens GN=DNAJA1 PE=1 SV=2	DnaJ homolog subfamily A member 1	P31689	45 kDa	DNAJA1		8	6	10	0.37
63	Annexin A11 OS=Homo sapiens GN=ANXA11 PE=1 SV=1	Annexin A11	P50995	54 kDa	ANXA11	FALSE	6	3	11	0.24
64	Guanine nucleotide-binding protein G(I)/G(S)/G(T) subunit beta-2 OS=Homo sapiens GN=GNB2 PE=1 SV=3	Guanine nucleotide-binding protein G(I)/G(S)/G(T) subunit beta-2	P62879	37 kDa	GNB2	FALSE	7	3	5	0.5
65	Ras-related protein Rap-2b OS=Homo sapiens GN=RAP2B PE=1 SV=1	Ras-related protein Rap-2b	P61225	21 kDa	RAP2B		10	6	3	0.73
66	Charged multivesicular body protein 4b OS=Homo sapiens GN=CHMP4B PE=1 SV=1	Charged multivesicular body protein 4b	Q9H444	25 kDa	CHMP4B		6	4	5	0.35
67	Zinc transporter ZIP14 OS=Homo sapiens GN=SLC39A14 PE=1 SV=3	Zinc transporter ZIP14	Q15043	54 kDa	SLC39A14		3	2	3	0.091
68	Ras-related protein Ral-B OS=Homo sapiens GN=RALB PE=1 SV=1	Ras-related protein Ral-B	P11234	23 kDa	RALB	FALSE	5	4	8	0.48
69	Chloride intracellular channel protein 1 OS=Homo sapiens GN=CLIC1 PE=1 SV=4	Chloride intracellular channel protein 1	O00299	27 kDa	CLIC1	FALSE	7	5	8	0.47
70	Multivesicular body subunit 12A OS=Homo sapiens GN=FAM125A PE=1 SV=1	Multivesicular body subunit 12A	Q96EY5	29 kDa	FAM125A		4	2	6	0.37
71	Guanine nucleotide-binding protein G(s) subunit alpha isoforms short OS=Homo sapiens GN=GNAS PE=1 SV=1	Guanine nucleotide-binding protein G(s) subunit alpha isoforms short	P63092	46 kDa	GNAS	FALSE	5	2	8	0.28
72	Multivesicular body subunit 12B OS=Homo sapiens GN=FAM125B PE=1 SV=2	Multivesicular body subunit 12B	Q9H7P6	36 kDa	FAM125B		3	5	5	0.38
73	MIT domain-containing protein 1 OS=Homo sapiens GN=MITD1 PE=1 SV=1	MIT domain-containing protein 1	Q8WV92	29 kDa	MITD1		6	4	6	0.36
74	Guanine nucleotide-binding protein G(k) subunit alpha OS=Homo sapiens GN=GNAI3 PE=1 SV=3	Guanine nucleotide-binding protein G(k) subunit alpha	P08754	41 kDa	GNAI3	FALSE	6	3	5	0.31
75	Integrin alpha-4 OS=Homo sapiens GN=ITGA4 PE=1 SV=3	Integrin alpha-4	P13612	115 kDa	ITGA4		10	3	6	0.14
76	14-3-3 protein zeta/delta OS=Homo sapiens GN=YWHAZ PE=1 SV=1	14-3-3 protein zeta/delta	P63104	28 kDa	YWHAZ	FALSE	6	2	6	0.38
77	Protein tweety homolog 2 OS=Homo sapiens GN=TTYH2 PE=1 SV=3	Protein tweety homolog 2	Q9BSA4	59 kDa	TTYH2		2	3	8	0.16
78	Intercellular adhesion molecule 1 OS=Homo sapiens GN=ICAM1 PE=1 SV=2	Intercellular adhesion molecule 1	P05362	58 kDa	ICAM1		2	3	10	0.22
79	Ras-related protein Rab-10 OS=Homo sapiens GN=RAB10 PE=1 SV=1	Ras-related protein Rab-10	P61026	23 kDa	RAB10	FALSE	5	3	3	0.23
80	Tetraspanin-6 OS=Homo sapiens GN=TSPAN6 PE=1 SV=1	Tetraspanin-6	O43657	28 kDa	TSPAN6		3	2	4	0.19
81	Phospholipid scramblase 1 OS=Homo sapiens GN=PLSCR1 PE=1 SV=1	Phospholipid scramblase 1	O15162	35 kDa	PLSCR1		3	4	4	0.17
82	FERM, RhoGEF and pleckstrin domain-containing protein 1 OS=Homo sapiens GN=FARP1 PE=1 SV=1	FERM, RhoGEF and pleckstrin domain-containing protein 1	Q9Y4F1	119 kDa	FARP1		3	3	9	0.15
83	Ras-related protein Rab-5C OS=Homo sapiens GN=RAB5C PE=1 SV=2	Ras-related protein Rab-5C	P51148	23 kDa	RAB5C	FALSE	4	3	5	0.36
84	Guanine nucleotide-binding protein G(o) subunit alpha OS=Homo sapiens GN=GNAO1 PE=1 SV=4	Guanine nucleotide-binding protein G(o) subunit alpha	P09471	40 kDa	GNAO1	FALSE	5	2	4	0.19
85	Vacuolar protein sorting-associated protein 4A OS=Homo sapiens GN=VPS4A PE=1 SV=1	Vacuolar protein sorting-associated protein 4A	Q9UN37	49 kDa	VPS4A	FALSE	2	3	8	0.22
86	Charged multivesicular body protein 5 OS=Homo sapiens GN=CHMP5 PE=1 SV=1	Charged multivesicular body protein 5	Q9NZZ3	25 kDa	CHMP5		2	3	4	0.31
87	Hsc70-interacting protein OS=Homo sapiens GN=ST13 PE=1 SV=2	Hsc70-interacting protein	P50502	41 kDa	ST13		2	4	4	0.13
88	Charged multivesicular body protein 2a OS=Homo sapiens GN=CHMP2A PE=1 SV=1	Charged multivesicular body protein 2a	O43633	25 kDa	CHMP2A		3	2	3	0.16
89	PDZ domain-containing protein GIPC1 OS=Homo sapiens GN=GIPC1 PE=1 SV=2	PDZ domain-containing protein GIPC1	O14908	36 kDa	GIPC1		2	4	5	0.22
90	Serine/threonine-protein phosphatase PP1-beta catalytic subunit OS=Homo sapiens GN=PPP1CB PE=1 SV=3	Serine/threonine-protein phosphatase PP1-beta catalytic subunit	P62140	37 kDa	PPP1CB	FALSE	2	2	4	0.16
91	14-3-3 protein gamma OS=Homo sapiens GN=YWHAG PE=1 SV=2	14-3-3 protein gamma	P61981	28 kDa	YWHAG	FALSE	3	2	2	0.31
92	Syntaxin-7 OS=Homo sapiens GN=STX7 PE=1 SV=4	Syntaxin-7	O15400	30 kDa	STX7		4	2	3	0.2
93	MARCKS-related protein OS=Homo sapiens GN=MARCKSL1 PE=1 SV=2	MARCKS-related protein	P49006	20 kDa	MARCKSL1		2	2	3	0.35
94	5'-nucleotidase OS=Homo sapiens GN=NT5E PE=1 SV=1	5'-nucleotidase	P21589	63 kDa	NT5E		2	2	3	0.098

## Sheet: Min3inAny2
#	concatinated	Protein Description2	Accession Number	Molecular Weight	Gene Name	Protein Grouping Ambiguity	Exp. 1	Exp. 2	Exp. 3	Max %
1	Fibronectin OS=Homo sapiens GN=FN1 PE=1 SV=4	Fibronectin	P02751	263 kDa	FN1			19	44	0.28
2	Desmoglein-1 OS=Homo sapiens GN=DSG1 PE=1 SV=2	Desmoglein-1	Q02413	114 kDa	DSG1			10	13	0.16
3	Desmoplakin OS=Homo sapiens GN=DSP PE=1 SV=3	Desmoplakin	P15924	332 kDa	DSP			13	30	0.14
4	Junction plakoglobin OS=Homo sapiens GN=JUP PE=1 SV=3	Junction plakoglobin	P14923	82 kDa	JUP			7	11	0.25
5	Dermcidin OS=Homo sapiens GN=DCD PE=1 SV=2	Dermcidin	P81605	11 kDa	DCD			4	3	0.35
6	Filaggrin-2 OS=Homo sapiens GN=FLG2 PE=1 SV=1	Filaggrin-2	Q5D862	248 kDa	FLG2			6	7	0.055
7	Kin of IRRE-like protein 1 OS=Homo sapiens GN=KIRREL PE=1 SV=2	Kin of IRRE-like protein 1	Q96J84	84 kDa	KIRREL			4	8	0.17
8	Coiled-coil domain-containing protein 50 OS=Homo sapiens GN=CCDC50 PE=1 SV=1	Coiled-coil domain-containing protein 50	Q8IVM0	36 kDa	CCDC50			3	4	0.18
9	Protein kinase C and casein kinase substrate in neurons protein 3 OS=Homo sapiens GN=PACSIN3 PE=1 SV=2	Protein kinase C and casein kinase substrate in neurons protein 3	Q9UKS6	48 kDa	PACSIN3			3	4	0.14
10	Ras GTPase-activating-like protein IQGAP1 OS=Homo sapiens GN=IQGAP1 PE=1 SV=1	Ras GTPase-activating-like protein IQGAP1	P46940	189 kDa	IQGAP1		15		36	0.31
11	Tubulin beta chain OS=Homo sapiens GN=TUBB PE=1 SV=2	Tubulin beta chain	P07437	50 kDa	TUBB	FALSE	12		20	0.56
12	Elongation factor 1-alpha 1 OS=Homo sapiens GN=EEF1A1 PE=1 SV=1	Elongation factor 1-alpha 1	P68104	50 kDa	EEF1A1		7		8	0.29
13	Annexin A5 OS=Homo sapiens GN=ANXA5 PE=1 SV=2	Annexin A5	P08758	36 kDa	ANXA5		13		12	0.47
14	Phosphoglycerate kinase 1 OS=Homo sapiens GN=PGK1 PE=1 SV=3	Phosphoglycerate kinase 1	P00558	45 kDa	PGK1		10		17	0.24
15	G-protein coupled receptor 56 OS=Homo sapiens GN=GPR56 PE=1 SV=2	G-protein coupled receptor 56	Q9Y653	78 kDa	GPR56		4		4	0.51
16	Heat shock protein HSP 90-alpha OS=Homo sapiens GN=HSP90AA1 PE=1 SV=5	Heat shock protein HSP 90-alpha	P07900	85 kDa	HSP90AA1	FALSE	6		13	0.061
17	Fatty acid synthase OS=Homo sapiens GN=FASN PE=1 SV=3	Fatty acid synthase	P49327	273 kDa	FASN		9		20	0.12
18	Tetraspanin-9 OS=Homo sapiens GN=TSPAN9 PE=1 SV=1	Tetraspanin-9	O75954	27 kDa	TSPAN9		3		4	0.25
19	Heat shock protein HSP 90-beta OS=Homo sapiens GN=HSP90AB1 PE=1 SV=4	Heat shock protein HSP 90-beta	P08238	83 kDa	HSP90AB1	FALSE	7		8	0.25
20	Sodium/potassium-transporting ATPase subunit beta-3 OS=Homo sapiens GN=ATP1B3 PE=1 SV=1	Sodium/potassium-transporting ATPase subunit beta-3	P54709	32 kDa	ATP1B3		6		5	0.3
21	Integrin beta-3 OS=Homo sapiens GN=ITGB3 PE=1 SV=2	Integrin beta-3	P05106	87 kDa	ITGB3		11		9	0.2
22	Guanine nucleotide-binding protein G(i) subunit alpha-2 OS=Homo sapiens GN=GNAI2 PE=1 SV=3	Guanine nucleotide-binding protein G(i) subunit alpha-2	P04899	40 kDa	GNAI2	FALSE	7		6	0.27
23	Flotillin-1 OS=Homo sapiens GN=FLOT1 PE=1 SV=3	Flotillin-1	O75955	47 kDa	FLOT1		13		6	0.39
24	EH domain-containing protein 1 OS=Homo sapiens GN=EHD1 PE=1 SV=2	EH domain-containing protein 1	Q9H4M9	61 kDa	EHD1	FALSE	10		12	0.39
25	Melanotransferrin OS=Homo sapiens GN=MFI2 PE=1 SV=2	Melanotransferrin	P08582	80 kDa	MFI2		4		15	0.32
26	Annexin A6 OS=Homo sapiens GN=ANXA6 PE=1 SV=3	Annexin A6	P08133	76 kDa	ANXA6	FALSE	10		11	0.24
27	Annexin A4 OS=Homo sapiens GN=ANXA4 PE=1 SV=4	Annexin A4	P09525	36 kDa	ANXA4	FALSE	9		7	0.33
28	Elongation factor 2 OS=Homo sapiens GN=EEF2 PE=1 SV=4	Elongation factor 2	P13639	95 kDa	EEF2		8		13	0.16
29	Clathrin heavy chain 1 OS=Homo sapiens GN=CLTC PE=1 SV=5	Clathrin heavy chain 1	Q00610	192 kDa	CLTC		12		6	0.097
30	14-3-3 protein epsilon OS=Homo sapiens GN=YWHAE PE=1 SV=1	14-3-3 protein epsilon	P62258	29 kDa	YWHAE	FALSE	5		6	0.36
31	Latrophilin-2 OS=Homo sapiens GN=LPHN2 PE=1 SV=2	Latrophilin-2	O95490	163 kDa	LPHN2		7		9	0.089
32	L-lactate dehydrogenase B chain OS=Homo sapiens GN=LDHB PE=1 SV=2	L-lactate dehydrogenase B chain	P07195	37 kDa	LDHB	FALSE	8		4	0.38
33	Flotillin-2 OS=Homo sapiens GN=FLOT2 PE=1 SV=2	Flotillin-2	Q14254	47 kDa	FLOT2		13		3	0.36
34	Fructose-bisphosphate aldolase A OS=Homo sapiens GN=ALDOA PE=1 SV=2	Fructose-bisphosphate aldolase A	P04075	39 kDa	ALDOA	FALSE	6		5	0.29
35	Adenosylhomocysteinase OS=Homo sapiens GN=AHCY PE=1 SV=4	Adenosylhomocysteinase	P23526	48 kDa	AHCY		6		4	0.16
36	Chloride intracellular channel protein 4 OS=Homo sapiens GN=CLIC4 PE=1 SV=4	Chloride intracellular channel protein 4	Q9Y696	29 kDa	CLIC4	FALSE	3		6	0.22
37	Guanine nucleotide-binding protein subunit alpha-13 OS=Homo sapiens GN=GNA13 PE=1 SV=2	Guanine nucleotide-binding protein subunit alpha-13	Q14344	44 kDa	GNA13		7		3	0.27
38	14-3-3 protein beta/alpha OS=Homo sapiens GN=YWHAB PE=1 SV=3	14-3-3 protein beta/alpha	P31946	28 kDa	YWHAB	FALSE	4		4	0.26
39	Ras-related protein Rab-8A OS=Homo sapiens GN=RAB8A PE=1 SV=1	Ras-related protein Rab-8A	P61006	24 kDa	RAB8A	FALSE	3		4	0.29
40	Phosphoglycerate mutase 1 OS=Homo sapiens GN=PGAM1 PE=1 SV=2	Phosphoglycerate mutase 1	P18669	29 kDa	PGAM1		4		4	0.27
41	Triosephosphate isomerase OS=Homo sapiens GN=TPI1 PE=1 SV=3	Triosephosphate isomerase	P60174	31 kDa	TPI1		6		3	0.24
42	Guanine nucleotide-binding protein G(i) subunit alpha-1 OS=Homo sapiens GN=GNAI1 PE=1 SV=2	Guanine nucleotide-binding protein G(i) subunit alpha-1	P63096	40 kDa	GNAI1	FALSE	3		3	0.17
43	Misshapen-like kinase 1 OS=Homo sapiens GN=MINK1 PE=1 SV=2	Misshapen-like kinase 1	Q8N4C8	150 kDa	MINK1	FALSE	3		4	0.086
44	Carcinoembryonic antigen-related cell adhesion molecule 1 OS=Homo sapiens GN=CEACAM1 PE=1 SV=2	Carcinoembryonic antigen-related cell adhesion molecule 1	P13688	58 kDa	CEACAM1		3		3	0.1
45	Ras-related protein Ral-A OS=Homo sapiens GN=RALA PE=1 SV=1	Ras-related protein Ral-A	P11233	24 kDa	RALA	FALSE	3		4	0.47
46	Monocarboxylate transporter 1 OS=Homo sapiens GN=SLC16A1 PE=1 SV=3	Monocarboxylate transporter 1	P53985	54 kDa	SLC16A1		3		3	0.11
47	Solute carrier family 43 member 3 OS=Homo sapiens GN=SLC43A3 PE=1 SV=2	Solute carrier family 43 member 3	Q8NBI5	55 kDa	SLC43A3		4		3	0.12
48	Junctional adhesion molecule A OS=Homo sapiens GN=F11R PE=1 SV=1	Junctional adhesion molecule A	Q9Y624	33 kDa	F11R		4		4	0.22
49	Synaptic vesicle membrane protein VAT-1 homolog OS=Homo sapiens GN=VAT1 PE=1 SV=2	Synaptic vesicle membrane protein VAT-1 homolog	Q99536	42 kDa	VAT1		5		4	0.2
50	60S acidic ribosomal protein P0 OS=Homo sapiens GN=RPLP0 PE=1 SV=1	60S acidic ribosomal protein P0	P05388	34 kDa	RPLP0		4		4	0.22
51	Malate dehydrogenase, cytoplasmic OS=Homo sapiens GN=MDH1 PE=1 SV=4	Malate dehydrogenase, cytoplasmic	P40925	36 kDa	MDH1		6		3	0.25
52	14-3-3 protein eta OS=Homo sapiens GN=YWHAH PE=1 SV=4	14-3-3 protein eta	Q04917	28 kDa	YWHAH	FALSE	3		4	0.24
53	AP-2 complex subunit alpha-2 OS=Homo sapiens GN=AP2A2 PE=1 SV=2	AP-2 complex subunit alpha-2	O94973	104 kDa	AP2A2	FALSE	3		6	0.11
54	Integrin alpha-2 OS=Homo sapiens GN=ITGA2 PE=1 SV=1	Integrin alpha-2	P17301	129 kDa	ITGA2		5		3	0.063
55	Ras-related protein Rab-5B OS=Homo sapiens GN=RAB5B PE=1 SV=1	Ras-related protein Rab-5B	P61020	24 kDa	RAB5B	FALSE	3		3	0.26
56	Isocitrate dehydrogenase [NADP] cytoplasmic OS=Homo sapiens GN=IDH1 PE=1 SV=2	Isocitrate dehydrogenase [NADP] cytoplasmic	O75874	47 kDa	IDH1		3		3	0.11
57	Cofilin-1 OS=Homo sapiens GN=CFL1 PE=1 SV=3	Cofilin-1	P23528	19 kDa	CFL1	FALSE	5	5		0.42
58	Peptidyl-prolyl cis-trans isomerase A OS=Homo sapiens GN=PPIA PE=1 SV=2	Peptidyl-prolyl cis-trans isomerase A	P62937	18 kDa	PPIA		9	4		0.67
59	Secreted frizzled-related protein 1 OS=Homo sapiens GN=SFRP1 PE=1 SV=1	Secreted frizzled-related protein 1	Q8N474	35 kDa	SFRP1		4	3		0.22
60	Ephrin type-B receptor 4 OS=Homo sapiens GN=EPHB4 PE=1 SV=2	Ephrin type-B receptor 4	P54760	108 kDa	EPHB4		4	3		0.052
